# Supplementary material for: tRNA queuosine modification is involved in biofilm formation and virulence in bacteria
Source: Nucleic Acids Res. 2023 Aug 28;51(18):9821–37. doi: 10.1093/nar/gkad667 (PMC10570037; doi:10.1093/nar/gkad667)
Supplement: gkad667_Supplemental_Files [file gkad667_supplemental_files.zip]

Archive with 6 entries (6 files):
- Diaz_Rullo_2023_NAR_Supplementary_Material_Revision_2.pdf
- Supplementary Data S1.xlsx
- Supplementary Data S2.xlsx
- Supplementary Data S3.xlsx
- Supplementary Data S4.xlsx
- Supplementary Data S5.xlsx
