# Supplementary material for: tRNA queuosine modification is involved in biofilm formation and virulence in bacteria
Source: Nucleic Acids Res. 2023 Aug 28;51(18):9821–37. doi: 10.1093/nar/gkad667 (PMC10570037; doi:10.1093/nar/gkad667)
Supplement: gkad667_Supplemental_Files [file gkad667_supplemental_files.zip › Supplementary Data S1.xlsx]

## Sheet: Proteomics data
Supplementary Data S1. Proteomics data comparing DH10B and DH10B ΔqueF mutant strains, related to Figure 2. Table shows DEPs Uniprot ID and description, identified peptides, normalized abundances, abundance ratios, p-adj values, frequency of NAU codons of genes encoding for DEPs and whether these genes are Q-genes or not. Green highlighted proteins were encoded by Q-genes. Proteins encoded by gen…
Accession	Description	# Global PSMs	# Global Pepts	# Global Uniq. Pepts	Abundances (Normalized)						Abundance Ratio	Abundance Ratio p-value	Abundance Ratio adj. p-value	% NAU codons	¿Q-gene?
		# PSMs			ΔqueF 1	ΔqueF 2	ΔqueF 3	DH10B 1	DH10B 2	DH10B 3	ΔqueF vs DH10B	ΔqueF vs DH10B	ΔqueF vs DH10B
P39180	Antigen 43 OS=Escherichia coli (strain K12) OX=83333 GN=flu PE=1 SV=3	320	23	23	8282.2	8080	8180.9	19110.2	19270.6	19130.4	-0.573247	1.4565e-08	1.87015e-05	0.0855769	NO
P04949	Flagellin OS=Escherichia coli (strain K12) OX=83333 GN=fliC PE=1 SV=2	10	5	5	180.6	175.8	175.8	274	274	303.5	-0.374985	0.0004349	0.0259726	0.114228	YES
P37637	Multidrug resistance protein MdtF OS=Escherichia coli (strain K12) OX=83333 GN=mdtF PE=1 SV=1	192	22	22	7418.8	7071.7	7444.8	11362.3	10864.4	10828	-0.336394	6.0718e-05	0.00708745	0.0578035	NO
P37636	Multidrug resistance protein MdtE OS=Escherichia coli (strain K12) OX=83333 GN=mdtE PE=1 SV=1	175	19	19	7041.9	6965.9	7029.3	10245.4	10492.9	10756.6	-0.332047	2.0028e-05	0.00302541	0.0699482	NO
P0AET5	Protein HdeD OS=Escherichia coli (strain K12) OX=83333 GN=hdeD PE=1 SV=1	27	3	3	1308.9	1145.2	1335.9	1801.1	1915.5	1799.6	-0.312933	0.00125175	0.0387287	0.0575916	NO
P63204	Transcriptional regulator GadE OS=Escherichia coli (strain K12) OX=83333 GN=gadE PE=1 SV=1	31	7	7	1332	1254.6	1289.5	1815.8	1812.7	1856.6	-0.29334	3.50527e-05	0.00428644	0.136364	YES
P69910	Glutamate decarboxylase beta OS=Escherichia coli (strain K12) OX=83333 GN=gadB PE=1 SV=1	831	26	2	1690.7	1538.9	1470.3	2273.1	2194.6	2064.3	-0.280481	0.00237704	0.0492278	0.0728051	NO
P05825	Ferrienterobactin receptor OS=Escherichia coli (strain K12) OX=83333 GN=fepA PE=1 SV=2	126	17	17	3949.1	4004.7	4281.8	5844.9	5294.9	5628.9	-0.270331	0.00135987	0.0410842	0.0923695	NO
P69908	Glutamate decarboxylase alpha OS=Escherichia coli (strain K12) OX=83333 GN=gadA PE=1 SV=1	841	26	2	33519.5	32431.5	32747.4	46625.1	44345.8	44071.5	-0.26913	0.000155283	0.0128635	0.0706638	NO
P64463	Putative selenoprotein YdfZ OS=Escherichia coli (strain K12) OX=83333 GN=ydfZ PE=1 SV=1	120	6	6	4552.4	4867.8	4166.7	6158	6136.8	6172.7	-0.26428	0.00131496	0.0402003	0.0294118	NO
P0AE78	Magnesium and cobalt efflux protein CorC OS=Escherichia coli (strain K12) OX=83333 GN=corC PE=1 SV=1	157	18	18	10426.4	9975.7	10015.1	13512.1	13892.9	13261.5	-0.252033	0.000126667	0.0108427	0.0546075	NO
P76235	UPF0229 protein YeaH OS=Escherichia coli (strain K12) OX=83333 GN=yeaH PE=3 SV=1	12	2	2	377.9	366.2	389	511.3	470.3	515.5	-0.243137	0.00156465	0.0401803	0.11215	NO
P33650	Fe(2+) transporter FeoB OS=Escherichia coli (strain K12) OX=83333 GN=feoB PE=1 SV=1	219	23	23	7180.4	6981.9	7158.2	9688.4	9203	8763.4	-0.229049	0.00153491	0.0398147	0.0542636	NO
P0ACY3	Uncharacterized protein YeaG OS=Escherichia coli (strain K12) OX=83333 GN=yeaG PE=3 SV=1	311	33	33	12228.3	11796.6	12325.2	15607.4	15714.1	15249.2	-0.219464	9.24602e-05	0.00879399	0.0883721	NO
P0AAJ3	Formate dehydrogenase, nitrate-inducible, iron-sulfur subunit OS=Escherichia coli (strain K12) OX=83333 GN=fdnH PE=1 SV=1	140	8	4	827	810.4	770.1	1029.7	1029.9	985.2	-0.209308	0.000702228	0.0295626	0.0677966	NO
P07102	Periplasmic AppA protein OS=Escherichia coli (strain K12) OX=83333 GN=appA PE=1 SV=2	82	11	11	3132.2	3115	3094.7	3977.4	3750.8	3731.3	-0.18479	0.000898591	0.033935	0.0646651	NO
P68206	UPF0337 protein YjbJ OS=Escherichia coli (strain K12) OX=83333 GN=yjbJ PE=1 SV=1	99	7	7	7401.7	7804.8	7187.2	9044.1	9258.1	9138.4	-0.183921	0.000922868	0.0332555	0.171429	YES
P77454	Glutaminase 1 OS=Escherichia coli (strain K12) OX=83333 GN=glsA1 PE=1 SV=1	147	12	12	9453.9	9286.4	9306.9	11307.1	11482	11370.3	-0.178932	1.00555e-05	0.00215187	0.0803859	NO
P0A8G6	NAD(P)H dehydrogenase (quinone) OS=Escherichia coli (strain K12) OX=83333 GN=wrbA PE=1 SV=2	636	10	10	20934.7	20215.9	20428.2	23934	25394.2	25022.4	-0.171778	0.000945387	0.0328075	0.040201	NO
P00370	NADP-specific glutamate dehydrogenase OS=Escherichia coli (strain K12) OX=83333 GN=gdhA PE=1 SV=1	478	26	26	17852.9	17365.9	17529.2	20901.6	21251.3	21502.2	-0.171347	8.64268e-05	0.00924767	0.0736607	NO
P0A6N4	Elongation factor P OS=Escherichia coli (strain K12) OX=83333 GN=efp PE=1 SV=2	150	7	7	9454.4	9668.9	9465.3	11706.3	11145.7	11300.3	-0.162909	0.00051296	0.0268833	0.0634921	NO
P39407	Uncharacterized protein YjjU OS=Escherichia coli (strain K12) OX=83333 GN=yjjU PE=3 SV=1	89	10	10	3994.3	4057	3983.1	4664	4776.8	4911.5	-0.1615	0.000504612	0.0269967	0.0837989	NO
P0AAQ6	Uncharacterized protein YbaA OS=Escherichia coli (strain K12) OX=83333 GN=ybaA PE=4 SV=1	10	2	2	533.6	520.6	541.8	655.1	626.3	616.7	-0.159159	0.0015337	0.0401891	0.0932203	NO
P0ABT2	DNA protection during starvation protein OS=Escherichia coli (strain K12) OX=83333 GN=dps PE=1 SV=2	726	20	20	26067.1	26350.8	26306.6	31305.4	30375.9	31852.7	-0.158333	0.000359329	0.0236604	0.0892857	NO
P21361	Uncharacterized protein YciG OS=Escherichia coli (strain K12) OX=83333 GN=yciG PE=3 SV=1	55	4	4	3507.2	3380.1	3399	3985.9	4010.2	4129.4	-0.15168	0.000498753	0.027251	0.116667	NO
P31130	Uncharacterized protein YdeI OS=Escherichia coli (strain K12) OX=83333 GN=ydeI PE=3 SV=1	65	9	9	2828.8	2900.8	2856.4	3422.7	3331.3	3294.4	-0.145536	0.000361775	0.023226	0.122137	NO
P0ADE6	Potassium binding protein Kbp OS=Escherichia coli (strain K12) OX=83333 GN=kbp PE=1 SV=2	484	18	18	26096.3	25536.7	25503.8	29304.9	30278.4	30438.3	-0.14313	0.000438951	0.0256188	0.113333	NO
P00934	Threonine synthase OS=Escherichia coli (strain K12) OX=83333 GN=thrC PE=1 SV=1	334	25	25	13035.6	13110.6	13024.9	15250.2	15249.3	15144.2	-0.141807	1.06597e-06	0.00039106	0.0862471	NO
P0ADQ2	Probable acyltransferase FabY OS=Escherichia coli (strain K12) OX=83333 GN=fabY PE=2 SV=1	159	14	14	6752.6	6681.1	6611.2	7775.8	7823.4	7715.9	-0.140261	2.90404e-05	0.00392503	0.0757576	NO
P36659	Curved DNA-binding protein OS=Escherichia coli (strain K12) OX=83333 GN=cbpA PE=1 SV=2	200	14	14	8102	8141.1	8138.6	9335.7	9549	9405.6	-0.13816	3.4467e-05	0.00442557	0.107492	NO
P0C0L2	Peroxiredoxin OsmC OS=Escherichia coli (strain K12) OX=83333 GN=osmC PE=1 SV=2	216	9	9	11723.9	11872.4	11478.2	13854.7	13234.2	13308.3	-0.131759	0.00144435	0.0412121	0.0694444	NO
P26459	Cytochrome bd-II ubiquinol oxidase subunit 1 OS=Escherichia coli (strain K12) OX=83333 GN=appC PE=1 SV=1	43	6	6	1377.3	1349.2	1404	1538.4	1621.7	1587	-0.12989	0.00205953	0.0463937	0.0563107	NO
P77526	Disulfide-bond oxidoreductase YfcG OS=Escherichia coli (strain K12) OX=83333 GN=yfcG PE=1 SV=1	45	7	7	2091.8	2108.6	2057.2	2448.1	2357.3	2366	-0.127423	0.000734404	0.0304185	0.101852	NO
P76621	Glutarate 2-hydroxylase OS=Escherichia coli (strain K12) OX=83333 GN=glaH PE=1 SV=2	41	9	9	1533.6	1536.9	1557.8	1783.8	1698.7	1795.9	-0.123162	0.00234176	0.0492921	0.0920245	NO
P37747	UDP-galactopyranose mutase OS=Escherichia coli (strain K12) OX=83333 GN=glf PE=1 SV=1	386	27	27	16873.7	16939.6	16688.2	18648.3	19347.3	19199.9	-0.117037	0.000586964	0.028987	0.168478	YES
P37745	dTDP-4-dehydrorhamnose 3,5-epimerase OS=Escherichia coli (strain K12) OX=83333 GN=rfbC PE=1 SV=1	107	7	7	5498.8	5339	5518.5	6159.3	6267.4	6062.5	-0.115359	0.000976091	0.0326099	0.155914	YES
P39274	Uncharacterized protein YjdJ OS=Escherichia coli (strain K12) OX=83333 GN=yjdJ PE=1 SV=1	36	4	4	2977.1	3016	2948.1	3377.3	3332.3	3362.4	-0.112272	9.14825e-05	0.00903566	0.120879	NO
P0A9J8	Bifunctional chorismate mutase/prephenate dehydratase OS=Escherichia coli (strain K12) OX=83333 GN=pheA PE=1 SV=1	205	19	19	11666.4	11713.5	11649.8	12986	13334	12992.6	-0.108945	0.000254557	0.0198092	0.0930233	NO
P00561	Bifunctional aspartokinase/homoserine dehydrogenase 1 OS=Escherichia coli (strain K12) OX=83333 GN=thrA PE=1 SV=2	503	44	44	19599.1	19160.8	19851	22038.4	22087	21544.5	-0.107492	0.000900261	0.0335054	0.0876979	NO
P0A7E9	Uridylate kinase OS=Escherichia coli (strain K12) OX=83333 GN=pyrH PE=1 SV=2	284	17	17	20733	20823.1	20277.1	22954.1	23225.2	22954.6	-0.105602	0.000221327	0.0177615	0.0495868	NO
P0A6L4	N-acetylneuraminate lyase OS=Escherichia coli (strain K12) OX=83333 GN=nanA PE=1 SV=2	97	10	10	4311.3	4423	4430.7	4983.6	4925.9	4791.8	-0.104501	0.00172809	0.0418653	0.0872483	NO
P21362	Protein YciF OS=Escherichia coli (strain K12) OX=83333 GN=yciF PE=1 SV=1	86	9	9	4745.9	4889.8	4826	5417.5	5249	5427.9	-0.101445	0.00158844	0.0403872	0.0898204	NO
P60340	tRNA pseudouridine synthase B OS=Escherichia coli (strain K12) OX=83333 GN=truB PE=1 SV=1	175	17	17	8473.1	8423.6	8591.2	7572	7724.9	7826.4	0.10226	0.000901429	0.0330696	0.0825397	NO
P0A8M0	Asparagine--tRNA ligase OS=Escherichia coli (strain K12) OX=83333 GN=asnS PE=1 SV=2	732	33	32	31003.4	29927.6	30695.6	27504.7	27935.8	27200.4	0.108732	0.00146474	0.0408854	0.0749465	NO
P76055	tRNA-cytidine(32) 2-sulfurtransferase OS=Escherichia coli (strain K12) OX=83333 GN=ttcA PE=1 SV=1	193	16	16	8391.6	8472.4	8507.7	7433.2	7676.3	7620.4	0.116226	0.000409151	0.0256268	0.0961538	NO
P77806	Methionine aminotransferase OS=Escherichia coli (strain K12) OX=83333 GN=ybdL PE=1 SV=1	54	10	10	1229.3	1269.5	1255.5	1089.4	1117.5	1138.5	0.122228	0.00179709	0.0427309	0.0956072	NO
P0AAT6	Ribosomal silencing factor RsfS OS=Escherichia coli (strain K12) OX=83333 GN=rsfS PE=1 SV=1	152	9	9	7173.7	7156.6	7037.2	6550.2	6208.7	6265.5	0.123163	0.00237868	0.0488676	0.0660377	NO
P0A6F1	Carbamoyl-phosphate synthase small chain OS=Escherichia coli (strain K12) OX=83333 GN=carA PE=1 SV=1	321	18	18	13128.2	13406.6	13304.3	11712.4	11820.3	11888.6	0.124722	0.000105927	0.00971499	0.0861619	NO
P28635	D-methionine-binding lipoprotein MetQ OS=Escherichia coli (strain K12) OX=83333 GN=metQ PE=1 SV=2	398	22	22	21971.6	21476.5	21716.2	18825.1	19818.9	19027.7	0.129918	0.00173341	0.0416018	0.0698529	NO
P25665	5-methyltetrahydropteroyltriglutamate--homocysteine methyltransferase OS=Escherichia coli (strain K12) OX=83333 GN=metE PE=1 SV=6	522	45	45	26438	26950.4	27238.4	23302.4	23904.5	24012.7	0.132087	0.000621801	0.0280138	0.0623342	NO
P0A707	Translation initiation factor IF-3 OS=Escherichia coli (strain K12) OX=83333 GN=infC PE=1 SV=1	630	11	11	36138	36300.7	36414	31540.4	31991	31927.9	0.140305	1.03235e-05	0.00203928	0.0441989	NO
P0ACX5	Fumarase D OS=Escherichia coli (strain K12) OX=83333 GN=fumD PE=1 SV=1	46	5	5	1824.8	1757.4	1855.9	1576.8	1615.8	1559.3	0.144405	0.00241312	0.0491817	0.0714286	NO
P0A7M6	50S ribosomal protein L29 OS=Escherichia coli (strain K12) OX=83333 GN=rpmC PE=1 SV=1	370	6	6	14667.6	14713.2	14604.4	12621.9	12991.6	12717.5	0.14751	8.16868e-05	0.0091205	0.015625	NO
P0A7E3	Orotate phosphoribosyltransferase OS=Escherichia coli (strain K12) OX=83333 GN=pyrE PE=1 SV=2	207	14	14	10039	10031.8	10275.9	8592.6	9016.6	8802.9	0.14897	0.000857367	0.0338726	0.0700935	NO
P0A7F6	S-adenosylmethionine decarboxylase proenzyme OS=Escherichia coli (strain K12) OX=83333 GN=speD PE=1 SV=1	245	14	14	9441.5	9509.3	9373.6	8254.4	8187.8	8136	0.15242	1.78989e-05	0.00287277	0.116981	NO
P31547	D-methionine transport system permease protein MetI OS=Escherichia coli (strain K12) OX=83333 GN=metI PE=1 SV=1	49	2	2	2303.2	2314.8	2251.8	1945.4	1954.6	1881.3	0.188279	0.000271714	0.0205224	0.0412844	NO
P30750	Methionine import ATP-binding protein MetN OS=Escherichia coli (strain K12) OX=83333 GN=metN PE=1 SV=4	217	19	19	10456.6	10302.7	10820.8	8766.2	9042.7	8484.4	0.20107	0.00137879	0.0411714	0.0639535	NO
P0AGJ9	Tyrosine--tRNA ligase OS=Escherichia coli (strain K12) OX=83333 GN=tyrS PE=1 SV=2	477	29	29	28218.1	27657	27919.1	22462.7	22643.6	22330	0.242568	8.03269e-06	0.00187527	0.0541176	NO
P24188	tRNA uridine(34) hydroxylase OS=Escherichia coli (strain K12) OX=83333 GN=trhO PE=1 SV=2	46	9	9	2272.3	2174.5	2353.4	1806.9	1776.3	1863.8	0.24843	0.00144754	0.0408493	0.102564	NO
P0ADI0	Serine recombinase PinR OS=Escherichia coli (strain K12) OX=83333 GN=pinR PE=1 SV=1	8	2	2	710.3	725.7	764.7	572.3	582.5	573.1	0.273627	0.000673742	0.0293249	0.0456853	NO
P77400	Inner membrane transport protein YbaT OS=Escherichia coli (strain K12) OX=83333 GN=ybaT PE=1 SV=1	9	2	2	632.3	592.7	643.1	490.3	471.1	483.8	0.292624	0.000989098	0.032152	0.0533643	NO
P10371	1-(5-phosphoribosyl)-5-[(5-phosphoribosylamino)methylideneamino] imidazole-4-carboxamide isomerase OS=Escherichia coli (strain K12) OX=83333 GN=hisA PE=3 SV=2	195	15	15	9220	9281.1	9445.4	6182.2	6135.2	5810.5	0.541629	1.70991e-05	0.00292736	0.0731707	NO
P60595	Imidazole glycerol phosphate synthase subunit HisH OS=Escherichia coli (strain K12) OX=83333 GN=hisH PE=1 SV=1	205	13	13	9490.8	9712.6	9829.8	5722.6	5733.8	5666.1	0.695617	2.56048e-06	0.000821913	0.0456853	NO
P60664	Imidazole glycerol phosphate synthase subunit HisF OS=Escherichia coli (strain K12) OX=83333 GN=hisF PE=1 SV=1	210	15	15	12097.2	12745.7	12355.8	7186.6	6927.3	6842.2	0.775077	1.47816e-05	0.00271138	0.0733591	NO
P60757	ATP phosphoribosyltransferase OS=Escherichia coli (strain K12) OX=83333 GN=hisG PE=1 SV=1	415	20	20	21900.8	22637.1	22620.9	12228.2	12158	12527	0.819371	2.97486e-06	0.000763943	0.0466667	NO
P0A847	Queuine tRNA-ribosyltransferase OS=Escherichia coli (strain K12) OX=83333 GN=tgt PE=1 SV=1	488	24	24	22727.8	22802.8	22792.5	12266.8	12288.3	12276.2	0.855028	1.71815e-10	4.4122e-07	0.0904255	NO
P06987	Histidine biosynthesis bifunctional protein HisB OS=Escherichia coli (strain K12) OX=83333 GN=hisB PE=1 SV=1	350	21	21	22384.8	22996.8	22597.8	12300.8	11924.9	12232	0.86461	1.01745e-06	0.000435469	0.0814607	NO
P06988	Histidinol dehydrogenase OS=Escherichia coli (strain K12) OX=83333 GN=hisD PE=1 SV=5	272	19	19	22912	22595	22902.5	10922.7	11291.7	11098.1	1.05357	1.57641e-07	0.000101205	0.0436782	NO
P06989	Histidine biosynthesis bifunctional protein HisIE OS=Escherichia coli (strain K12) OX=83333 GN=hisI PE=3 SV=3	114	12	12	10476.5	10599.8	10516.1	5039.6	5247.4	5015.6	1.06451	3.12778e-07	0.000160643	0.0588235	NO
P06986	Histidinol-phosphate aminotransferase OS=Escherichia coli (strain K12) OX=83333 GN=hisC PE=1 SV=2	419	27	27	32567.5	33143.4	32858	14928.6	15179.7	14746.5	1.19751	1.09918e-07	9.40897e-05	0.0420168	NO
