# Supplementary material for: tRNA queuosine modification is involved in biofilm formation and virulence in bacteria
Source: Nucleic Acids Res. 2023 Aug 28;51(18):9821–37. doi: 10.1093/nar/gkad667 (PMC10570037; doi:10.1093/nar/gkad667)
Supplement: gkad667_Supplemental_Files [file gkad667_supplemental_files.zip › Supplementary Data S2.xlsx]

## Sheet: Index
Supplementary Data S2. Lists of Q-genes of several representative bacteria, related to Figure 3, Figure 4 and Figure 5. Human pathogens are highlighted with red letters. For each microorganism, the percentages of Q-genes over the total number of genes are shown. For each gene, the total number of codons, the number, and the frequency of NAU codons and its p-adj value, and its description are show…
Microorganism	Q-genes (%)
Anabaena variabilis	0.0583955
Aquifex aeolicus	0.0627426
Bacillus subtilis	0.0523901
Chloroflexus aurantiacus	0.0294891
Clostridium botulinum	0.0766871
Escherichia coli	0.0640279
Geobacter sulfurreducens	0.0629108
Helicobacter pylori	0.0225952
Listeria monocytogenes	0.0492438
Neisseria meningitidis	0.112556
Pseudomonas aeruginosa	0.0393107
Pseudomonas putida	0.0508569
Rhodopirellula baltica	0.0177956
Salmonella enterica	0.0623145
Shigella flexneri	0.0311656
Sinorhizobium meliloti	0.00710371
Staphylococcus aureus	0.0577592
Streptococcus pneumoniae	0.0857143
Vibrio cholerae	0.0446047
Yersinia pestis	0.0217335

## Sheet: A. variabilis
Gene	Total codons	NAU codons	% NAU codons	p-adj value	Uniprot ID	Description		Back to "Index"
Ava_B0301	111	32	0.288288	1.01598e-09	Q3M1X4	Uncharacterized protein
Ava_0491	89	24	0.269663	2.08231e-06	Q3MFX1	Uncharacterized protein
Ava_1698	82	19	0.231707	0.00085033	Q3MCG6	Uncharacterized protein
Ava_3320	114	25	0.219298	0.000280336	Q3M7V9	XisI protein-like protein
Ava_1043	235	51	0.217021	2.58054e-08	Q3MEB9	Methyltransferase FkbM
Ava_2847	111	24	0.216216	0.000526014	Q3M976	Uncharacterized protein
Ava_3551	289	60	0.207612	1.13167e-08	Q3M779	Uncharacterized protein
Ava_2877	97	20	0.206186	0.00421076	Q3M948	Uncharacterized protein
Ava_2793	123	25	0.203252	0.00128208	Q3M9D0	Uncharacterized protein
Ava_3944	175	35	0.2	0.000110521	Q3M637	Ankyrin
Ava_0343	147	29	0.197279	0.00080713	Q3MGB7	Uncharacterized protein
Ava_3629	590	116	0.19661	1.80143e-14	Q3M701	Hemolysin-type calcium-binding region
Ava_0189	88	17	0.193182	0.0224232	Q3MGS1	Uncharacterized protein
Ava_0070	228	44	0.192982	2.84477e-05	Q3MH40	Uncharacterized protein
Ava_0292	464	88	0.189655	8.17806e-10	Q3MGG8	Parallel beta-helix repeat protein
Ava_3825	112	21	0.1875	0.013223	Q3M6F6	XisI protein-like protein
Ava_B0299	459	86	0.187364	2.47221e-09	Q3M1X6	TPR repeat protein
Ava_1253	86	16	0.186047	0.0407608	Q3MDQ9	Uncharacterized protein
Ava_1327	135	25	0.185185	0.00670604	Q3MDI5	Transposase IS200-like protein
Ava_0152	266	49	0.184211	3.94205e-05	Q3MGV8	Uncharacterized protein
Ava_C0003	275	50	0.181818	4.97838e-05	Q3M1M9	Phytanoyl-CoA dioxygenase
Ava_2601	222	40	0.18018	0.000539671	Q3M9X0	Uncharacterized protein
Ava_4554	548	98	0.178832	3.1965e-09	Q3M4D4	TPR repeat protein
Ava_2389	597	106	0.177554	9.58083e-10	Q3MAH9	Glycosyl transferase, family 2
Ava_4845	457	81	0.177243	2.16165e-07	Q3M3J4	Parallel beta-helix repeat protein
Ava_C0182	113	20	0.176991	0.0331377	Q3M175	Uncharacterized protein
Ava_4192	130	23	0.176923	0.0198535	Q3M5E5	DUF4440 domain-containing protein
Ava_0408	639	113	0.176839	4.41359e-10	Q3MG52	Uncharacterized protein
Ava_2453	181	32	0.176796	0.00377642	Q3M2F5	Uncharacterized protein
Ava_C0184	119	21	0.176471	0.0284328	Q3M173	Uncharacterized protein
Ava_1082	125	22	0.176	0.0245944	Q3ME80	Uncharacterized protein
Ava_4479	553	97	0.175407	1.41614e-08	Q3M4K9	Malto-oligosyltrehalose trehalohydrolase (MTHase) (EC 3.2.1.141) (4-alpha-D-((1->4)-alpha-D-glucano)trehalose trehalohydrolase) (Maltooligosyl trehalose trehalohydrolase)
Ava_B0228	354	62	0.175141	1.81464e-05	Q3M246	Cobalamin synthesis protein/P47K
Ava_0320	257	45	0.175097	0.000455585	Q3MGE0	Uncharacterized protein
Ava_4924	235	41	0.174468	0.000998322	Q3M3B5	FHA domain containing protein
Ava_B0055	241	42	0.174274	0.000856568	Q3M2L7	MOSC domain-containing protein
Ava_1760	339	59	0.174041	3.79494e-05	Q3MCA4	Copper-containing nitrite reductase (EC 1.7.2.1)
Ava_4622	231	40	0.17316	0.00139869	Q3M467	Uncharacterized protein
Ava_B0291	393	68	0.173028	8.86756e-06	Q3M1Y4	Glutathionylspermidine synthase-like protein
Ava_2663	278	48	0.172662	0.000381514	Q3M9R0	Site-specific DNA-methyltransferase (adenine-specific) (EC 2.1.1.72)
Ava_1085	139	24	0.172662	0.0228338	Q3ME77	Uncharacterized protein
Ava_2048	255	44	0.172549	0.00078027	Q3MBG6	Fatty acid desaturase
Ava_2392	429	74	0.172494	3.334e-06	Q3MAH6	Putative carbamoylphosphate synthase large subunit short form
Ava_0322	332	57	0.171687	8.93153e-05	Q3MGD8	Uncharacterized protein
Ava_3543	350	60	0.171429	5.55588e-05	Q3M786	Uncharacterized protein
Ava_4562	129	22	0.170543	0.0361709	Q3M4C6	Uncharacterized protein
Ava_2106	207	35	0.169082	0.0054007	Q3MBA8	Expressed protein
Ava_3133	290	49	0.168966	0.000572859	Q3M8E5	Polyphosphate:AMP phosphotransferase (EC 2.7.4.-)
Ava_4071	154	26	0.168831	0.0225846	Q3M5R1	GCN5-related N-acetyltransferase
Ava_4060	628	106	0.16879	2.98496e-08	Q3M5S2	Peptidase S8 and S53, subtilisin, kexin, sedolisin (EC 3.4.21.62)
Ava_1042	551	93	0.168784	3.16102e-07	Q3MEC0	Methyltransferase FkbM
Ava_1623	563	95	0.168739	2.32866e-07	Q3MCP0	GUN4-like protein
Ava_1948	350	59	0.168571	0.000119715	Q3MBR6	Cobalamin synthesis protein/P47K
Ava_2905	368	62	0.168478	7.6131e-05	Q3M920	Polysaccharide pyruvyl transferase
Ava_1706	893	150	0.167973	2.91611e-11	Q3MCF8	Uncharacterized protein
Ava_0675	131	22	0.167939	0.0430223	Q3MFD7	DUF5615 domain-containing protein
Ava_1786	689	115	0.166909	1.49624e-08	Q3MC78	Oligopeptidase B, Serine peptidase, MEROPS family S09A (EC 3.4.21.83)
Ava_B0131	366	61	0.166667	0.000128148	Q3M2E3	Uncharacterized protein
Ava_1385	318	53	0.166667	0.000473305	Q3MDC7	Glycosyl transferase, family 2
Ava_0888	192	32	0.166667	0.011279	Q3MES4	Uncharacterized protein
Ava_3723	379	63	0.166227	0.000101467	Q3M6Q8	Response regulator receiver (CheY) modulated Serine phosphatase (EC 3.1.3.3)
Ava_3357	343	57	0.166181	0.000277258	Q3M7S2	Glycosyl transferase, family 2
Ava_0365	488	81	0.165984	5.83594e-06	Q3MG95	Peptidase S8 and S53, subtilisin, kexin, sedolisin (EC 3.4.21.66)
Ava_4860	223	37	0.165919	0.00575409	Q3M3H9	Uncharacterized protein
Ava_4840	338	56	0.16568	0.000349212	Q3M3J9	Glycosyl transferase, family 2
Ava_2391	182	30	0.164835	0.0180341	Q3MAH7	Uncharacterized protein
Ava_C0061	249	41	0.164659	0.00374358	Q3M1J3	Uncharacterized protein
Ava_4132	517	85	0.16441	4.95424e-06	Q3M5K5	Uncharacterized protein
Ava_4941	846	139	0.164303	1.02349e-09	Q3M398	Uncharacterized protein
Ava_0467	201	33	0.164179	0.0123061	Q3MFZ3	Uma2 domain-containing protein
Ava_0867	506	83	0.164032	7.5707e-06	Q3MEU5	Monooxygenase, FAD-binding protein
Ava_0570	622	102	0.163987	3.72541e-07	Q3MFP2	Uncharacterized protein
Ava_0347	159	26	0.163522	0.0342125	Q3MGB3	Y1_Tnp domain-containing protein
Ava_0838	325	53	0.163077	0.000850753	Q3MEX4	Glycosyl transferase, family 2
Ava_3265	3210	522	0.162617	3.36893e-37	Q3M813	Putative Ig
Ava_3359	240	39	0.1625	0.00650872	Q3M7S0	Methyltransf_25 domain-containing protein
Ava_C0205	160	26	0.1625	0.0366846	Q3M153	Uncharacterized protein
Ava_0522	173	28	0.16185	0.0300371	Q3MFU0	WD-40 repeat-containing protein
Ava_2175	235	38	0.161702	0.00845238	Q3MB41	Mobilization protein MobD-like protein
Ava_1517	365	59	0.161644	0.000487199	Q3MCZ6	Uncharacterized protein
Ava_3744	297	48	0.161616	0.00211489	Q3M6N7	Uncharacterized protein
Ava_1442	198	32	0.161616	0.0186922	Q3MD71	Uma2 domain-containing protein
Ava_2309	192	31	0.161458	0.0216441	Q3MAQ9	Uma2 domain-containing protein
Ava_1827	348	56	0.16092	0.000822976	Q3MC37	Rieske (2Fe-2S) region (EC 1.14.13.82)
Ava_0488	305	49	0.160656	0.00212237	Q3MFX4	Uncharacterized protein
Ava_2836	193	31	0.160622	0.0231017	Q3M987	N-acetyltransferase domain-containing protein
Ava_3717	380	61	0.160526	0.000466861	Q3M6R4	Cobalamin synthesis protein/P47K
Ava_1039	262	42	0.160305	0.00572711	Q3MEC3	Glycosyl transferase, family 2
Ava_C0196	269	43	0.159851	0.0053964	Q3M162	Uncharacterized protein
Ava_3875	314	50	0.159236	0.00234045	Q3M6A6	Glycosyl transferase, family 2
Ava_4726	827	131	0.158404	4.56369e-08	Q3M3W3	Na-Ca exchanger/integrin-beta4
Ava_3571	664	105	0.158133	2.13038e-06	Q3M759	Uncharacterized protein
Ava_3353	361	57	0.157895	0.00122987	Q3M7S6	NAD-dependent epimerase/dehydratase (EC 5.1.3.2)
Ava_0745	298	47	0.157718	0.00432467	Q3MF67	Uncharacterized protein
Ava_1132	502	79	0.157371	8.47459e-05	Q3ME30	Uncharacterized protein
Ava_1964	178	28	0.157303	0.043366	Q3MBQ0	Pyridoxamine 5'-phosphate oxidase-related, FMN-binding protein
Ava_B0031	229	36	0.157205	0.0177958	Q3M2P1	Uncharacterized protein
Ava_2750	401	63	0.157107	0.000679019	Q3M9H3	ATPase_AAA_core domain-containing protein
Ava_3949	331	52	0.1571	0.00252661	Q3M632	Metallophos domain-containing protein
Ava_1553	312	49	0.157051	0.00375924	Q3MCW0	Uncharacterized protein
Ava_3562	395	62	0.156962	0.000795091	Q3M768	ATPase-like protein
Ava_3643	1181	185	0.156647	1.06437e-10	Q3M6Y7	Na-Ca exchanger/integrin-beta4 (EC 3.4.24.40)
Ava_3104	575	90	0.156522	2.58418e-05	Q3M8H4	Ankyrin
Ava_0845	377	59	0.156499	0.00122728	Q3MEW7	Polysaccharide pyruvyl transferase
Ava_A0007	481	75	0.155925	0.000203419	Q3M1S1	Uncharacterized protein
Ava_4279	263	41	0.155894	0.0114147	Q3M558	Glutamine amidotransferase type-2 domain-containing protein
Ava_B0132	683	106	0.155198	4.88338e-06	Q3M2E2	Serine/threonine protein kinase with WD40 repeats
Ava_1445	271	42	0.154982	0.0114267	Q3MD68	Superoxide dismutase (EC 1.15.1.1)
Ava_4826	194	30	0.154639	0.0433573	Q3M3L3	Uma2 domain-containing protein
Ava_B0161	401	62	0.154613	0.00123756	Q3M2B3	Periplasmic binding protein
Ava_2219	718	111	0.154596	3.25829e-06	Q3MAZ9	DUF4114 domain-containing protein
Ava_0843	317	49	0.154574	0.00542617	Q3MEW9	Glycosyl transferase, family 2
Ava_2768	887	137	0.154453	1.35699e-07	Q3M9F5	Uncharacterized protein
Ava_3101	240	37	0.154167	0.0218075	Q3M8H6	Uncharacterized protein
Ava_2640	195	30	0.153846	0.0457211	Q3M9T2	Putative hydrolase (EC 3.8.1.3)
Ava_B0006	846	130	0.153664	4.3268e-07	Q3M2R6	Filamentous hemagglutinin-like protein
Ava_5010	346	53	0.153179	0.00427184	Q3M329	Aldo/keto reductase (EC 1.1.1.91)
Ava_2436	327	50	0.152905	0.00618814	Q3MAD3	APH domain-containing protein
Ava_2652	334	51	0.152695	0.0057481	Q3M9S1	Uncharacterized protein
Ava_4161	249	38	0.15261	0.0229969	Q3M5H6	Uncharacterized protein
Ava_4189	223	34	0.152466	0.0349073	Q3M5E8	Pentapeptide repeat protein
glgA1	493	75	0.15213	0.000487584	Q3M9U1	Glycogen synthase 1 (EC 2.4.1.21) (Starch [bacterial glycogen] synthase 1)
Ava_3255	355	54	0.152113	0.00451087	Q3M823	TPR repeat protein
Ava_1041	421	64	0.152019	0.00157998	Q3MEC1	Glycosyl transferase, group 1 (EC 2.4.1.21)
Ava_2004	237	36	0.151899	0.0300976	Q3MBL0	TPR repeat protein
Ava_C0208	382	58	0.151832	0.00310286	Q3M150	Uncharacterized protein
Ava_4492	606	92	0.151815	8.01459e-05	Q3M4J6	TPR repeat protein
Ava_0668	303	46	0.151815	0.0112397	Q3MFE4	3'-5' exonuclease
Ava_2837	607	92	0.151565	8.47852e-05	Q3M986	IucA/IucC
Ava_0945	449	68	0.151448	0.00119499	Q3MEL7	ATPase
Ava_4964	251	38	0.151394	0.0259785	Q3M375	Pentapeptide repeat protein
Ava_3505	450	68	0.151111	0.00123545	Q3M7C4	Uncharacterized protein
Ava_4069	232	35	0.150862	0.036594	Q3M5R3	HAD-superfamily hydrolase, subfamily IA, variant 1 (EC 3.1.3.18)
Ava_0348	564	85	0.150709	0.000237497	Q3MGB2	TPR repeat protein
Ava_3295	312	47	0.150641	0.0116129	Q3M7Y3	TPR repeat protein
Ava_2864	320	48	0.15	0.0115007	Q3M959	Predicted transcriptional regulator
Ava_2400	220	33	0.15	0.0474021	Q3MAG9	Uncharacterized protein
Ava_3024	220	33	0.15	0.0473064	Q3M8Q2	PIN_12 domain-containing protein
Ava_1742	227	34	0.14978	0.0443687	Q3MCC2	Uncharacterized protein
Ava_0257	334	50	0.149701	0.0101625	Q3MGK3	Cyanophycin synthetase-like protein
Ava_0270	334	50	0.149701	0.0101213	Q3MGJ0	Glycosyl transferase, family 2
Ava_1387	314	47	0.149682	0.0132823	Q3MDC5	Glycosyl hydrolase, BNR repeat protein
Ava_2947	361	54	0.149584	0.00674483	Q3M8X8	Neutral metalloproteinase (EC 3.4.24.-)
Ava_0588	595	89	0.14958	0.000206404	Q3MFM4	TPR_REGION domain-containing protein
Ava_0261	341	51	0.14956	0.00942065	Q3M8C5	Transposase, IS4 family
Ava_1158	455	68	0.149451	0.001715	Q3ME04	Restriction modification system DNA specificity domain protein
Ava_4288	248	37	0.149194	0.0357774	Q3M549	Uncharacterized protein
Ava_2893	275	41	0.149091	0.0249781	Q3M932	3-beta hydroxysteroid dehydrogenase/isomerase
Ava_3200	302	45	0.149007	0.0178246	Q3M878	Putative esterase
Ava_1230	289	43	0.148789	0.021801	Q3MDT2	Polysaccharide deacetylase
Ava_2688	444	66	0.148649	0.00241457	Q3M9N5	Uncharacterized protein
Ava_4172	236	35	0.148305	0.0460453	Q3M5G5	CRISPR-associated protein Csc1
Ava_3489	317	47	0.148265	0.0162746	Q3M7E0	Tn7-like transposition protein D
Ava_0804	392	58	0.147959	0.00597219	Q3MF08	Uncharacterized protein
Ava_0042	453	67	0.147903	0.00253414	Q3MH68	Radical SAM
Ava_0462	690	102	0.147826	8.93226e-05	Q3MFZ8	Prolyl oligopeptidase, Serine peptidase, MEROPS family S09A (EC 3.4.21.26)
Ava_1353	413	61	0.1477	0.00466442	Q3MDF9	Uncharacterized protein
Ava_4170	1092	161	0.147436	2.47311e-07	Q3M5G7	CRISPR-associated protein Csc3
Ava_0398	285	42	0.147368	0.0276282	Q3MG62	Histidine triad (HIT) protein
Ava_1684	354	52	0.146893	0.0121421	Q3MCI0	Uncharacterized protein
Ava_3945	429	63	0.146853	0.00451141	Q3M636	Nitroreductase domain-containing protein
Ava_4443	307	45	0.14658	0.0234397	Q3M4P5	Histone deacetylase superfamily
Ava_B0147	307	45	0.14658	0.0233737	Q3M2C7	TPR repeat protein
Ava_C0007	799	117	0.146433	3.19824e-05	Q3M1M5	Condensation domain protein (EC 5.1.1.13)
Ava_2832	335	49	0.146269	0.0176559	Q3M991	Esterase/lipase/thioesterase (EC 3.1.1.3)
Ava_1429	643	94	0.14619	0.000318528	Q3MD84	Alpha-amylase (EC 3.2.1.1)
Ava_4967	699	102	0.145923	0.000159391	Q3M372	TonB-dependent receptor
Ava_2206	665	97	0.145865	0.000267559	Q3MB12	Uncharacterized protein
Ava_2388	1008	147	0.145833	2.22081e-06	Q3MAI0	Glycosyl transferase, family 2
Ava_B0199	487	71	0.145791	0.00265582	Q3M275	Uncharacterized protein
Ava_1526	398	58	0.145729	0.00884513	Q3MCY7	Glycosyl transferase, group 1
Ava_0321	309	45	0.145631	0.0261963	Q3MGD9	Uncharacterized protein
Ava_4608	282	41	0.14539	0.0372589	Q3M481	Hydrogenase accessory protein HypB
Ava_3254	365	53	0.145205	0.0143204	Q3M824	RNA-directed DNA polymerase (EC 2.7.7.49)
Ava_4700	317	46	0.14511	0.0256557	Q3M3Y9	Uncharacterized protein
Ava_2125	843	122	0.144721	3.71156e-05	Q3MB91	Type III restriction enzyme, res subunit
Ava_0323	325	47	0.144615	0.025102	Q3MGD7	Probable glycosyl transferase
Ava_2831	332	48	0.144578	0.0234273	Q3M992	Uncharacterized protein
Ava_0909	326	47	0.144172	0.0266096	Q3MEQ3	Uncharacterized protein
Ava_4073	326	47	0.144172	0.0265385	Q3M5Q9	PBS lyase HEAT-like repeat protein
Ava_4439	340	49	0.144118	0.0230403	Q3M4P9	Periplasmic solute binding protein
Ava_1552	708	102	0.144068	0.000277035	Q3MCW1	Serine/threonine protein kinase with TPR repeats
Ava_3487	743	107	0.144011	0.00018412	Q3M7E2	HMG-I and HMG-Y, DNA-binding protein
Ava_C0046	278	40	0.143885	0.0470125	Q3M1K8	Uncharacterized protein
Ava_2117	299	43	0.143813	0.0377992	Q3MB97	Beta-lactamase-like protein (EC 3.1.26.11)
Ava_1780	452	65	0.143805	0.00652718	Q3MC84	Uncharacterized protein
Ava_B0032	341	49	0.143695	0.0239676	Q3M2P0	CbiA domain-containing protein
Ava_0349	1044	150	0.143678	4.42242e-06	Q3MGB1	Glycosyl transferase, group 1
Ava_1153	355	51	0.143662	0.0211959	Q3ME09	Non-specific serine/threonine protein kinase (EC 2.7.11.1)
Ava_4226	1455	209	0.143643	1.94586e-08	Q3M5B1	Peptidase S8 and S53, subtilisin, kexin, sedolisin (EC 3.4.21.66)
Ava_3488	557	80	0.143627	0.00192095	Q3M7E1	Tn7-like transposition protein C
Ava_2101	314	45	0.143312	0.0346196	Q3MBB3	3-beta hydroxysteroid dehydrogenase/isomerase (EC 5.1.3.2)
Ava_4737	328	47	0.143293	0.0296376	Q3M3V2	PEP-CTERM domain-containing protein
Ava_4738	328	47	0.143293	0.0295618	Q3M3V1	Uncharacterized protein
Ava_0340	356	51	0.143258	0.0220467	Q3MGC0	Uncharacterized protein
Ava_0396	363	52	0.143251	0.020769	Q3MG64	Uncharacterized protein
Ava_0346	740	106	0.143243	0.000259755	Q3MGB4	TPR repeat protein
Ava_3669	433	62	0.143187	0.00959687	Q3M6W1	Response regulator receiver modulated diguanylate cyclase with PAS/PAC sensor
Ava_1159	517	74	0.143133	0.00358137	Q3ME03	Site-specific DNA-methyltransferase (adenine-specific) (EC 2.1.1.72)
Ava_2810	1153	165	0.143105	1.54877e-06	Q3M9B3	Filamentous hemagglutinin-like protein
Ava_1849	525	75	0.142857	0.00348525	Q3MC15	Uncharacterized protein
Ava_0269	336	48	0.142857	0.0289569	Q3MGJ1	Glycosyl transferase, family 2
Ava_1170	301	43	0.142857	0.0419922	Q3MDZ2	Acid phosphatase (EC 3.1.3.2)
Ava_4196	470	67	0.142553	0.00695848	Q3M5E1	Probable peroxidase
Ava_2459	435	62	0.142529	0.0106264	Q3MAB2	Tudor
Ava_0731	386	55	0.142487	0.0182208	Q3MF81	DNA (cytosine-5-)-methyltransferase (EC 2.1.1.37)
Ava_B0056	330	47	0.142424	0.0331402	Q3M2L6	Uncharacterized protein
Ava_1982	323	46	0.142415	0.0354646	Q3MBN2	Terpene synthase (EC 4.2.3.-)
Ava_A0001	316	45	0.142405	0.0379341	Q3M1S7	Uncharacterized protein
Ava_1111	338	48	0.142012	0.032314	Q3ME51	Glycosyl transferase, family 2
Ava_1428	607	86	0.14168	0.00184049	Q3MD85	Malto-oligosyltrehalose trehalohydrolase (MTHase) (EC 3.2.1.141) (4-alpha-D-((1->4)-alpha-D-glucano)trehalose trehalohydrolase) (Maltooligosyl trehalose trehalohydrolase)
Ava_3271	480	68	0.141667	0.00769113	Q3M807	Site-specific DNA-methyltransferase (adenine-specific) (EC 2.1.1.72)
Ava_3492	325	46	0.141538	0.0390364	Q3M7D7	CRISPR-associated autoregulator, Cst2 family
Ava_4272	311	44	0.141479	0.0452198	Q3M565	NAGPA domain-containing protein
Ava_3964	721	102	0.14147	0.000574224	Q3M617	Uncharacterized protein
Ava_B0171	304	43	0.141447	0.0482364	Q3M2A3	Hydrogenase accessory protein HypB
Ava_3592	403	57	0.141439	0.018196	Q3M738	DUF262 domain-containing protein
Ava_0127	347	49	0.14121	0.0330949	Q3MGY3	Arginase/agmatinase/formiminoglutamase (EC 3.5.3.11)
Ava_4704	461	65	0.140998	0.0108528	Q3M3Y5	Uncharacterized protein
Ava_2154	511	72	0.1409	0.00643588	Q3MB62	Uncharacterized protein
Ava_0481	334	47	0.140719	0.039613	Q3MFY1	Glycos_transf_1 domain-containing protein
Ava_4475	377	53	0.140584	0.0264859	Q3M4L3	CO2 hydration
Ava_D0004	655	92	0.140458	0.00158859	Q3M2W7	Uncharacterized protein
Ava_C0050	2297	322	0.140183	2.91453e-11	Q3M1K4	Hemolysin-type calcium-binding region
Ava_3860	371	52	0.140162	0.030297	Q3M6C1	ATPase-like protein
Ava_3799	336	47	0.139881	0.0440588	Q3M6I2	Radical SAM
Ava_B0159	710	99	0.139437	0.00122885	Q3M2B5	TonB-dependent receptor
Ava_4508	359	50	0.139276	0.0388127	Q3M4I0	Uncharacterized protein
Ava_5015	417	58	0.139089	0.0234073	Q3M324	Uncharacterized protein
Ava_1886	828	115	0.138889	0.000474378	Q3MBX8	Peptidase
Ava_4623	368	51	0.138587	0.0393531	Q3M466	Uncharacterized protein
Ava_2811	1141	158	0.138475	2.40416e-05	Q3M9B2	Filamentous hemagglutinin-like protein
Ava_3221	738	102	0.138211	0.00137564	Q3M857	Uncharacterized protein
Ava_2032	521	72	0.138196	0.0108792	Q3MBI2	FAD dependent oxidoreductase
Ava_3837	456	63	0.138158	0.0198478	Q3M6E4	Uncharacterized protein
Ava_4601	391	54	0.138107	0.0348513	Q3M488	NHL repeat protein
Ava_2545	420	58	0.138095	0.0264931	Q3MA26	ATPase-like protein
Ava_1739	660	91	0.137879	0.00313684	Q3MCC5	Uncharacterized protein
Ava_4725	1038	143	0.137765	8.988e-05	Q3M3W4	Polymorphic membrane protein (EC 3.4.24.40)
Ava_3413	784	108	0.137755	0.00104387	Q3M7L6	TPR repeat protein
Ava_4393	473	65	0.137421	0.0195511	Q3M4U5	Coproporphyrinogen-III oxidase (EC 1.3.98.3)
Ava_4155	379	52	0.137203	0.0440473	Q3M5I2	Cystathionine gamma-lyase (EC 4.4.1.1)
Ava_0505	2326	318	0.136715	7.57424e-10	Q3MFV7	Histidine kinase (EC 2.7.13.3)
Ava_4899	395	54	0.136709	0.0413644	Q3M3E0	Methionine adenosyltransferase (EC 2.5.1.6)
Ava_3498	695	95	0.136691	0.00319112	Q3M7D1	Site-specific DNA-methyltransferase (adenine-specific) (EC 2.1.1.72)
Ava_3855	889	121	0.136108	0.000730087	Q3M6C6	Amino acid adenylation (EC 5.1.1.11)
pyrE	478	65	0.135983	0.0237469	Q3MEK5	Orotate phosphoribosyltransferase (OPRT) (OPRTase) (EC 2.4.2.10)
Ava_0650	802	109	0.13591	0.00158557	Q3MFG2	Predicted signal transduction protein containing Nacht domain
Ava_4198	861	117	0.135889	0.000992006	Q3M5D9	Glucan 1,4-alpha-glucosidase (EC 3.2.1.3)
Ava_2808	884	120	0.135747	0.000849979	Q3M9B5	TPR repeat protein
Ava_1589	443	60	0.13544	0.0347622	Q3MCS4	Uncharacterized protein
Ava_3504	828	112	0.135266	0.00158057	Q3M7C5	Peptidase S8 and S53, subtilisin, kexin, sedolisin
Ava_1882	429	58	0.135198	0.0395932	Q3MBY2	Parallel beta-helix repeat protein
Ava_C0235	829	112	0.135103	0.00165355	Q3M123	Uncharacterized protein
Ava_B0150	844	114	0.135071	0.00149024	Q3M2C4	TonB-dependent siderophore receptor
Ava_4771	519	70	0.134875	0.0217206	Q3M3R8	Metallophosphoesterase
Ava_4160	6582	885	0.134458	2.10394e-26	Q3M5H7	VCBS (EC 3.4.21.10)
Ava_4181	760	102	0.134211	0.00379081	Q3M5F6	Filamentous hemagglutinin-like protein
Ava_1096	805	108	0.134161	0.00269746	Q3ME66	Uncharacterized protein
Ava_0251	820	110	0.134146	0.0024146	Q3MGK9	Uncharacterized protein
Ava_2176	552	74	0.134058	0.019937	Q3MB40	Periplasmic Sensor Signal Transduction Histidine Kinase
Ava_B0308	769	103	0.13394	0.00381853	Q3M1W8	Uncharacterized protein
Ava_0124	471	63	0.133758	0.0369447	Q3MGY6	Response Regulator Receiver Signal Transduction Histidine Kinase (EC 3.1.1.61)
Ava_0083	1781	238	0.133633	1.36779e-06	Q3MH27	Non-specific serine/threonine protein kinase (EC 2.7.11.1)
Ava_0682	442	59	0.133484	0.0470718	Q3MFD0	Phospholipase D/Transphosphatidylase
Ava_B0176	517	69	0.133462	0.0280924	Q3M298	Glucose-methanol-choline oxidoreductase
Ava_4476	1238	165	0.133279	0.000133539	Q3M4L2	Predicted signal transduction protein containing Nacht domain
Ava_1296	812	108	0.133005	0.00374315	Q3MDL6	Uncharacterized protein
Ava_0655	911	121	0.132821	0.00186338	Q3MFF7	Uncharacterized protein
Ava_1848	1086	144	0.132597	0.000576357	Q3MC16	Uncharacterized protein
Ava_2530	777	103	0.132561	0.00543825	Q3MA41	Filamentous hemagglutinin-like protein
Ava_4716	1809	239	0.132117	3.28832e-06	Q3M3X3	Non-specific serine/threonine protein kinase (EC 2.7.11.1)
Ava_2541	593	78	0.131535	0.0242921	Q3MA30	Alkaline phosphatase-like protein
Ava_3164	981	129	0.131498	0.00180378	Q3M8B4	Cna B-type
Ava_3244	800	105	0.13125	0.00674486	Q3M834	Predicted signal transduction protein containing Nacht domain
Ava_1236	511	67	0.131115	0.044206	Q3MDS6	Dioxygenase (EC 1.13.11.-)
Ava_2245	519	68	0.131021	0.0428256	Q3MAX3	Hydantoinase B/oxoprolinase (EC 3.5.2.9)
Ava_3491	513	67	0.130604	0.0472514	Q3M7D8	Uncharacterized protein
Ava_0053	812	106	0.130542	0.00776115	Q3MH57	Filamentous hemagglutinin-like protein
Ava_0937	552	72	0.130435	0.0389124	Q3MEM5	Uncharacterized protein
Ava_2630	591	77	0.130288	0.0319158	Q3M9U2	Cobalamin B12-binding protein
Ava_4674	530	69	0.130189	0.045715	Q3M415	Peptidase_S8 domain-containing protein
Ava_4266	554	72	0.129964	0.0418282	Q3M571	Peptidase S15
Ava_4602	787	102	0.129606	0.0115086	Q3M487	Carbamoyltransferase (EC 6.2.-.-)
Ava_C0234	1854	240	0.12945	1.62257e-05	Q3M124	Uncharacterized protein
Ava_B0282	1102	142	0.128857	0.00216244	Q3M1Z3	Type III restriction enzyme, res subunit
Ava_B0009	621	80	0.128824	0.0354473	Q3M2R3	Non-specific serine/threonine protein kinase (EC 2.7.11.1)
Ava_4825	1010	130	0.128713	0.0039682	Q3M3L4	Tetratricopeptide TPR_3
Ava_1390	1034	133	0.128627	0.00360355	Q3MDC3	Filamentous hemagglutinin-like protein
Ava_B0148	863	111	0.128621	0.0099604	Q3M2C6	TonB-dependent siderophore receptor
Ava_1140	744	95	0.127688	0.0234687	Q3ME22	SGL domain-containing protein
Ava_1251	658	84	0.12766	0.0364646	Q3MDR1	Uncharacterized protein
Ava_2975	717	91	0.126918	0.0319886	Q3M8V1	TPR repeat protein
Ava_1350	694	88	0.126801	0.0362646	Q3MDG2	Dynamin
Ava_C0207	726	92	0.126722	0.0319641	Q3M151	Cell division protein FtsK/SpoIIIE
Ava_3348	1075	136	0.126512	0.00587082	Q3M7T1	Glycosyl transferase, family 2
Ava_3623	889	112	0.125984	0.0176619	Q3M707	AAA_31 domain-containing protein
Ava_4489	1851	233	0.125878	0.00015139	Q3M4J9	Non-specific serine/threonine protein kinase (EC 2.7.11.1)
Ava_2148	938	118	0.1258	0.0144179	Q3MB68	Histidine kinase (EC 2.7.13.3)
Ava_0582	1020	128	0.12549	0.010832	Q3MFN0	Integrins alpha chain
Ava_3004	942	118	0.125265	0.0166369	Q3M8S2	Signal transduction histidine kinase (EC 2.7.13.3)
Ava_0583	1056	132	0.125	0.0107476	Q3MFM9	Putative Ig
Ava_3462	792	99	0.125	0.0341655	Q3M7G7	TPR repeat protein
Ava_2352	821	102	0.124239	0.0354602	Q3MAL6	Filamentous hemagglutinin-like protein
Ava_2394	741	92	0.124157	0.0494275	Q3MAH5	TPR_REGION domain-containing protein
Ava_1980	1902	236	0.12408	0.000343149	Q3MBN4	Non-specific serine/threonine protein kinase (EC 2.7.11.1)
Ava_1916	767	95	0.123859	0.047451	Q3MBU8	Predicted signal transduction protein containing Nacht domain
Ava_2212	1277	158	0.123727	0.00600747	Q3MB06	TPR repeat protein
Ava_3247	1133	140	0.123566	0.0116265	Q3M831	Superfamily I DNA and RNA helicases and helicase subunits-like protein
Ava_2104	1553	191	0.122988	0.00252528	Q3MBB0	WD-40 repeat-containing protein
Ava_4727	1028	126	0.122568	0.0234762	Q3M3W2	Glycerophosphoryl diester phosphodiesterase (EC 3.1.4.46)
Ava_B0217	851	104	0.122209	0.0484369	Q3M257	TonB-dependent siderophore receptor
Ava_3779	1181	144	0.121931	0.016466	Q3M6K2	Histidine kinase (EC 2.7.13.3)
Ava_0542	995	121	0.121608	0.0342825	Q3MFS0	TPR repeat protein
Ava_4750	1606	195	0.12142	0.00404764	Q3M3T9	3-hydroxyacyl-[acyl-carrier-protein] dehydratase FabA (EC 4.2.1.59) (EC 5.3.3.14) (3-hydroxydecanoyl-[acyl-carrier-protein] dehydratase) (Beta-hydroxydecanoyl thioester dehydrase) (Trans-2-decenoyl-[acyl-carrier-protein] isomerase)
Ava_4504	1796	218	0.121381	0.00205576	Q3M4I4	Non-specific serine/threonine protein kinase (EC 2.7.11.1)
Ava_2846	943	114	0.120891	0.0474821	Q3M977	Uncharacterized protein
Ava_4885	972	117	0.12037	0.0484201	Q3M3F4	PAS/PAC sensor signal transduction histidine kinase (EC 2.7.13.3)
Ava_3999	1845	222	0.120325	0.00283278	Q3M5Y2	Phytase (EC 3.1.3.8)
Ava_4325	1655	199	0.120242	0.00566697	Q3M513	Signal transduction histidine kinase (EC 2.7.13.3)
Ava_B0025	1195	143	0.119665	0.0296422	Q3M2P7	DUF3854 domain-containing protein
Ava_B0311	1169	139	0.118905	0.0390908	Q3M1W5	Uncharacterized protein
Ava_0264	1680	198	0.117857	0.0134225	Q3MGJ6	Uncharacterized protein
Ava_1556	1653	194	0.117362	0.0177056	Q3MCV7	Ribosome assembly protein 4 (RSA4)
Ava_0064	1715	201	0.117201	0.0159493	Q3MH46	Signal transduction histidine kinase (EC 2.7.13.3)
Ava_4503	1798	210	0.116796	0.0149879	Q3M4I5	Non-specific serine/threonine protein kinase (EC 2.7.11.1)
Ava_4101	1346	157	0.116642	0.0454106	Q3M5N4	Amino acid adenylation (EC 5.1.1.11)
Ava_2357	1907	221	0.115889	0.0166404	Q3MAL1	Alpha-2-macroglobulin-like protein
Ava_4728	2347	262	0.111632	0.0370441	Q3M3W1	Endonuclease/exonuclease/phosphatase

## Sheet: A. aeolicus
Gene	Total codons	NAU codons	% NAU codons	p-adj value	Uniprot ID	Description		Back to "Index"
aq_1127	123	35	0.284553	1.0329e-43	O67204	Uncharacterized protein aq_1127
aq_510	157	26	0.165605	5.27098e-15	O66798	Uncharacterized protein
mtfB	375	62	0.165333	7.56381e-36	O66801	Mannosyltransferase B
aq_382	296	44	0.148649	2.18283e-21	O66703	Uncharacterized protein
aq_aa32	197	29	0.147208	6.46526e-14	O66422	Uncharacterized protein aq_aa32
aq_380	374	55	0.147059	3.3757e-26	O66701	Uncharacterized protein
aq_378	454	63	0.138767	4.2608e-27	O66700	Uncharacterized protein
fdhE	284	38	0.133803	2.68714e-15	O67150	Protein FdhE homolog
aq_950	121	16	0.132231	1.94524e-06	O67084	Uncharacterized protein aq_950
aq_aa31	271	35	0.129151	2.32546e-13	O66421	Uncharacterized protein aq_aa31
selD	312	40	0.128205	5.7335e-15	O67139	Selenide, water dikinase (EC 2.7.9.3) (Selenium donor protein) (Selenophosphate synthase)
lysR2	307	39	0.127036	2.00867e-14	O67145	Transcriptional regulator (LysR family)
hylA	399	50	0.125313	6.36727e-18	O67179	Hemolysin
aq_1080	886	109	0.123025	9.6602e-38	O67173	Uncharacterized protein
aq_1037	148	18	0.121622	3.1293e-06	O67144	Uncharacterized protein
cap	317	38	0.119874	1.21341e-12	O67559	Capsular polysaccharide biosynthsis protein
aq_387	622	74	0.118971	4.43429e-24	O66708	GGDEF domain-containing protein
mtfA	589	69	0.117148	8.76465e-22	O67183	Mannosyltransferase A
spsK	138	16	0.115942	4.489e-05	O66803	dTDP-4-dehydrorhamnose reductase (EC 1.1.1.133)
mtfC	369	42	0.113821	1.18989e-12	O66802	Mannosyltransferase C
nifS1	371	42	0.113208	1.56308e-12	O67152	FeS cluster formation protein NifS
aq_507	179	20	0.111732	6.96967e-06	O66796	NTP_transf_2 domain-containing protein
aq_aa17	349	38	0.108883	1.79021e-10	O66408	Uncharacterized protein aq_aa17
aq_1862	386	42	0.108808	1.41524e-11	O67714	Uncharacterized protein
aq_386	326	35	0.107362	2.28439e-09	O66707	Uncharacterized protein
aq_377	112	12	0.107143	0.00267239	O66699	Uncharacterized protein aq_377
aq_647	470	50	0.106383	4.34934e-13	O66887	Uncharacterized protein
flgL	423	45	0.106383	8.00088e-12	O67579	Flagellar hook associated protein FlgL
selB	583	60	0.102916	1.41037e-14	O67141	Elongation factor SelB
aq_aa21	214	22	0.102804	1.95985e-05	O66412	Uncharacterized protein aq_aa21
aq_1439	618	63	0.101942	5.62279e-15	O67428	Uncharacterized protein aq_1439
aq_1079	417	42	0.100719	8.33394e-10	O67172	DUF4214 domain-containing protein
aq_381	300	30	0.1	6.26312e-07	O66702	Uncharacterized protein
aq_aa20	319	31	0.0971787	1.01311e-06	O66411	Uncharacterized protein aq_aa20
aq_aa25	207	20	0.0966184	0.00025395	O66416	Uncharacterized protein aq_aa25
vapC1	145	14	0.0965517	0.00438232	O66399	Ribonuclease VapC1 (RNase VapC1) (EC 3.1.-.-) (Toxin VapC1)
aq_1186	407	39	0.0958231	3.80558e-08	O67246	Uncharacterized protein aq_1186
aq_1018	127	12	0.0944882	0.0138272	O67131	HTH cro/C1-type domain-containing protein
aq_aa26	194	18	0.0927835	0.00139821	O66417	Uncharacterized protein aq_aa26
aq_509	442	41	0.0927602	6.03025e-08	O66797	Uncharacterized protein
aq_2086	119	11	0.092437	0.0265224	O67859	Toprim domain-containing protein
aq_385	296	27	0.0912162	4.37487e-05	O66706	Uncharacterized protein
aq_503	154	14	0.0909091	0.0101588	O66792	Uncharacterized protein
aq_aa13	143	13	0.0909091	0.0144845	O66406	Uncharacterized protein aq_aa13
aq_645	441	40	0.0907029	2.29645e-07	O66886	DUF2357 domain-containing protein
aq_aa39	232	21	0.0905172	0.000637915	O66427	Uncharacterized protein aq_aa39
selA	453	41	0.0905077	1.67595e-07	O67140	L-seryl-tRNA(Sec) selenium transferase (EC 2.9.1.1) (Selenocysteine synthase) (Sec synthase) (Selenocysteinyl-tRNA(Sec) synthase)
aq_1256	310	28	0.0903226	3.83454e-05	O67297	Uncharacterized protein aq_1256
gcvH1	144	13	0.0902778	0.0156677	O67151	Glycine cleavage system H protein 1
aq_aa18	222	20	0.0900901	0.00106869	O66409	Uncharacterized protein aq_aa18
flgE	483	43	0.0890269	1.51767e-07	O67711	Flagellar hook protein FlgE
aq_340	586	52	0.0887372	4.78315e-09	O66671	Uncharacterized protein
aq_1036	125	11	0.088	0.0434017	O67143	Uncharacterized protein
aq_1993	216	19	0.087963	0.00249278	O67799	Glyco_hydro_114 domain-containing protein
aq_506	434	38	0.0875576	1.94072e-06	O66795	Uncharacterized protein
aq_aa38	321	28	0.0872274	9.76836e-05	O66426	Probable protein adenylyltransferase aq_aa38 (EC 2.7.7.n1)
cynS	150	13	0.0866667	0.0260777	O66587	Cyanate hydratase (Cyanase) (EC 4.2.1.104) (Cyanate hydrolase) (Cyanate lyase)
aq_1436	277	24	0.0866426	0.000521186	O67427	Uncharacterized protein aq_1436
otnA'	140	12	0.0857143	0.0404185	O66793	Polysaccharide biosynthesis protein
aq_627	309	26	0.0841424	0.000508134	O66876	Uncharacterized protein
aq_aa35	214	18	0.0841121	0.00719359	O66424	CbiA domain-containing protein
lgtF	252	21	0.0833333	0.00328106	O67628	Beta 1,4 glucosyltransferase
pal	204	17	0.0833333	0.0113998	O67903	Peptidoglycan associated lipoprotein
abcT5	565	47	0.0831858	5.99824e-07	O67184	ABC transporter (HlyB subfamily)
aq_372	532	44	0.0827068	1.91908e-06	O66695	Uncharacterized protein aq_372
aq_264	218	18	0.0825688	0.00984392	O66622	BPL/LPL catalytic domain-containing protein
aq_522	217	17	0.078341	0.0262521	O66807	Uncharacterized protein aq_522
rfe	358	28	0.0782123	0.00139158	O66804	Undecaprenyl-phosphate-alpha-N-acetylglucosaminyltransferase
aq_aa05	307	24	0.0781759	0.0044455	O66401	Putative transposase aq_aa05
aq_1666	194	15	0.0773196	0.049115	O67582	Metallophos_2 domain-containing protein
aq_aa27	260	20	0.0769231	0.0153538	O66418	Uncharacterized protein aq_aa27
aq_182	249	19	0.0763052	0.0226257	O66568	Uncharacterized protein
pgsA2	306	23	0.0751634	0.0108761	O67090	Phosphotidylglycerophosphate synthase
aq_2054	1117	83	0.0743062	6.92691e-09	O67838	Uncharacterized protein aq_2054
abcT3	257	19	0.07393	0.0329544	O67182	Transport permease protein
celY	326	24	0.0736196	0.0119567	O67401	Glucanase (EC 3.2.1.-)
flaA	519	38	0.0732177	0.000578472	O67803	Flagellin
gnd	301	22	0.0730897	0.0209233	O66788	6-phosphogluconate dehydrogenase
aq_183	398	29	0.0728643	0.00497945	O66569	TPR_REGION domain-containing protein
aq_050	854	62	0.0725995	3.09356e-06	O66463	Uncharacterized protein
nnr	500	36	0.072	0.00141985	O67377	Bifunctional NAD(P)H-hydrate repair enzyme Nnr (Nicotinamide nucleotide repair protein) [Includes: ADP-dependent (S)-NAD(P)H-hydrate dehydratase (EC 4.2.1.136) (ADP-dependent NAD(P)HX dehydratase); NAD(P)H-hydrate epimerase (EC 5.1.99.6) (NAD(P)HX epimerase)]
aq_1508	293	21	0.0716724	0.0328387	O67477	DUF58 domain-containing protein
otnA	726	52	0.0716253	4.94654e-05	O66794	Polysaccharide biosynthesis protein
aprV	561	39	0.0695187	0.00181565	O67764	Serine protease
aq_1796	360	25	0.0694444	0.0253054	O67665	SLT domain-containing protein
aq_585	706	49	0.0694051	0.000280183	O66850	Uncharacterized protein
aq_1259	437	30	0.0686499	0.0121501	O67300	Uncharacterized protein aq_1259
aq_689	337	23	0.0682493	0.0439771	O66912	GGDEF domain-containing protein
aq_1824	356	24	0.0674157	0.043674	O67685	Uncharacterized protein aq_1824
aq_367	851	57	0.06698	0.000218077	O66691	Uncharacterized protein
aq_985	404	27	0.0668317	0.0311294	O67110	Uncharacterized protein
fdoG	1016	65	0.0639764	0.000307999	O67146	Formate dehydrogenase alpha subunit
aq_1185	596	38	0.0637584	0.0145598	O67245	Uncharacterized protein
aq_1262	565	36	0.0637168	0.019414	O67301	Uncharacterized lipoprotein aq_1262
glgP	693	44	0.0634921	0.00722337	O66932	Glycogen phosphorylase (EC 2.4.1.1)
glpK	493	31	0.0628803	0.0439917	O66746	Glycerol kinase (EC 2.7.1.30) (ATP:glycerol 3-phosphotransferase) (Glycerokinase) (GK)
aq_1689	515	32	0.0621359	0.0470876	O67596	SPOR domain-containing protein

## Sheet: B. subtilis
Gene	Total codons	NAU codons	% NAU codons	p-adj value	Uniprot ID	Description		Back to "Index"
ynzH	87	41	0.471264	1.09758e-29	O31802	Uncharacterized protein YnzH
cotC	67	24	0.358209	6.92708e-11	P07790	Spore coat protein C
HIR77_19935	35	11	0.314286	0.00069735	A0A6M3ZH55	Uncharacterized protein
yeeK	146	44	0.30137	1.62831e-14	O31510	Spore coat protein YeeK
BSU_21639	52	14	0.269231	0.00107685	A0A2K4Z9K2	Uncharacterized protein
yhdB	81	20	0.246914	0.000289615	O07530	Uncharacterized protein YhdB
yosI	45	11	0.244444	0.013601	O31880	SPbeta prophage-derived uncharacterized protein YosI
yxxD	148	35	0.236486	9.91501e-07	P40737	Antitoxin YxxD (ORF1)
HIR77_19930	69	15	0.217391	0.0119676	A0A6M3ZH37	Uncharacterized protein
ykvS	62	13	0.209677	0.0293749	O31684	Uncharacterized protein YkvS
ynaB	145	30	0.206897	0.00972182	P94480	Uncharacterized protein YnaB
ydcO	87	18	0.206897	0.000361645	P96632	Uncharacterized protein YdcO
yybN	146	30	0.205479	0.000404514	P37490	Uncharacterized protein YybN
cotT	83	17	0.204819	0.0136113	P11863	Spore coat protein T
ynfE	88	18	0.204545	0.0109001	Q45069	Uncharacterized protein YnfE
yezG	152	31	0.203947	0.000368617	C0H3X4	Probable antitoxin YezG
yydB	482	97	0.201245	8.40243e-13	Q45600	Uncharacterized metallophosphoesterase-like protein YydB
sunS	423	85	0.200946	3.3838e-11	O31986	SPbeta prophage-derived glycosyltransferase SunS (EC 2.4.1.-)
yotG	106	21	0.198113	0.00812939	O31868	Uncharacterized SPbeta prophage-derived protein YotG
ytzC	91	18	0.197802	0.0160284	O32073	Uncharacterized protein YtzC
ggaB	901	178	0.197558	6.60762e-23	P46918	Minor teichoic acid biosynthesis protein GgaB
yokK	193	38	0.196891	0.000148146	O31996	SPbeta prophage-derived uncharacterized protein YokK
ykzU	173	34	0.196532	0.00040579	C0H408	Uncharacterized protein YkzU
yopW	112	22	0.196429	0.00725385	O34838	SPbeta prophage-derived uncharacterized protein YopW
yxzC	123	24	0.195122	0.00513052	O32286	Uncharacterized protein YxzC
yxiG	139	27	0.194245	0.00271757	P42299	Uncharacterized protein YxiG
lrpB	150	29	0.193333	0.00195122	P96653	HTH-type transcriptional regulator LrpB
yqbC	218	42	0.192661	0.000110287	P45919	Uncharacterized protein YqbC
BSU_21409	73	14	0.191781	0.0479225	A0A2K4Z9K7	Uncharacterized protein
yusG	79	15	0.189873	0.0426132	O32173	Uncharacterized protein YusG
ydcS	90	17	0.188889	0.0316655	P96636	Uncharacterized protein YdcS
yxbA	90	17	0.188889	0.0317778	P46325	Uncharacterized protein YxbA
yopN	106	20	0.188679	0.0179547	P68581	SPbeta prophage-derived uncharacterized protein YopN
ymaF	138	26	0.188406	0.00574038	O31794	Uncharacterized protein YmaF
ynaF	118	22	0.186441	0.0144556	P94484	Uncharacterized protein YnaF
yoqG	86	16	0.186047	0.0424777	O35030	SPbeta prophage-derived uncharacterized protein YoqG
yydI	210	39	0.185714	0.000537992	Q45593	Probable peptide export ATP-binding protein YydI
yydD	587	109	0.18569	2.25782e-11	Q45598	Uncharacterized protein YydD
yqcC	367	68	0.185286	8.19086e-07	P45938	Uncharacterized protein YqcC
yorS	173	32	0.184971	0.00237522	P68522	5'(3')-deoxyribonucleotidase (EC 3.1.3.-) (Putative SPbeta prophage-derived 5'(3')-deoxyribonucleotidase)
yoqR	119	22	0.184874	0.0159952	O31921	SPbeta prophage-derived uncharacterized protein YoqR
flgB	130	24	0.184615	0.0112764	P24500	Flagellar basal body rod protein FlgB
yhcN	190	35	0.184211	0.00143177	P54598	Probable spore germination lipoprotein YhcN
yrkN	186	34	0.182796	0.00205118	P54441	Uncharacterized protein YrkN
xkdV	688	125	0.181686	3.28642e-12	P54341	Phage-like element PBSX protein XkdV
yddJ	127	23	0.181102	0.0172548	P96647	Uncharacterized protein YddJ
yyaH	127	23	0.181102	0.0173419	P37516	Uncharacterized protein YyaH (ORFF)
yocC	166	30	0.180723	0.00533579	O35042	Uncharacterized protein YocC
ydhH	166	30	0.180723	0.00528772	O05500	Uncharacterized protein YdhH
ywqK	155	28	0.180645	0.00773808	P96723	Putative antitoxin YwqK
yydC	133	24	0.180451	0.0152664	Q45599	Uncharacterized protein YydC
ynaI	157	28	0.178344	0.0094645	P94487	Uncharacterized protein YnaI
yonV	411	73	0.177616	1.90897e-06	O31939	SPbeta prophage-derived uncharacterized protein YonV
yotB	276	49	0.177536	0.000279708	O34642	SPbeta prophage-derived uncharacterized protein YotB
yonX	169	30	0.177515	0.00723607	O31938	SPbeta prophage-derived uncharacterized protein YonX
ydeA	198	35	0.176768	0.00337191	P96658	Uncharacterized protease YdeA (EC 3.2.-.-)
yobK	153	27	0.176471	0.0126034	O34596	Antitoxin YobK
ccpB	312	55	0.176282	0.000114778	P37517	Catabolite control protein B
yfmG	488	86	0.17623	2.14733e-07	O34722	Uncharacterized protein YfmG
yokG	358	63	0.175978	2.31417e-05	O32000	SPbeta prophage-derived pesticidal crystal protein-like YokG
yobF	308	54	0.175325	0.000152615	O34780	Uncharacterized protein YobF
mntR	143	25	0.174825	0.0193567	P54512	HTH-type transcriptional regulator MntR (Manganese transport regulator) (Manganese(II) metalloregulatory protein MntR)
yqaR	155	27	0.174194	0.0152309	P45914	Uncharacterized protein YqaR
yomH	253	44	0.173913	0.00104274	O31977	SPbeta prophage-derived uncharacterized protein YomH
ydjA	466	81	0.17382	1.23444e-06	O34303	Type-2 restriction enzyme BsuMI component YdjA (R.BsuM) (R.BsuMI) (EC 3.1.21.4) (Endonuclease BsuMI component YdjA) (Type II restriction enzyme BsuMI component YdjA)
yodN	227	39	0.171806	0.00307234	O34414	Uncharacterized protein YodN
fliS	134	23	0.171642	0.0322507	P39739	Flagellar secretion chaperone FliS
yrkC	187	32	0.171123	0.00965786	P54430	Uncharacterized protein YrkC
bltD	153	26	0.169935	0.024606	P39909	Spermine/spermidine acetyltransferase (EC 2.3.1.57)
ybdJ	224	38	0.169643	0.00469201	O31432	Uncharacterized transcriptional regulatory protein YbdJ
ygaC	177	30	0.169492	0.0145094	Q796Z1	UPF0374 protein YgaC
yyaP	189	32	0.169312	0.011229	P37508	Uncharacterized protein YyaP
xynB	534	90	0.168539	1.1853e-06	P94489	Beta-xylosidase (EC 3.2.1.37) (1,4-beta-D-xylan xylohydrolase) (Xylan 1,4-beta-xylosidase)
gmuR	238	40	0.168067	0.00422107	O05509	HTH-type transcriptional regulator GmuR (Glucomannan utilization operon repressor) (Glucomannan utilization protein R)
lrpA	137	23	0.167883	0.0395073	P96652	HTH-type transcriptional regulator LrpA
rsgI	382	64	0.167539	0.000138529	O31655	Anti-sigma-I factor RsgI (Regulation of sigma I protein)
safA	388	65	0.167526	0.000122683	O32062	SpoIVD-associated factor A (Morphogenetic protein SafA)
yybB	221	37	0.167421	0.00686652	P37502	Probable metallo-hydrolase YybB (EC 3.-.-.-)
bdbA	138	23	0.166667	0.0425391	P68569	SPbeta prophage-derived disulfide bond formation protein A (Disulfide oxidoreductase A) (Thiol-disulfide oxidoreductase A)
yoqU	138	23	0.166667	0.0426582	O31918	SPbeta prophage-derived uncharacterized protein YoqU
ydiS	344	57	0.165698	0.000533487	O34885	Type-2 restriction enzyme BsuMI component YdiS (R.BsuM) (R.BsuMI) (EC 3.1.21.4) (Endonuclease BsuMI component YdiS) (Type II restriction enzyme BsuMI component YdiS)
lytT	242	40	0.165289	0.00580564	P94514	Sensory transduction protein LytT
amyE	660	109	0.165152	1.88311e-07	P00691	Alpha-amylase (EC 3.2.1.1) (1,4-alpha-D-glucan glucanohydrolase)
yddK	267	44	0.164794	0.00369629	P96648	Uncharacterized protein YddK (EC 3.2.2.6)
ywmA	158	26	0.164557	0.034749	P70958	Uncharacterized protein YwmA
hit	146	24	0.164384	0.0432618	O07513	Protein hit
ynaD	171	28	0.163743	0.029324	P94482	Uncharacterized N-acetyltransferase YnaD (EC 2.3.1.-)
pksB	226	37	0.163717	0.0100304	O34769	Probable polyketide biosynthesis zinc-dependent hydrolase PksB (EC 3.-.-.-)
yukJ	226	37	0.163717	0.0100977	C0SPB1	Uncharacterized protein YukJ
ykuN	159	26	0.163522	0.0359213	O34737	Probable flavodoxin 1
yokL	178	29	0.162921	0.0283716	O31995	SPbeta prophage-derived uncharacterized N-acetyltransferase YokL (EC 2.3.1.-)
yncE	154	25	0.162338	0.0441033	P94495	Uncharacterized protein YncE
yorA	587	95	0.16184	4.93248e-06	O31912	SPbeta prophage-derived uncharacterized protein YorA
cspR	161	26	0.161491	0.0420402	O31590	Putative tRNA (cytidine(34)-2'-O)-methyltransferase (EC 2.1.1.207) (tRNA (cytidine/uridine-2'-O-)-methyltransferase CspR)
yokH	186	30	0.16129	0.0286774	O31999	SPbeta prophage-derived uncharacterized protein YokH
satA	174	28	0.16092	0.0358047	P37506	Streptothricin acetyltransferase A (EC 2.3.-.-)
ykyA	224	36	0.160714	0.0153138	P21884	Uncharacterized lipoprotein YkyA
spo0B	193	31	0.160622	0.0273652	P06535	Sporulation initiation phosphotransferase B (EC 2.7.-.-) (Stage 0 sporulation protein B) (Stage 0 sporulation protein D)
ysnF	274	44	0.160584	0.00629841	P94560	Stress response protein YsnF
comQ	300	48	0.16	0.00419169	P33690	Competence regulatory protein ComQ
yqfW	194	31	0.159794	0.0287142	P54480	Putative nucleotidase YqfW (EC 3.1.3.-)
yomW	169	27	0.159763	0.0424017	O31961	SPbeta prophage-derived uncharacterized protein YomW
glgB	628	100	0.159236	5.6081e-06	P39118	1,4-alpha-glucan branching enzyme GlgB (EC 2.4.1.18) (1,4-alpha-D-glucan:1,4-alpha-D-glucan 6-glucosyl-transferase) (Alpha-(1->4)-glucan branching enzyme) (Glycogen branching enzyme) (BE)
yddM	314	50	0.159236	0.00372674	P96650	Uncharacterized protein YddM
yrpE	252	40	0.15873	0.0119369	O05410	Probable metal-binding protein YrpE
ydfL	271	43	0.158672	0.00883496	P96690	Uncharacterized HTH-type transcriptional regulator YdfL
ykoQ	271	43	0.158672	0.00889945	O35040	Uncharacterized metallophosphoesterase YkoQ (EC 3.1.-.-)
ykuH	183	29	0.15847	0.0372413	O31696	Uncharacterized protein YkuH
yabG	291	46	0.158076	0.00685403	P37548	Sporulation-specific protease YabG (EC 3.4.-.-)
cotH	363	57	0.157025	0.00242739	Q45535	Inner spore coat protein H
yvcA	242	38	0.157025	0.0174185	O06965	Putative lipoprotein YvcA
phy	383	60	0.156658	0.00183668	P42094	3-phytase (EC 3.1.3.8) (Myo-inositol-hexaphosphate 3-phosphohydrolase) (Phytate 3-phosphatase)
yobM	186	29	0.155914	0.0452569	O34377	Uncharacterized protein YobM
yorJ	379	59	0.155673	0.0023756	O31904	SPbeta prophage-derived uncharacterized protein YorJ
rapI	392	61	0.155612	0.00196638	P96649	Response regulator aspartate phosphatase I (EC 3.1.-.-)
yjbC	193	30	0.15544	0.0426002	O31601	Putative acetyltransferase YjbC (EC 2.3.1.-)
cotB	381	59	0.154856	0.00262977	P07789	Spore coat protein B
yobI	1202	186	0.154742	3.38217e-10	O34784	Uncharacterized membrane protein YobI
ydjN	349	54	0.154728	0.00472099	O34353	Uncharacterized protein YdjN
ydeJ	220	34	0.154545	0.0324145	P96667	Uncharacterized lipoprotein YdeJ
tagE	674	104	0.154303	1.93979e-05	P13484	Poly(glycerol-phosphate) alpha-glucosyltransferase (EC 2.4.1.52) (Major teichoic acid biosynthesis protein E)
ynaE	214	33	0.154206	0.0356897	P94483	Uncharacterized protein YnaE
yeeC	383	59	0.154047	0.00305533	O34352	Uncharacterized protein YeeC
thyA1	280	43	0.153571	0.0155984	P0CI79	Thymidylate synthase 1 (TS 1) (TSase 1) (EC 2.1.1.45) (Thymidylate synthase A) (TS A) (TSase A)
tagC	443	68	0.153499	0.00132486	P27622	Putative major teichoic acid biosynthesis protein C
gspA	287	44	0.15331	0.0146027	P25148	General stress protein A
pelB	346	53	0.153179	0.00632262	O34819	Pectin lyase (PNL) (EC 4.2.2.10)
bsn	289	44	0.152249	0.0164237	O32150	Extracellular ribonuclease (EC 3.1.-.-)
ggaA	447	68	0.152125	0.00180665	P46917	Minor teichoic acid biosynthesis protein GgaA
yokB	237	36	0.151899	0.0336673	O32005	SPbeta prophage-derived uncharacterized lipoprotein YokB
yomV	237	36	0.151899	0.0337791	O31962	SPbeta prophage-derived uncharacterized protein YomV
ywaC	211	32	0.151659	0.0478821	P39583	GTP pyrophosphokinase YwaC (EC 2.7.6.5) ((p)ppGpp synthase YwaC) (Small alarmone synthase 2) (SAS 2)
ynaC	264	40	0.151515	0.0258214	P94481	Uncharacterized protein YnaC
dck	218	33	0.151376	0.044486	P37529	Deoxyadenosine/deoxycytidine kinase (dAK/dCK) (EC 2.7.1.74) (EC 2.7.1.76)
yitU	271	41	0.151292	0.0241421	P70947	5-amino-6-(5-phospho-D-ribitylamino)uracil phosphatase YitU (EC 3.1.3.104)
yvcP	238	36	0.151261	0.0356571	O06978	Uncharacterized transcriptional regulatory protein YvcP
med	318	48	0.150943	0.0133341	O32436	Transcriptional activator protein med
aadK	285	43	0.150877	0.020985	P17585	Aminoglycoside 6-adenylyltransferase (EC 2.7.7.-) (AAD(6)) (Sm inactivating enzyme)
yfnD	312	47	0.150641	0.0152946	O31542	Uncharacterized protein YfnD
pbpE	452	68	0.150442	0.00239214	P32959	Penicillin-binding protein 4* (PBP 4*) (PBP 4A) (Penicillin-binding protein E)
yydH	253	38	0.150198	0.0333363	Q45594	Putative peptide zinc metalloprotease protein YydH
yeeB	600	90	0.15	0.000327136	O34469	Putative ATP-dependent helicase YeeB (EC 3.6.4.-)
yteA	240	36	0.15	0.0391594	P42408	Uncharacterized protein YteA (ORFQ)
cgeD	427	64	0.149883	0.00377208	P42092	Protein CgeD
yomM	334	50	0.149701	0.0130928	O31971	SPbeta prophage-derived recombinase-like protein YomM
yobJ	281	42	0.149466	0.0265853	O34774	Uncharacterized protein YobJ
ywoF	469	70	0.149254	0.00245743	P94576	Uncharacterized protein YwoF
tagB	382	57	0.149215	0.00785211	P27621	Teichoic acid glycerol-phosphate primase (EC 2.7.8.44) (CDP-glycerol:N-acetyl-beta-D-mannosaminyl-1,4-N-acetyl-D-glucosaminyldiphosphoundecaprenyl glycerophosphotransferase) (CDP-glycerol:glycerophosphate glycerophosphotransferase) (Major teichoic acid biosynthesis protein B) (Tag primase)
yoaM	228	34	0.149123	0.0498354	O34906	Abasic site processing protein YoaM (EC 3.4.-.-)
yqcI	255	38	0.14902	0.0360866	P45944	Uncharacterized protein YqcI
ntdB	283	42	0.14841	0.0292284	O07565	Kanosamine-6-phosphate phosphatase (EC 3.1.3.92)
ybfF	304	45	0.148026	0.0244779	O31446	Uncharacterized protein YbfF
sacT	277	41	0.148014	0.0326568	P26212	SacPA operon antiterminator
malL	562	83	0.147687	0.0010469	O06994	Oligo-1,6-glucosidase 1 (EC 3.2.1.10) (Dextrin 6-alpha-D-glucanohydrolase) (Oligosaccharide alpha-1,6-glucosidase 1) (Sucrase-isomaltase 1) (Isomaltase 1)
yqfL	271	40	0.147601	0.0357525	P54470	Putative pyruvate, phosphate dikinase regulatory protein (PPDK regulatory protein) (EC 2.7.11.32) (EC 2.7.4.27)
yorF	305	45	0.147541	0.0259045	O31908	SPbeta prophage-derived uncharacterized protein YorF
yorK	577	85	0.147314	0.00097541	O31903	Putative SPbeta prophage-derived single-strand DNA-specific exonuclease YorK (EC 3.1.-.-)
yopK	387	57	0.147287	0.0101682	O31927	SPbeta prophage-derived uncharacterized protein YopK
ydeC	292	43	0.14726	0.029949	P96660	Uncharacterized HTH-type transcriptional regulator YdeC
thyA2	265	39	0.14717	0.039701	P11044	Thymidylate synthase 2 (TS 2) (TSase 2) (EC 2.1.1.45) (Thymidylate synthase A) (TS A) (TSase A)
ybdO	395	58	0.146835	0.0101427	O31437	Uncharacterized protein YbdO
yngK	511	75	0.146771	0.0025145	O35015	Glycosyl hydrolase YngK (EC 3.2.1.-)
yonO	840	123	0.146429	4.09248e-05	O31945	DNA-directed RNA polymerase YonO (EC 2.7.7.6) (DNA-dependent RNA polymerase YonO) (SPbeta prophage-derived protein YonO)
yvcB	637	93	0.145997	0.000691291	O06966	Putative uncharacterized protein YvcB
xylA	446	65	0.14574	0.00691957	P0CI80	Xylose isomerase (EC 5.3.1.5)
asnH	748	109	0.145722	0.000196103	P42113	Asparagine synthetase [glutamine-hydrolyzing] 2 (EC 6.3.5.4)
yomR	406	59	0.14532	0.0114884	O31966	SPbeta prophage-derived uncharacterized protein YomR
rapK	372	54	0.145161	0.0169777	O34930	Response regulator aspartate phosphatase K (EC 3.1.-.-)
cgeB	318	46	0.144654	0.031578	P42090	Protein CgeB
mdxD	590	85	0.144068	0.00204537	A0A6M4JPH5	Maltogenic alpha-amylase
ycgQ	286	41	0.143357	0.0490773	P94394	UPF0703 protein YcgQ
wapA	2335	334	0.143041	9.07566e-13	Q07833	tRNA nuclease WapA (EC 3.1.-.-) (Cell wall-associated polypeptide CWBP200) (CWBP200) (RNase WapA) (Toxin WapA) (Wall-associated protein)
rapB	378	54	0.142857	0.0230747	P70962	Response regulator aspartate phosphatase B (EC 3.1.-.-) (Stage 0 sporulation protein P)
gmuF	316	45	0.142405	0.0415185	O05511	Probable mannose-6-phosphate isomerase GmuF (EC 5.3.1.8) (Glucomannan utilization protein F) (Phosphohexomutase) (Phosphomannose isomerase) (PMI)
treA	562	80	0.142349	0.00424076	P39795	Trehalose-6-phosphate hydrolase (EC 3.2.1.93) (Alpha,alpha-phosphotrehalase) (Phospho-alpha-(1-1)-glucosidase)
yopP	359	51	0.142061	0.0299046	O34336	SPbeta prophage-derived probable integrase/recombinase YopP
czcO	346	49	0.141618	0.0357602	O07085	Uncharacterized oxidoreductase CzcO (EC 1.-.-.-)
rapF	382	54	0.141361	0.0276836	P71002	Response regulator aspartate phosphatase F (EC 3.1.-.-)
ylbC	347	49	0.14121	0.0359343	O34586	Uncharacterized membrane protein YlbC
yopR	326	46	0.141104	0.0440785	O34558	SPbeta prophage-derived uncharacterized protein YopR
rapC	383	54	0.140992	0.0286709	P94415	Response regulator aspartate phosphatase C (EC 3.1.-.-)
yeeA	880	124	0.140909	0.000269585	O31504	Putative DNA methyltransferase YeeA (EC 2.1.1.-) (Modification methylase BsuMORF677P) (M.BsuMORF677P)
ycdG	562	79	0.140569	0.00626663	O34364	Probable oligo-1,6-glucosidase 2 (EC 3.2.1.10) (Oligosaccharide alpha-1,6-glucosidase 2) (Sucrase-isomaltase 2) (Isomaltase 2)
glgA	485	68	0.140206	0.0133178	P39125	Glycogen synthase (EC 2.4.1.21) (Starch [bacterial glycogen] synthase)
pdaC	468	65	0.138889	0.0192359	O34798	Peptidoglycan-N-acetylmuramic acid deacetylase PdaC (Peptidoglycan MurNAc deacetylase) (EC 3.5.1.-) (Polysaccharide deacetylase PdaC)
yopQ	461	64	0.138829	0.0209359	O34448	SPbeta prophage-derived uncharacterized protein YopQ
ydiO	428	59	0.13785	0.0310138	O34939	Probable BsuMI modification methylase subunit YdiO (M1.BsuMI) (EC 2.1.1.37) (Cytosine-specific methyltransferase M1.BsuMI)
ydaJ	363	50	0.137741	0.0498229	O31486	Putative lipoprotein YdaJ
ypwA	502	69	0.13745	0.0189211	P50848	Carboxypeptidase 1 (EC 3.4.17.19) (BsuCP)
yhbH	393	54	0.137405	0.0416373	P45742	Stress response UPF0229 protein YhbH
yvnB	1290	177	0.137209	2.46183e-05	O34986	Uncharacterized protein YvnB
adhB	379	52	0.137203	0.0476569	O06012	Uncharacterized zinc-type alcohol dehydrogenase-like protein AdhB (EC 1.-.-.-)
ypiA	424	58	0.136792	0.036207	P54389	TPR repeat-containing protein YpiA
yqaT	432	59	0.136574	0.0357502	P45916	Uncharacterized protein YqaT (ORF50)
murC	433	59	0.136259	0.0359735	P40778	UDP-N-acetylmuramate--L-alanine ligase (EC 6.3.2.8) (UDP-N-acetylmuramoyl-L-alanine synthetase)
yonD	479	65	0.135699	0.0299235	O31954	SPbeta prophage-derived uncharacterized protein YonD
cysS	467	63	0.134904	0.0356905	Q06752	Cysteine--tRNA ligase (EC 6.1.1.16) (Cysteinyl-tRNA synthetase) (CysRS)
yomG	876	118	0.134703	0.00239853	O31978	SPbeta prophage-derived uncharacterized protein YomG
dppE	550	74	0.134545	0.0230201	A0A6M3ZIL0	Dipeptide ABC transporter substrate-binding protein DppE
yoaI	484	65	0.134298	0.0357283	C0SPC0	Probable 4-hydroxyphenylacetate 3-monooxygenase (EC 1.14.14.9) (4-hydroxyphenylacetate 3-hydroxylase) (4-HPA 3-hydroxylase)
yvcD	485	65	0.134021	0.0362286	O06968	TPR repeat-containing protein YvcD
levB	517	69	0.133462	0.0331421	O07003	Levanbiose-producing levanase (EC 3.2.1.64) (2,6-beta-fructan 6-levanbiohydrolase) (Endo-levanase)
yugT	555	74	0.133333	0.027754	O05242	Probable oligo-1,6-glucosidase 3 (EC 3.2.1.10) (Oligosaccharide alpha-1,6-glucosidase 3) (Sucrase-isomaltase 3) (Isomaltase 3)
sunT	706	94	0.133144	0.0111776	P68579	SPbeta prophage-derived sublancin-168-processing and transport ATP-binding protein SunT (EC 3.4.22.-) (EC 7.-.-.-)
yaaO	481	64	0.133056	0.0424995	P37536	Uncharacterized protein YaaO
ylaA	647	86	0.132921	0.016873	O07625	Uncharacterized protein YlaA
tagF	747	99	0.13253	0.0101893	P13485	Teichoic acid poly(glycerol phosphate) polymerase (EC 2.7.8.12) (CDP-glycerol:poly(glycerophosphate) glycerophosphotransferase) (CGPTase) (Major teichoic acid biosynthesis protein F) (Poly(glycerol phosphate) polymerase) (Tag polymerase)
yonE	507	67	0.13215	0.0424187	O31953	SPbeta prophage-derived uncharacterized protein YonE
yvbJ	606	79	0.130363	0.0337705	O32247	Uncharacterized membrane protein YvbJ
yobO	807	105	0.130112	0.0125831	O34433	Putative phage-related protein YobO
ywqJ	603	78	0.129353	0.0398235	P96722	Putative ribonuclease YwqJ (EC 3.1.-.-) (Probable toxin YwqJ) (Putative RNase YwqJ)
glgP	799	103	0.128911	0.0172553	P39123	Glycogen phosphorylase (EC 2.4.1.1)
mdxK	758	97	0.127968	0.026275	O06993	Maltose phosphorylase (EC 2.4.1.8)
pbpH	705	89	0.126241	0.0433194	Q796K8	Penicillin-binding protein H (EC 3.4.16.4)
yorL	1306	161	0.123277	0.0100443	O31902	Probable DNA polymerase YorL (EC 2.7.7.7)
bpr	1434	176	0.122734	0.00770563	P16397	Bacillopeptidase F (EC 3.4.21.-) (90 kDa serine proteinase) (Esterase) (RP-I protease)
yomI	2286	256	0.111986	0.044473	O31976	SPbeta prophage-derived uncharacterized transglycosylase YomI (EC 4.2.2.-)

## Sheet: C. aurantiacus
Gene	Total codons	NAU codons	% NAU codons	p-adj value	Uniprot ID	Description		Back to "Index"
Caur_1470	147	24	0.163265	0.00176486	A9WAD9	RsbW protein, putative
Caur_2305	81	13	0.160494	0.0354593	A9WGI2	Uncharacterized protein
Caur_3623	216	33	0.152778	0.0005625	A9WAL7	Uncharacterized protein
Caur_1668	120	18	0.15	0.0201688	A9WBS9	Response regulator receiver
Caur_3535	155	23	0.148387	0.00847617	A9WA37	Response regulator receiver
Caur_0551	217	31	0.142857	0.00291899	A9WEN8	Phosphate-specific transport system accessory protein PhoU
Caur_1218	338	47	0.139053	0.00034168	A9WJZ6	NAD-dependent epimerase/dehydratase
nuoC	173	24	0.138728	0.0161699	A9WFB3	NADH-quinone oxidoreductase subunit C (EC 7.1.1.-) (NADH dehydrogenase I subunit C) (NDH-1 subunit C)
Caur_2827	203	28	0.137931	0.00932182	A9WKF0	Uncharacterized protein
Caur_3886	211	29	0.137441	0.00817307	A9WDE4	Metallophosphoesterase
Caur_0813	198	27	0.136364	0.012501	A9WGD0	Electron transport protein SCO1/SenC
Caur_0320	191	26	0.136126	0.0150091	A9WD02	Flavodoxin
Caur_0321	207	28	0.135266	0.0120575	A9WD03	Restriction endonuclease R XbaI
Caur_3610	281	38	0.135231	0.00253755	A9WAK4	Uncharacterized protein
Caur_2479	215	29	0.134884	0.0110962	A9WHZ5	NUDIX hydrolase
Caur_3885	306	41	0.133987	0.00181604	A9WDE3	DUF4032 domain-containing protein
Caur_3554	296	39	0.131757	0.00332367	A9WA56	Uncharacterized protein
Caur_1634	336	44	0.130952	0.00180876	A9WBP5	Glycosyl transferase family 2
Caur_2627	252	33	0.130952	0.0092326	A9WIV6	Methyltransferase type 11
Caur_0462	256	33	0.128906	0.0119875	A9WE51	Peptidase C26
Caur_3363	202	26	0.128713	0.0286573	A9WJT2	GCN5-related N-acetyltransferase
Caur_0360	412	53	0.128641	0.000756077	A9WDK4	Glycoside hydrolase family 1
Caur_1686	314	40	0.127389	0.00486138	A9WCB3	Pentapeptide repeat protein
Caur_2640	275	35	0.127273	0.0112417	A9WIW9	6-carboxy-5,6,7,8-tetrahydropterin synthase (EC 4.1.2.50) (Queuosine biosynthesis protein QueD)
Caur_3674	244	31	0.127049	0.0185614	A9WB63	Uncharacterized protein
Caur_2660	272	34	0.125	0.0159096	A9WJG2	Methyltransferase type 11
Caur_3867	413	51	0.123487	0.00257044	A9WCT2	Glycoamylase domain-containing protein
Caur_3107	721	89	0.12344	1.42529e-05	A9WHI0	Glycogen debranching enzyme GlgX
Caur_3286	406	50	0.123153	0.00297943	A9WJ15	Patatin
Caur_0662	318	39	0.122642	0.0120193	A9WFG4	Uncharacterized protein
Caur_0410	494	60	0.121457	0.00159733	A9WDQ4	PAS sensor protein
Caur_0368	257	31	0.120623	0.0368163	A9WDL2	Xylose isomerase domain protein TIM barrel
Caur_2478	274	33	0.120438	0.0288262	A9WHZ4	PHP domain protein
Caur_3175	349	42	0.120344	0.0120629	A9WI78	Amidohydrolase 2
Caur_3352	308	37	0.12013	0.0198216	A9WJS2	Site-specific DNA-methyltransferase (adenine-specific) (EC 2.1.1.72)
Caur_2278	292	35	0.119863	0.0247831	A9WGF5	Helix-turn-helix domain protein
Caur_3487	284	34	0.119718	0.0281067	A9W9Y9	Sulfurtransferase
Caur_3622	259	31	0.119691	0.0403068	A9WAL6	Methyltransferase FkbM family
Caur_1327	435	52	0.11954	0.00406061	A9W9R9	SAF domain protein
Caur_0409	285	34	0.119298	0.0294691	A9WDQ3	dTDP-4-dehydrorhamnose reductase (EC 1.1.1.133)
Caur_3532	679	80	0.11782	0.000433256	A9WA34	Oligopeptidase B (EC 3.4.21.83)
Caur_3270	1775	209	0.117746	1.36488e-11	A9WIZ9	Bacillolysin (EC 3.4.24.28)
Caur_1468	323	38	0.117647	0.0235721	A9WAD7	Glycosyl transferase family 2
Caur_0361	953	112	0.117524	8.65083e-06	A9WDK5	Alpha-L-rhamnosidase (EC 3.2.1.40)
Caur_2148	367	43	0.117166	0.0162723	A9WF45	Peptidase C45 acyl-coenzyme A:6-aminopenicillanic acid acyl-transferase
Caur_0650	1135	132	0.1163	1.92556e-06	A9WFF2	Fibronectin type III domain protein
Caur_3533	294	34	0.115646	0.0474263	A9WA35	Haloalkane dehalogenase (EC 3.8.1.5)
Caur_2077	736	85	0.115489	0.000495327	A9WEX4	Uncharacterized protein
Caur_1068	679	78	0.114875	0.0010667	A9WIK0	Peptidase S9 prolyl oligopeptidase active site domain protein
Caur_1952	941	108	0.114772	4.69267e-05	A9WE08	Diguanylate cyclase
Caur_1684	384	44	0.114583	0.0209144	A9WCB1	Extracellular solute-binding protein family 1
acsF	376	43	0.114362	0.0231433	A9WIR9	Aerobic magnesium-protoporphyrin IX monomethyl ester [oxidative] cyclase (Aerobic Mg-protoporphyrin IX monomethyl ester oxidative cyclase) (EC 1.14.13.81)
Caur_2147	324	37	0.114198	0.0413698	A9WF44	GCN5-related N-acetyltransferase
Caur_2124	397	45	0.11335	0.0224178	A9WF21	Glyco_trans_2-like domain-containing protein
puf2C	415	47	0.113253	0.0199328	P33325	Cytochrome c-554 (Cytochrome c554)
Caur_2605	539	61	0.113173	0.00612358	A9WIT4	Alkaline phosphatase-like protein
Caur_3130	628	71	0.113057	0.00279237	A9WHK2	Core-binding (CB) domain-containing protein
Caur_0222	365	41	0.112329	0.0371571	A9WC82	FAD-dependent pyridine nucleotide-disulphide oxidoreductase
Caur_0322	401	45	0.112219	0.0260457	A9WD04	Methyltransferase (EC 2.1.1.-)
Caur_2352	464	52	0.112069	0.0160922	A9WGM9	Carotene 7,8-desaturase (EC 1.3.5.6)
Caur_3528	598	67	0.11204	0.00427621	A9WA30	Alpha-amylase (EC 3.2.1.1)
recF	393	44	0.111959	0.0295863	A9WDD4	DNA replication and repair protein RecF
Caur_1680	444	49	0.11036	0.0249212	A9WBU1	Cellulase domain-containing protein
Caur_3910	445	49	0.110112	0.0260386	A9WDG8	DUF58 domain-containing protein
Caur_3767	500	55	0.11	0.0181175	A9WBZ3	PMT_2 domain-containing protein
sat	382	42	0.109948	0.048223	A9WFJ2	Sulfate adenylyltransferase (EC 2.7.7.4) (ATP-sulfurylase) (Sulfate adenylate transferase) (SAT)
Caur_0181	512	56	0.109375	0.018463	A9WC42	Uncharacterized protein
purA	431	47	0.109049	0.0370425	A9WDZ7	Adenylosuccinate synthetase (AMPSase) (AdSS) (EC 6.3.4.4) (IMP--aspartate ligase)
Caur_2522	414	45	0.108696	0.0457081	A9WI37	Nucleotidyl transferase
Caur_0648	1041	112	0.107589	0.000584413	A9WFF0	PA14 domain protein
Caur_2025	569	61	0.107206	0.0190592	A9WEH8	Uncharacterized protein
Caur_3072	561	60	0.106952	0.0208035	A9WGV5	Glycosyl hydrolase 53 domain protein
Caur_1753	534	57	0.106742	0.0253087	A9WCH9	Amidohydrolase 3
Caur_1398	1182	125	0.105753	0.000504966	A9WA67	Peptidase domain protein
Caur_3447	637	67	0.105181	0.0191924	A9WKK4	Glycoside hydrolase family 31
Caur_1476	535	56	0.104673	0.0401145	A9WAE5	Alpha-L-arabinofuranosidase-like protein
Caur_2817	528	55	0.104167	0.0467029	A9WKE0	Diguanylate cyclase
Caur_0851	754	78	0.103448	0.0145767	A9WGY9	Histidine kinase (EC 2.7.13.3)
glgE	680	70	0.102941	0.0232364	A9WJB2	Alpha-1,4-glucan:maltose-1-phosphate maltosyltransferase (GMPMT) (EC 2.4.99.16) ((1->4)-alpha-D-glucan:maltose-1-phosphate alpha-D-maltosyltransferase)
Caur_0238	643	66	0.102644	0.0309041	A9WC98	PAS sensor protein
Caur_0528	742	76	0.102426	0.0197781	A9WEB5	PAS sensor protein
Caur_0610	587	60	0.102215	0.0481967	A9WEU1	DNA repair protein RecN (Recombination protein N)
Caur_2876	1425	145	0.101754	0.000721026	A9WF93	Proprotein convertase P
Caur_3378	1224	124	0.101307	0.00246855	A9WJU7	ATP-binding region ATPase domain protein
Caur_0638	781	79	0.101152	0.0213915	A9WFE0	Uncharacterized protein
Caur_1897	815	82	0.100613	0.0209804	A9WDV3	Alpha-glucosidase (EC 3.2.1.20)
Caur_2781	686	69	0.100583	0.0397922	A9WKA5	Cyanophycinase and related exopeptidase-like protein
Caur_1305	747	75	0.100402	0.0299203	A9W9P7	DNA helicase (EC 3.6.4.12)
Caur_3905	852	85	0.0997653	0.0217949	A9WDG3	von Willebrand factor type A
Caur_0647	1213	121	0.0997527	0.00407251	A9WFE9	NHL repeat containing protein
Caur_3822	843	84	0.0996441	0.0231997	A9WCN8	Coagulation factor 5/8 type domain protein
Caur_1775	1048	104	0.0992366	0.0120228	A9WCK1	Forkhead-associated protein
Caur_2635	1022	101	0.0988258	0.0149822	A9WIW4	Peptidase S8 and S53 subtilisin kexin sedolisin
Caur_2242	764	75	0.0981675	0.0491217	A9WFV1	Uncharacterized protein
Caur_1160	1121	108	0.0963426	0.0199879	A9WJB3	Maltokinase (EC 2.7.1.175) (EC 5.4.99.16) (Maltose alpha-D-glucosyltransferase) (Maltose-1-phosphate synthase)
Caur_0912	1518	146	0.0961792	0.00494046	A9WH49	Conserved repeat domain protein
mutS	967	92	0.0951396	0.0482682	A9WFZ9	DNA mismatch repair protein MutS
Caur_2858	1291	121	0.0937258	0.0253046	A9WF75	Uncharacterized protein
Caur_2579	1421	129	0.0907811	0.0483915	A9WIQ8	Cobaltochelatase, CobN subunit (EC 6.6.1.2)
Caur_0879	1989	180	0.0904977	0.0154973	A9WH17	Alpha-1,6-glucosidase, pullulanase-type
Caur_0412	5506	448	0.0813658	0.0287047	A9WDQ6	Conserved repeat domain protein

## Sheet: C. botulinum
Gene	Total codons	NAU codons	% NAU codons	p-adj value	Uniprot ID	Description		Back to "Index"
CBO3224	137	59	0.430657	6.70739e-17	A5I6V3	Hypothetical (Asp/Asn-rich) protein
CBO1765	52	18	0.346154	0.00153339	A5I2N7	Uncharacterized protein
CBO1719	47	16	0.340426	0.00398242	A5I2I9	Putative phage protein
CBO0197	44	14	0.318182	0.0159306	A5HY90	Uncharacterized protein
CBO0899	110	31	0.281818	0.00197391	A5I090	Uncharacterized protein
CBOP14	64	18	0.28125	0.0250208	A5I834	Uncharacterized protein
CBO0189	200	56	0.28	1.51265e-05	A5HY82	DnaJ-related protein
CBO2798	73	20	0.273973	0.0232383	A5I5N4	Uncharacterized protein
CBO3020	328	89	0.271341	1.15312e-07	A5I699	Uncharacterized protein
CBO2618	133	36	0.270677	0.00181466	A5I550	Uncharacterized protein
CBO3636	82	22	0.268293	0.0214632	A5I809	Uncharacterized protein
CBO3144	247	66	0.267206	1.42505e-05	A5I6M4	Methyltransf_25 domain-containing protein
CBO0008	151	40	0.264901	0.00151149	A5HXQ4	HD_domain domain-containing protein
CBO1234	135	35	0.259259	0.00509233	A5I172	Uncharacterized protein
CBO0831	147	38	0.258503	0.00351384	A5I023	Heat shock protein
CBO2571	256	66	0.257812	6.85267e-05	A5I502	Histidinol-phosphatase (HolPase) (EC 3.1.3.15)
CBO3019	305	78	0.255738	1.31808e-05	A5I698	Uncharacterized protein
CBO0621	157	40	0.254777	0.00356355	A5HZG5	Putative acetyltransferase
CBO0383	504	128	0.253968	1.30499e-08	A5HYS7	Putative exported protein
resA	189	48	0.253968	0.00124488	A5HYF6	Thiol-disulfide oxidoreductase
CBO0581	197	50	0.253807	0.00101649	A5HZC5	Uncharacterized protein
flgB	134	34	0.253731	0.00844645	A5I599	Flagellar basal body rod protein FlgB
CBO2357	205	52	0.253659	0.000781326	A5I4C8	Putative membrane protein
CBO2776	430	109	0.253488	2.24643e-07	A5I5L2	DUF5050 domain-containing protein
CBO0428	217	55	0.253456	0.000510464	A5HYX2	TPR_REGION domain-containing protein
CBO2697	490	124	0.253061	2.9035e-08	A5I5D1	Uncharacterized protein
CBO3436	418	105	0.251196	7.26906e-07	A5I7G1	TPR-repeat-containing protein
CBO1280	231	58	0.251082	0.000459362	A5I1B7	IDEAL domain-containing protein
CBO0190	292	73	0.25	7.99357e-05	A5HY83	Uncharacterized protein
CBO3022	586	146	0.249147	4.50434e-09	A5I6A1	F5/8 type C domain-containing protein
CBO2592	247	61	0.246964	0.000508405	A5I523	4'-phosphopantetheinyl transferase superfamily protein
CBO3037	122	30	0.245902	0.0229311	A5I6B8	Uncharacterized protein
CBO3047	484	119	0.245868	3.72537e-07	A5I6C8	Putative exported protein
CBO3030	114	28	0.245614	0.0298632	A5I6A9	Uncharacterized protein
CBO3007	180	44	0.244444	0.00508161	A5I687	Uncharacterized protein
CBO0098	213	52	0.244131	0.0020508	A5HXZ5	Uncharacterized protein
CBO3398	205	50	0.243902	0.00264128	A5I7C3	Putative exported protein
CBO2719	804	196	0.243781	3.42851e-11	A5I5F3	Uncharacterized protein
CBO0654	280	68	0.242857	0.000385349	A5HZJ7	Transcriptional antiterminator
CBO1924	264	64	0.242424	0.000631532	A5I349	Stage 0 sporulation protein A homolog
CBO1105	326	79	0.242331	0.00012074	A5I0U7	Uncharacterized protein
CBO3028	327	79	0.24159	0.000131731	A5I6A7	Uncharacterized protein
CBO0158	236	57	0.241525	0.00153065	A5HY54	Putative exported protein
CBO2038	826	198	0.239709	1.52211e-10	A5I3G2	Putative exported calcium-binding glycoprotein
CBO0112	338	81	0.239645	0.000138239	A5HY09	Spore coat protein
CBO1711	142	34	0.239437	0.0218137	A5I2I0	Phage protein
CBO0518	138	33	0.23913	0.0249134	A5HZ62	Putative oxygen binding protein
CBO0945	180	43	0.238889	0.00888745	A5I0D8	Putative isochorismatase
CBO2817	264	63	0.238636	0.00111701	A5I5Q3	Peptidase_M15_4 domain-containing protein
CBOP06	218	52	0.238532	0.00362894	A5I826	Putative DNA-binding protein
CBO0798	474	113	0.238397	5.6298e-06	A5HZZ1	Flagellin
CBO2707	474	113	0.238397	5.42874e-06	A5I5E1	Putative capsular polysaccharide synthesis protein
CBO2636	193	46	0.238342	0.00685365	A5I570	Uncharacterized protein
CBO0111	256	61	0.238281	0.00143381	A5HY08	Spore coat protein
ha33	294	70	0.238095	0.000567807	A5HZZ6	Hemagglutinin component of the neurotoxin complex
CBO1855	147	35	0.238095	0.0214021	A5I2X8	Uncharacterized protein
CBO3026	632	150	0.237342	1.104e-07	A5I6A5	Uncharacterized protein
recX	312	74	0.237179	0.000435665	A5I6Q4	Regulatory protein RecX
CBO1138	304	72	0.236842	0.000544981	A5I0X9	TPR_REGION domain-containing protein
CBO1219	195	46	0.235897	0.00837231	A5I156	Nucleotidase (EC 3.1.3.-)
CBO2007	183	43	0.234973	0.0118312	A5I3D2	Putative signaling protein
closI	528	124	0.234848	3.82265e-06	A5I344	Alpha-clostripain (EC 3.4.22.8)
CBO0255	175	41	0.234286	0.0150584	A5HYE8	Putative reductase
CBO3024	333	78	0.234234	0.00043822	A5I6A3	Uncharacterized protein
lacA	205	48	0.234146	0.00806987	A5I3T1	Acetyltransferase (EC 2.3.1.-)
CBO1173	265	62	0.233962	0.00215969	A5I113	Putative hydrolase
CBO1767	184	43	0.233696	0.0132359	A5I2N9	Amidase_6 domain-containing protein
CBO1858	197	46	0.233503	0.0100735	A5I2Y1	Uncharacterized protein
CBO2684	257	60	0.233463	0.00271622	A5I5B8	Putative surface polysaccharide glycosyltransferase (EC 2.4.1.-)
CBO2779	236	55	0.233051	0.0047205	A5I5L5	Putative membrane protein
CBO1119	146	34	0.232877	0.0338461	A5I0W1	Putative regulatory protein
CBO0519	232	54	0.232759	0.00521035	A5HZ63	Uncharacterized protein
CBO1398	241	56	0.232365	0.00461273	A5I1N0	DUF3298 domain-containing protein
CBOP17	392	91	0.232143	0.000167491	A5I837	TldD family protein
CBO1502	190	44	0.231579	0.014162	A5I1Y0	Uncharacterized protein
mrnC	147	34	0.231293	0.0374712	A5I7M7	Mini-ribonuclease 3 (Mini-3) (Mini-RNase 3) (EC 3.1.26.-) (Mini-RNase III) (Mini-III)
CBO1104	182	42	0.230769	0.0182232	A5I0U6	Putative exported protein
CBO0663	156	36	0.230769	0.0319064	A5HZK6	Uncharacterized protein
CBO0064	204	47	0.230392	0.0118364	A5HXW1	Uncharacterized protein
ntnH	1194	275	0.230318	2.97692e-12	A5HZZ8	Type A progenitor toxin nontoxic-nonha
CBO1983	252	58	0.230159	0.00479601	A5I3A8	TPR_REGION domain-containing protein
CBO3587	226	52	0.230088	0.00809571	A5I7W1	Putative phosphoesterase
CBO2083	174	40	0.229885	0.0233343	A5I3K4	Uncharacterized protein
CBO0742	235	54	0.229787	0.00694883	A5HZT5	Putative phage related N-acetylmuramoyl-L-alanine amidase
CBO2701	366	84	0.229508	0.00051021	A5I5D5	Uncharacterized protein
CBO3204	366	84	0.229508	0.000505208	A5I6T3	Putative nuclease
botR	179	41	0.22905	0.0227467	A5HZZ7	RNA polymerase ECF-type sigma factor
CBO1732	153	35	0.228758	0.04068	A5I2K2	Putative phage protein
CBO3021	447	102	0.228188	0.000132852	A5I6A0	Uncharacterized protein
CBO0672	228	52	0.22807	0.00956845	A5HZL5	Uncharacterized protein
CBO2613	329	75	0.227964	0.0013831	A5I544	APH domain-containing protein
CBO0793	290	66	0.227586	0.00311914	A5HZY6	Uncharacterized protein
CBO2711	436	99	0.227064	0.000199808	A5I5E5	Radical SAM superfamily protein
CBO1122	260	59	0.226923	0.00604634	A5I0W4	Uncharacterized protein
CBO3090	582	132	0.226804	1.23749e-05	A5I6H1	Site-specific DNA-methyltransferase (adenine-specific) (EC 2.1.1.72)
CBO1782	1360	308	0.226471	1.51328e-12	A5I2Q4	Putative surface protein
CBO2277	199	45	0.226131	0.0202789	A5I446	Superoxide dismutase (EC 1.15.1.1)
CBO0379	690	156	0.226087	1.82545e-06	A5HYS3	Putative cell Surface Protein
tilS	469	106	0.226013	0.000138507	A5I7Q2	tRNA(Ile)-lysidine synthase (EC 6.3.4.19) (tRNA(Ile)-2-lysyl-cytidine synthase) (tRNA(Ile)-lysidine synthetase)
CBO0521	217	49	0.225806	0.0146387	A5HZ65	Superoxide dismutase (EC 1.15.1.1)
CBO3096	368	83	0.225543	0.00102088	A5I6H7	Putative glycosyltransferase
CBO0042	315	71	0.225397	0.00269378	A5HXT7	Putative ribosomal-protein-alanine acetyltransferase
CBO2528	240	54	0.225	0.0107104	A5I4V9	Purine nucleoside phosphorylase
CBO2781	689	155	0.224964	2.90413e-06	A5I5L7	AraC-family transcriptional regulator
CBO1739	325	73	0.224615	0.0025642	A5I2K9	Putative phage protein
CBO1766	325	73	0.224615	0.00254938	A5I2N8	Uncharacterized protein
CBO3318	303	68	0.224422	0.0039294	A5I743	Putative ABC transporter substrate-binding lipoprotein
CBO0068	290	65	0.224138	0.00507326	A5HXW5	Probable polysaccharide deacetylase
cotS	357	80	0.22409	0.00153498	A5I621	Putative spore coat protein S
CBO0012	259	58	0.223938	0.00886951	A5HXQ8	Putative exported protein
CBO2700	335	75	0.223881	0.00239681	A5I5D4	Putative lipase/acylhydrolase
CBO2705	407	91	0.223587	0.000718765	A5I5D9	Putative glycosyl transferase
CBO0549	170	38	0.223529	0.0437844	A5HZ94	Putative phage-related protein
CBO3139	300	67	0.223333	0.00480398	A5I6L9	Uncharacterized protein
CBO3111	968	216	0.22314	2.91158e-08	A5I6J2	Putative N-acetylmuramoyl-L-alanine amidase
CBO2324	269	60	0.223048	0.00830496	A5I494	Putative membrane protein
CBO0084	278	62	0.223022	0.00716096	A5HXY1	Putative lipoprotein
CBO1744	565	126	0.223009	5.49352e-05	A5I2L4	Putative phage tail fiber protein
CBO0181	229	51	0.222707	0.0165141	A5HY74	Putative phosphoesterase
CBO1609	512	114	0.222656	0.000138353	A5I281	Uncharacterized protein
CBO3221	414	92	0.222222	0.000835074	A5I6V0	Putative ABC transporter periplasmic binding protein
CBO0358	396	88	0.222222	0.00110663	A5HYQ2	Putative exported protein
CBO1193	207	46	0.222222	0.0255374	A5I131	TetR-family transcriptional regulator
CBO2321	207	46	0.222222	0.0254769	A5I491	Putative membrane protein
CBO3077	298	66	0.221477	0.00625252	A5I6F8	Putative nucleotidyltransferase
CBO2994	262	58	0.221374	0.0111306	A5I674	Putative cell wall endopeptidase
CBO2216	821	181	0.220463	1.29926e-06	A5I3Y7	Putative exported protein
CBO3027	413	91	0.220339	0.00118118	A5I6A6	Uncharacterized protein
CBO0254	301	66	0.219269	0.00808066	A5HYE7	Putative acetyltransferase
CBO0794	260	57	0.219231	0.0146241	A5HZY7	Uncharacterized protein
CBO2679	306	67	0.218954	0.00779225	A5I5B3	Putative UDP-glucose 4-epimerase (EC 5.1.3.2)
CBO2175	571	125	0.218914	0.000134412	A5I3U6	GGDEF domain-containing protein
CBO0605	380	83	0.218421	0.00270461	A5HZE9	Putative lipoprotein
CBO1266	742	162	0.218329	1.12045e-05	A5I1A4	Site-specific DNA-methyltransferase (adenine-specific) (EC 2.1.1.72)
CBO3222	312	68	0.217949	0.00808827	A5I6V1	Putative secreted protein
recF	368	80	0.217391	0.00393365	A5HXQ0	DNA replication and repair protein RecF
CBO2688	258	56	0.217054	0.0195731	A5I5C2	Protein-tyrosine-phosphatase (EC 3.1.3.48)
CBO3161	295	64	0.216949	0.0114627	A5I6P0	Conserved hypothetical repetative protein
CBO3361	438	95	0.216895	0.00152992	A5I786	Putative signaling protein
CBO1347	203	44	0.216749	0.045107	A5I1I1	Uncharacterized protein
CBO0109	337	73	0.216617	0.00681106	A5HY06	Spore coat protein
CBO0782	342	74	0.216374	0.00653386	A5HZX5	Uncharacterized protein
CBO0558	379	82	0.216359	0.00393921	A5HZA2	Uncharacterized protein
botA	1297	280	0.215883	5.10913e-09	P0DPI1	Botulinum neurotoxin type A (BoNT/A) (Bontoxilysin-A) (BOTOX) [Cleaved into: Botulinum neurotoxin A light chain (LC) (EC 3.4.24.69); Botulinum neurotoxin A heavy chain (HC)]
treA	556	120	0.215827	0.000361703	A5I3B3	Trehalose-6-phosphate hydrolase (EC 3.2.1.93)
ha70	627	135	0.215311	0.000143489	A5HZZ4	Hemagglutinin component of the neurotoxin complex
CBO1235	209	45	0.215311	0.0470601	A5I173	dUTP diphosphatase (EC 3.6.1.23)
CBO2929	321	69	0.214953	0.0102791	A5I611	Putative exported protein
CBO1921	219	47	0.214612	0.0436892	A5I345	Putative exported protein
CBO0999	825	177	0.214545	1.18484e-05	A5I0J1	DUF3298 domain-containing protein
CBO1805	289	62	0.214533	0.016533	A5I2S7	Putative acetyltransferase
CBO2713	392	84	0.214286	0.00462861	A5I5E7	Putative methyltransferase
CBO2101	308	66	0.214286	0.0133007	A5I3M2	Putative UDP-glucose epimerase
CBO0498	439	94	0.214123	0.00252453	A5HZ43	Putative membrane protein
CBO0902	257	55	0.214008	0.0275742	A5I093	Uncharacterized protein
CBO3186	243	52	0.213992	0.0338257	A5I6R5	BRCT domain-containing protein
CBO0567	215	46	0.213953	0.0492108	A5HZB2	Putative metal-dependent phosphohydrolase
CBO2816	374	80	0.213904	0.00601374	A5I5Q2	Putative exported protein
CBO3233	262	56	0.21374	0.0264063	A5I6W3	Putative endonuclease
cobB	248	53	0.21371	0.032297	A5HXU4	NAD-dependent protein deacetylase (EC 2.3.1.286) (Regulatory protein SIR2 homolog)
CBO3104	365	78	0.213699	0.00704198	A5I6I5	Putative capsular polysaccharide biosynthesis leucine rich repeat protein
CBO0053	483	103	0.213251	0.00162879	A5HXV0	Lysine decarboxylase (EC 4.1.1.18)
CBO0405	418	89	0.212919	0.00407094	A5HYU9	Putative transcriptional regulator
CBO1111	320	68	0.2125	0.0142528	A5I0V3	DUF2156 domain-containing protein
CBO0656	273	58	0.212454	0.0263276	A5HZJ9	Putative phophoesterase
CBO0485	339	72	0.212389	0.0114651	A5HZ30	Uncharacterized protein
CBO0768	325	69	0.212308	0.0137196	A5HZW1	Putative phage-related deoxyuridylate hydroxymethyltransferase (EC 2.1.2.-)
CBO1958	683	145	0.212299	0.000151447	A5I383	Putative secreted carbohydrate-binding protein
CBO1203	543	115	0.211786	0.00106132	A5I140	Beta-amylase (EC 3.2.1.2)
CBO2706	666	141	0.211712	0.000219476	A5I5E0	Putative asparagine synthetase
colA	1210	256	0.21157	1.9142e-07	A5I290	Microbial collagenase (EC 3.4.24.3)
CBO2728	572	121	0.211538	0.000776548	A5I5G2	Uncharacterized protein
spoIIP	364	77	0.211538	0.00953575	A5I646	Putative stage II sporulation protein P
CBO0703	279	59	0.21147	0.0272839	A5HZP6	AraC-family transcriptional regulator
CBO1965	332	70	0.210843	0.0150764	A5I390	Probable leucine-rich repeat surface protein
CBO1966	740	156	0.210811	0.000122046	A5I391	Putative secreted protein
CBO1351	413	87	0.210654	0.00611991	A5I1I5	Putative exported protein
CBO2685	367	77	0.209809	0.0115536	A5I5B9	UDP-galactopyranose mutase (EC 5.4.99.9)
CBO1615	286	60	0.20979	0.0303453	A5I286	Putative hydrolase
CBO2729	634	133	0.209779	0.000548044	A5I5G3	Putative glycosyltransferase
CBO1033	267	56	0.209738	0.0387115	A5I0M5	D-alanyl-D-alanine carboxypeptidase (EC 3.4.16.4)
CBO0354	497	104	0.209256	0.00294458	A5HYP8	Putative lipoprotein
CBO0404	435	91	0.209195	0.00602607	A5HYU8	Putative transcriptional regulator
exoA	254	53	0.208661	0.0495688	A5I1V8	Exodeoxyribonuclease III (EC 3.1.11.2)
CBO1751	254	53	0.208661	0.0494758	A5I2M1	Bacteriophage endolysin (N-acetylmuramoyl-L-alanine amidase) (EC 3.5.1.28)
CBO1300	365	76	0.208219	0.0146083	A5I1D6	Putative exported protein
CBO0013	466	97	0.208155	0.00514397	A5HXQ9	Putative dehydrogenase with iron-sulfur domain
CBO2288	279	58	0.207885	0.0410955	A5I457	Metallo-beta-lactamase superfamily protein
CBO0092	357	74	0.207283	0.0182736	A5HXY9	Putative signaling protein
CBO1957	333	69	0.207207	0.0239867	A5I382	Probable leucine-rich repeat surface protein
CBO0522	280	58	0.207143	0.0434257	A5HZ66	Putative metallo-beta-lactamase family protein
CBO0011	894	185	0.206935	7.18376e-05	A5HXQ7	UPF0182 protein CBO0011/CLC_0020
CBO3124	609	126	0.206897	0.00141058	A5I6K5	Uncharacterized protein
cotS	353	73	0.206799	0.0203522	A5I2S8	Spore coat protein S
CBO0673	474	98	0.206751	0.00597198	A5HZL6	Uncharacterized protein
CBO0176	455	94	0.206593	0.00746879	A5HY69	Aminopeptidase
pdaA	325	67	0.206154	0.0298699	A5I6H2	Probable polysaccharide deacetylase (EC 3.-.-.-)
CBOP18	408	84	0.205882	0.0131764	A5I838	PmbA family
CBO1414	671	138	0.205663	0.00102002	A5I1P6	DNA helicase (EC 3.6.4.12)
CBO3110	950	195	0.205263	7.11093e-05	A5I6J1	Putative N-acetylmuramoyl-L-alanine amidase
CBO0192	346	71	0.205202	0.026834	A5HY85	Uncharacterized protein
CBO0101	1351	277	0.205033	1.08608e-06	A5HXZ8	Uncharacterized protein
CBO0207	322	66	0.204969	0.0357013	A5HYA0	Putative iron-sulfur cluster-binding protein
CBO1626	485	99	0.204124	0.00828593	A5I296	Putative membrane protein
CBO3382	299	61	0.204013	0.0493766	A5I7A7	Putative nucleic acid-binding protein
CBO1911	358	73	0.203911	0.0281744	A5I335	Putative lipoprotein
CBO0811	466	95	0.203863	0.0100328	A5I003	Putative membrane protein
CBO3223	319	65	0.203762	0.0421382	A5I6V2	Uncharacterized protein
CBO2702	393	80	0.203562	0.020984	A5I5D6	Putative glycosyl transferase
CBO3340	364	74	0.203297	0.0288178	A5I764	Putative ATP/GTP-binding protein
CBO1298	699	142	0.203147	0.0013776	A5I1D5	Putative cell wall anchored protein
CBO1157	389	79	0.203085	0.0232821	A5I0Z8	Putative membrane protein
CBO2832	740	150	0.202703	0.00107165	A5I5R8	Chitinase (EC 3.2.1.14)
CBO2177	568	115	0.202465	0.00525087	A5I3U8	Putative membrane protein
CBO3264	521	105	0.201536	0.00915692	A5I6Z1	Putative extracellular solute-binding protein
CBO1442	576	116	0.201389	0.00599505	A5I1S1	Neutral metalloproteinase (EC 3.4.24.-)
CBO2105	557	112	0.201077	0.00742035	A5I3M6	Putative glycosyl hydrolase
CBO2331	562	113	0.201068	0.00707544	A5I4A1	Putative tail fiber protein
chiA	618	124	0.200647	0.0048468	A5HZS1	Chitinase A
gerAC	374	75	0.200535	0.0375342	A5I5N1	Spore germination protein
CBO2228	539	108	0.200371	0.00957316	A5I3Z9	Putative cell wall-associated protein
CBO0908	569	114	0.200351	0.00768389	A5I099	Uncharacterized protein
malL	555	111	0.2	0.00905606	A5I276	Alpha-amylase (EC 3.2.1.1)
CBO1326	485	97	0.2	0.015425	A5I1G1	Putative cell wall hydrolase
CBO2708	480	96	0.2	0.0161805	A5I5E2	Uncharacterized protein
cafA	480	96	0.2	0.0161357	A5I670	Ribonuclease G (EC 3.1.4.-)
CBO1147	400	80	0.2	0.0320024	A5I0Y8	Uncharacterized protein
CBO2633	400	80	0.2	0.0319315	A5I567	Putative membrane protein
CBO0832	451	90	0.199557	0.0220996	A5I024	MerR-family transcriptional regulator
CBO2302	451	90	0.199557	0.0220444	A5I470	Poly A polymerase family protein
CBO3097	376	75	0.199468	0.042007	A5I6H8	Putative glycosyltransferase
CBO2354	507	101	0.199211	0.0145855	A5I4C5	Hypothetical phage protein
CBO1781	1486	296	0.199192	5.96835e-06	A5I2Q3	Putative exported protein
CBO3275	668	133	0.199102	0.00451979	A5I702	Uncharacterized protein
CBO2710	402	80	0.199005	0.0359633	A5I5E4	Putative glycosyl transferase
CBO2591	398	79	0.198492	0.0399648	A5I522	AA_TRNA_LIGASE_II domain-containing protein
CBO0971	474	94	0.198312	0.0221448	A5I0G3	Histidine kinase (EC 2.7.13.3)
murC	459	91	0.198257	0.0249829	A5I7S3	UDP-N-acetylmuramate--L-alanine ligase (EC 6.3.2.8) (UDP-N-acetylmuramoyl-L-alanine synthetase)
pgcA	576	114	0.197917	0.0107927	A5I6J5	Alpha-phosphoglucomutase (EC 5.4.2.2)
CBO0702	698	138	0.197708	0.00481332	A5HZP5	Uncharacterized protein
CBO0357	896	177	0.197545	0.00111756	A5HYQ1	Putative signaling protein
CBO2174	400	79	0.1975	0.043759	A5I3U5	Uncharacterized protein
CBO2041	412	81	0.196602	0.0449077	A5I3G5	Uncharacterized protein
CBO0664	448	88	0.196429	0.0357241	A5HZK7	Uncharacterized protein
CBO2930	418	82	0.196172	0.0450519	A5I612	Pyridoxal-dependent decarboxylase
CBO1443	593	116	0.195616	0.0142256	A5I1S2	Neutral metalloproteinase (EC 3.4.24.-)
CBO0107	425	83	0.195294	0.0481137	A5HY04	Solute-binding protein
CBO0826	451	88	0.195122	0.0418203	A5I018	Putative exported protein
CBO3617	462	90	0.194805	0.040679	A5I7Z0	Uncharacterized protein
CBO1120	478	93	0.194561	0.0374687	A5I0W2	Histidine kinase (EC 2.7.13.3)
CBO3262	458	89	0.194323	0.0437593	A5I6Y9	Uncharacterized protein
CBO1445	582	113	0.194158	0.0198641	A5I1S4	Neutral metalloproteinase (EC 3.4.24.-)
CBO2086	969	188	0.194014	0.00179982	A5I3K7	Putative DNA repair helicase
CBO1444	595	115	0.193277	0.0210738	A5I1S3	Neutral metalloproteinase (EC 3.4.24.-)
hypF	813	157	0.193112	0.00593703	A5I2V8	Carbamoyltransferase (EC 6.2.-.-)
CBO2907	544	105	0.193015	0.0303369	A5I5Z1	Putative peptidase
CBO0649	565	109	0.19292	0.0268799	A5HZJ2	AAA-ATPase_like domain-containing protein
CBO3056	477	92	0.192872	0.0467655	A5I6D7	Putative oxidase
CBO1446	581	112	0.192771	0.0250391	A5I1S5	Neutral metalloproteinase (EC 3.4.24.-)
pflA	743	143	0.192463	0.00998205	A5I6U5	Formate acetyltransferase (EC 2.3.1.54) (Pyruvate formate-lyase)
CBO2904	764	147	0.192408	0.00907059	A5I5Y8	DNA helicase (EC 3.6.4.12)
CBO1058	681	131	0.192364	0.014548	A5I0Q1	Thioredox_DsbH domain-containing protein
CBO2831	666	128	0.192192	0.0163485	A5I5R7	Putative secreted chitodextrinase
CBO3341	710	136	0.191549	0.0142756	A5I765	DNA helicase (EC 3.6.4.12)
CBO2681	554	106	0.191336	0.0374025	A5I5B5	Putative Cytidylyltransferase
hsdR	1116	213	0.19086	0.00180399	A5HZM5	Type I site-specific deoxyribonuclease (EC 3.1.21.3)
CBO2861	620	117	0.18871	0.0392392	A5I5U7	Putative sulfatase
CBO0340	618	116	0.187702	0.0454382	A5HYN4	Histidine kinase (EC 2.7.13.3)
CBO0202	646	121	0.187307	0.0427163	A5HY95	UPF0313 protein CBO0202
CBO1612	721	135	0.18724	0.0302312	A5I283	Histidine kinase (EC 2.7.13.3)
CBO2322	783	146	0.186462	0.0260199	A5I492	Hypothetical phage protein
CBO3311	976	180	0.184426	0.0171743	A5I736	Putative peptidase
CBO1321	856	157	0.183411	0.0345651	A5I1F6	DNA helicase (EC 3.6.4.12)
pbpA	831	152	0.182912	0.0418009	A5I6G4	Penicillin-binding protein 1A (PBP1a) [Includes: Penicillin-insensitive transglycosylase (EC 2.4.1.129) (Peptidoglycan TGase); Penicillin-sensitive transpeptidase (EC 3.4.16.4) (DD-transpeptidase)]
CBO3335	2883	513	0.17794	0.000421872	A5I759	Cyclic beta 1-2 glucan synthetase

## Sheet: E. coli
Gene	Total codons	NAU codons	% NAU codons	p-adj value	Uniprot ID	Description		Back to "Index"
ynbG	22	8	0.363636	5.20072e-05	C1P600	Uncharacterized protein YnbG
yqeL	27	7	0.259259	0.00968698	C1P613	Uncharacterized protein YqeL
yjbL	85	20	0.235294	9.16323e-06	P32693	Uncharacterized protein YjbL
ygeG	164	37	0.22561	1.25496e-09	Q46787	Uncharacterized protein YgeG
chaB	77	17	0.220779	0.000221925	P0AE63	Putative cation transport regulator ChaB
ydcD	161	34	0.21118	1.10434e-07	P31991	Uncharacterized protein YdcD (ORF-E2)
yjcF	431	89	0.206497	3.17568e-19	P32704	Uncharacterized protein YjcF
ygeI	73	15	0.205479	0.00208946	Q46789	Uncharacterized protein YgeI
yhiL	413	84	0.20339	1.48002e-17	P37629	Putative uncharacterized protein YhiL
yjgL	605	121	0.2	1.89904e-24	P39336	Uncharacterized protein YjgL
yjbI	443	88	0.198646	1.56591e-17	P32690	Putative protein YjbI
yddK	319	62	0.194357	1.53003e-11	P76123	Leucine-rich repeat domain-containing protein YddK
yceO	47	9	0.191489	0.041563	P64442	Uncharacterized protein YceO
yqcG	47	9	0.191489	0.0414723	C1P612	Uncharacterized protein YqcG
rfaS	312	59	0.189103	2.5401e-10	P27126	Lipopolysaccharide core biosynthesis protein RfaS
ybcW	69	13	0.188406	0.0128144	P64435	Uncharacterized protein YbcW
yccE	419	77	0.183771	1.78618e-12	P36661	Uncharacterized protein YccE (ORF-D)
ycaK	197	36	0.182741	7.56124e-06	P43340	Uncharacterized NAD(P)H oxidoreductase YcaK (EC 1.6.99.-)
rfaI	340	61	0.179412	2.40762e-09	P27128	Lipopolysaccharide 1,3-galactosyltransferase (EC 2.4.1.44) (Lipopolysaccharide 3-alpha-galactosyltransferase)
ylbH	237	42	0.177215	2.89603e-06	P77759	Putative uncharacterized protein YlbH
yjbS	68	12	0.176471	0.0319062	P58036	Uncharacterized protein YjbS
yqeK	142	25	0.176056	0.00076706	P77136	Uncharacterized protein YqeK
yibG	154	27	0.175325	0.000453254	P32106	Uncharacterized protein YibG (ORF-A3)
yddL	97	17	0.175258	0.0088101	P77519	Protein YddL
yhjR	63	11	0.174603	0.0459089	P0ADJ3	Protein YhjR
ygeF	149	26	0.174497	0.000678286	Q46786	Putative uncharacterized protein YgeF
yibA	281	49	0.174377	5.26327e-07	P0ADK6	Protein YibA
yrhA	138	24	0.173913	0.00139688	P46856	Putative uncharacterized protein YrhA
yjbM	236	41	0.173729	7.58159e-06	P32694	Uncharacterized protein YjbM
rfaY	233	40	0.171674	1.52243e-05	P27240	Lipopolysaccharide core heptose(II) kinase RfaY (EC 2.7.1.-)
yjbJ	70	12	0.171429	0.041034	P68206	UPF0337 protein YjbJ
yodD	76	13	0.171053	0.0322928	P64519	Uncharacterized protein YodD
elaD	404	69	0.170792	2.70351e-09	Q47013	Protease ElaD (EC 3.4.22.-) (Deubiquitinase) (Deubiquitinating enzyme) (DUB) (Deubiquitinating protease)
ypjB	264	45	0.170455	4.32339e-06	P76612	Protein YpjB
bfr	159	27	0.169811	0.000890094	P0ABD3	Bacterioferritin (BFR) (EC 1.16.3.1) (Cytochrome b-1) (Cytochrome b-557)
ompL	231	39	0.168831	3.52464e-05	P76773	Porin OmpL
ymgC	83	14	0.168675	0.0289073	P75994	Uncharacterized protein YmgC
ariR	89	15	0.168539	0.0231928	P75993	Probable two-component-system connector protein AriR
glf	368	62	0.168478	5.23337e-08	P37747	UDP-galactopyranose mutase (UGM) (EC 5.4.99.9) (UDP-GALP mutase) (Uridine 5-diphosphate galactopyranose mutase)
rfaJ	339	57	0.168142	2.25579e-07	P27129	Lipopolysaccharide 1,2-glucosyltransferase (EC 2.4.1.58)
tomB	125	21	0.168	0.0054548	P0AAR0	Hha toxicity modulator TomB (Toxin overexpression modulator in biofilms)
yfjJ	209	35	0.167464	0.000137189	P52125	Uncharacterized protein YfjJ
yhaC	396	66	0.166667	2.8106e-08	P11864	Uncharacterized protein YhaC (ORF B') (ORFX)
yhaB	180	30	0.166667	0.000600212	P11865	Uncharacterized protein YhaB
ygeN	144	24	0.166667	0.00297339	Q46793	Putative uncharacterized protein YgeN
yhiJ	541	90	0.166359	2.87666e-11	P37627	Uncharacterized protein YhiJ
eaeH	296	49	0.165541	4.18982e-06	P36943	Putative attaching and effacing protein homolog
ypeC	109	18	0.165138	0.0141357	P64542	Uncharacterized protein YpeC
yhcO	91	15	0.164835	0.0286836	P64616	Uncharacterized protein YhcO
waaU	358	59	0.164804	3.2774e-07	P27242	Lipopolysaccharide 1,2-N-acetylglucosaminetransferase (EC 2.4.1.56)
rof	85	14	0.164706	0.0354011	P0AFW8	Protein rof
rfaZ	284	46	0.161972	2.00822e-05	P27241	Lipopolysaccharide core biosynthesis protein RfaZ
ghoS	99	16	0.161616	0.0278428	P0AF61	Endoribonuclease antitoxin GhoS (EC 3.1.-.-) (Antitoxin GhoS)
ybbD	87	14	0.16092	0.0439721	P33669	Putative uncharacterized protein YbbD
yehB	827	133	0.160822	3.52603e-15	P33341	Outer membrane usher protein YehB
ybcV	137	22	0.160584	0.00839789	P77598	Uncharacterized protein YbcV
yihM	327	52	0.159021	8.92271e-06	P32134	Uncharacterized protein YihM
yfdF	353	56	0.15864	3.80849e-06	P76505	Uncharacterized protein YfdF
cbrC	196	31	0.158163	0.0015333	P31469	UPF0167 protein CbrC (CreB-regulated gene C protein)
rfbB	362	57	0.157459	4.00524e-06	P37759	dTDP-glucose 4,6-dehydratase 1 (EC 4.2.1.46)
zinT	217	34	0.156682	0.000903032	P76344	Metal-binding protein ZinT (Cadmium-induced protein ZinT)
rayT	166	26	0.156627	0.00532715	Q47152	REP-associated tyrosine transposase
btuB	615	96	0.156098	5.99588e-10	P06129	Vitamin B12 transporter BtuB (Cobalamin receptor) (Outer membrane cobalamin translocator)
rfbC	186	29	0.155914	0.00307604	P37745	dTDP-4-dehydrorhamnose 3,5-epimerase (EC 5.1.3.13) (Thymidine diphospho-4-keto-rhamnose 3,5-epimerase) (dTDP-4-keto-6-deoxyglucose 3,5-epimerase) (dTDP-6-deoxy-D-xylo-4-hexulose 3,5-epimerase) (dTDP-L-rhamnose synthase)
elfA	180	28	0.155556	0.00400804	P75855	Fimbrial subunit ElfA
yjhC	373	58	0.155496	5.14885e-06	P39353	Uncharacterized oxidoreductase YjhC (EC 1.-.-.-)
pphB	219	34	0.155251	0.00116104	P55799	Serine/threonine-protein phosphatase 2 (EC 3.1.3.16)
nanC	239	37	0.154812	0.000631888	P69856	Probable N-acetylneuraminic acid outer membrane channel protein NanC (NanR-regulated channel) (Porin NanC)
yciU	110	17	0.154545	0.0349868	P0A8L7	UPF0263 protein YciU
yahL	272	42	0.154412	0.000230153	P77393	Uncharacterized protein YahL
wbbI	331	51	0.154079	3.48421e-05	P37749	Beta-1,6-galactofuranosyltransferase WbbI (EC 2.4.1.-) (D-Galf:alpha-D-Glc beta-1,6-galactofuranosyltransferase) (GalF transferase)
phoE	352	54	0.153409	2.08396e-05	P02932	Outer membrane porin PhoE (Outer membrane pore protein E)
ydfO	137	21	0.153285	0.0186139	P76156	Uncharacterized protein YdfO
yddB	791	121	0.152971	1.07431e-11	P31827	Uncharacterized protein YddB (CDS103)
yfjU	105	16	0.152381	0.0481563	P0CF86	Putative arsenate reductase-like protein
yibV	112	17	0.151786	0.0420912	A5A625	Protein YibV
mcrA	278	42	0.151079	0.000419267	P24200	5-methylcytosine-specific restriction enzyme A (EC 3.1.21.-) (EcoKMcrA)
yfbO	159	24	0.150943	0.0131766	P76485	Uncharacterized protein YfbO
pphA	219	33	0.150685	0.00274073	P55798	Serine/threonine-protein phosphatase 1 (EC 3.1.3.16)
glpQ	359	54	0.150418	4.18889e-05	P09394	Glycerophosphodiester phosphodiesterase, periplasmic (Glycerophosphoryl diester phosphodiesterase, periplasmic) (EC 3.1.4.46)
ybgS	127	19	0.149606	0.0341867	P0AAV6	Uncharacterized protein YbgS
elaA	154	23	0.149351	0.0180629	P0AEH3	Protein ElaA
mcrC	349	52	0.148997	8.63003e-05	P15006	Protein McrC
ompN	378	56	0.148148	4.81458e-05	P77747	Outer membrane porin N (Outer membrane protein N) (Porin OmpN)
dgcZ	297	44	0.148148	0.000489789	P31129	Diguanylate cyclase DgcZ (DGC) (EC 2.7.7.65) (Zinc-sensory diguanylate cyclase)
yfiL	122	18	0.147541	0.0461966	P11289	Uncharacterized protein YfiL (URF2)
ybfC	190	28	0.147368	0.0093952	P28915	Uncharacterized protein YbfC
ybeQ	326	48	0.147239	0.00027835	P77234	Sel1-repeat-containing protein YbeQ
ygfI	299	44	0.147157	0.000593939	P52044	Uncharacterized HTH-type transcriptional regulator YgfI
uspD	143	21	0.146853	0.0308562	P0AAB8	Universal stress protein D
yfjW	568	83	0.146127	5.22514e-07	P52138	Uncharacterized protein YfjW
yrdA	185	27	0.145946	0.0128338	P0A9W9	Protein YrdA
ompG	302	44	0.145695	0.000763466	P76045	Outer membrane porin G (Outer membrane protein G)
htrE	866	126	0.145497	2.20108e-10	P33129	Outer membrane usher protein HtrE (Heat shock protein E)
yibJ	234	34	0.145299	0.00455976	P32109	Putative uncharacterized protein YibJ
yqeI	270	39	0.144444	0.00230324	Q46942	Uncharacterized protein YqeI
yjiC	277	40	0.144404	0.00202281	P39374	Uncharacterized protein YjiC
yfbP	284	41	0.144366	0.00168836	P76486	Uncharacterized protein YfbP
ais	201	29	0.144279	0.0110622	P45565	Lipopolysaccharide core heptose(II)-phosphate phosphatase (EC 3.1.3.-) (Polymyxin resistance protein PmrG)
fimB	201	29	0.144279	0.0110186	P0ADH5	Type 1 fimbriae regulatory protein FimB
yaiO	258	37	0.143411	0.00374115	Q47534	Outer membrane protein YaiO
ydjO	272	39	0.143382	0.00274004	P76210	Uncharacterized protein YdjO
yqeJ	161	23	0.142857	0.031053	Q46943	Uncharacterized protein YqeJ
rclA	442	63	0.142534	5.47418e-05	P77212	Probable pyridine nucleotide-disulfide oxidoreductase RclA (Reactive chlorine resistance protein A)
yhhZ	393	56	0.142494	0.000188303	P46855	Uncharacterized protein YhhZ
ecpR	197	28	0.142132	0.0162382	P71301	HTH-type transcriptional regulator EcpR
wbbK	373	53	0.142091	0.000335987	P37751	Putative glycosyltransferase WbbK
rfaQ	345	49	0.142029	0.000650056	P25742	Lipopolysaccharide core heptosyltransferase RfaQ (EC 2.-.-.-)
yfdI	444	63	0.141892	6.39249e-05	P76507	Uncharacterized protein YfdI
ygeK	148	21	0.141892	0.0440779	Q46791	Uncharacterized response regulatory protein YgeK
nhoA	282	40	0.141844	0.00292832	P77567	Arylamine N-acetyltransferase (EC 2.3.1.5) (Arylhydroxamate N,O-acetyltransferase) (N-hydroxyarylamine O-acetyltransferase) (EC 2.3.1.118)
rfaG	375	53	0.141333	0.000396467	P25740	Lipopolysaccharide core biosynthesis protein RfaG (EC 2.4.-.-) (Glucosyltransferase I)
ampD	184	26	0.141304	0.0230946	P13016	1,6-anhydro-N-acetylmuramyl-L-alanine amidase AmpD (EC 3.5.1.28) (N-acetylmuramoyl-L-alanine amidase)
dctR	177	25	0.141243	0.0268815	P37195	HTH-type transcriptional regulator DctR
yncI	249	35	0.140562	0.00726992	P76119	Putative transposase YncI
ybeT	185	26	0.140541	0.0248347	P77296	Sel1-repeat-containing protein YbeT
frmB	278	39	0.140288	0.00426538	P51025	S-formylglutathione hydrolase FrmB (FGH) (EC 3.1.2.12)
fimD	879	123	0.139932	7.28957e-09	P30130	Outer membrane usher protein FimD
arpA	729	102	0.139918	2.2942e-07	P23325	Ankyrin repeat protein A (Ankyrin-like regulatory protein)
gspC	272	38	0.139706	0.00530227	P45757	Putative type II secretion system protein C (T2SS protein C) (Putative general secretion pathway protein C)
ycjM	560	78	0.139286	1.28439e-05	P76041	Glucosylglycerate phosphorylase (GGa phosphorylase) (GGaP) (EC 2.4.1.352)
csgD	217	30	0.138249	0.0182243	P52106	CsgBAC operon transcriptional regulatory protein
ybfD	254	35	0.137795	0.00995046	P28916	H repeat-associated putative transposase YbfD (ORF-H3)
yqiG	822	113	0.13747	1.16023e-07	P76655	Putative outer membrane usher protein YqiG
yejO	837	115	0.137395	9.71317e-08	P33924	Putative uncharacterized outer membrane protein YejO
rhaR	313	43	0.13738	0.00379662	P09378	HTH-type transcriptional activator RhaR (L-rhamnose operon transcriptional activator RhaR)
ytfI	313	43	0.13738	0.00377333	P39317	Uncharacterized protein YtfI
ygeH	459	63	0.137255	0.00022407	P76639	Uncharacterized protein YgeH
sfmD	868	119	0.137097	6.03086e-08	P77468	Outer membrane usher protein SfmD
hprS	453	62	0.136865	0.0002824	P76339	Sensor histidine kinase HprS (EC 2.7.13.3) (Hydrogen peroxide response sensor)
yfaL	1251	171	0.136691	2.78217e-11	P45508	Probable autotransporter YfaL [Cleaved into: Probable secreted autotransporter protein YfaL; Probable autotransporter YfaL translocator]
epmC	183	25	0.136612	0.0392869	P76938	Elongation factor P hydroxylase (EF-P hydroxylase) (EC 1.14.-.-) (EF-P post-translational modification enzyme C)
gadE	176	24	0.136364	0.0457986	P63204	Transcriptional regulator GadE
rhaS	279	38	0.136201	0.00843777	P09377	HTH-type transcriptional activator RhaS (L-rhamnose operon regulatory protein RhaS)
ymfE	235	32	0.13617	0.0175482	P75968	Uncharacterized protein YmfE
fimE	199	27	0.135678	0.0333805	P0ADH7	Type 1 fimbriae regulatory protein FimE
yadC	413	56	0.135593	0.000866541	P31058	Uncharacterized fimbrial-like protein YadC
ybeR	236	32	0.135593	0.0187793	P77627	Uncharacterized protein YbeR
ybcK	509	69	0.13556	0.00014909	P77698	Uncharacterized protein YbcK
cof	273	37	0.135531	0.0102648	P46891	HMP-PP phosphatase (EC 3.6.1.-)
ydeN	561	76	0.135472	5.44739e-05	P77318	Uncharacterized sulfatase YdeN (EC 3.1.6.-)
ymfD	222	30	0.135135	0.0250169	P75967	Uncharacterized protein YmfD
uidC	422	57	0.135071	0.000850467	Q47706	Membrane-associated protein UidC
ynfC	237	32	0.135021	0.0199611	P67553	UPF0257 lipoprotein YnfC
nanS	327	44	0.134557	0.00513383	P39370	Probable 9-O-acetyl-N-acetylneuraminic acid deacetylase (Neu5,9Ac2 deacetylase) (EC 3.1.1.-) (Probable 9-O-acetyl-N-acetylneuraminate esterase) (Probable sialyl esterase NanS)
yaiS	186	25	0.134409	0.0470688	P71311	Uncharacterized deacetylase YaiS (EC 3.-.-.-)
yhiS	261	35	0.1341	0.0157441	P37635	Putative uncharacterized protein YhiS
yahD	202	27	0.133663	0.0402568	P77736	Putative ankyrin repeat protein YahD
queC	232	31	0.133621	0.0260984	P77756	7-cyano-7-deazaguanine synthase (EC 6.3.4.20) (7-cyano-7-carbaguanine synthase) (PreQ(0) synthase) (Queuosine biosynthesis protein QueC)
yibD	345	46	0.133333	0.00489424	P11290	Uncharacterized glycosyltransferase YibD (EC 2.4.-.-)
ybfF	255	34	0.133333	0.0189535	P75736	Esterase YbfF (EC 3.1.-.-)
yehC	240	32	0.133333	0.0240682	P33342	Probable fimbrial chaperone YehC
rimJ	195	26	0.133333	0.0461624	P0A948	[Ribosomal protein S5]-alanine N-acetyltransferase (EC 2.3.1.267) (Acetylating enzyme for N-terminal of ribosomal protein S5)
yjhR	339	45	0.132743	0.00597234	P39369	Putative uncharacterized protein YjhR
cpdB	648	86	0.132716	3.47583e-05	P08331	2',3'-cyclic-nucleotide 2'-phosphodiesterase/3'-nucleotidase (EC 3.1.3.6) (EC 3.1.4.16)
ompT	318	42	0.132075	0.00918823	P09169	Protease 7 (EC 3.4.23.49) (Omptin) (Outer membrane protein 3B) (Protease A) (Protease VII)
sfmH	326	43	0.131902	0.00848017	P75715	Uncharacterized fimbrial-like protein SfmH
ygcB	889	117	0.131609	1.0218e-06	P38036	CRISPR-associated endonuclease/helicase Cas3 (EC 3.1.-.-) (EC 3.6.4.-)
ydiP	304	40	0.131579	0.012135	P77402	Uncharacterized HTH-type transcriptional regulator YdiP
ybcM	266	35	0.131579	0.0207409	P77634	Uncharacterized HTH-type transcriptional regulator YbcM
hyi	259	34	0.131274	0.0241912	P30147	Hydroxypyruvate isomerase (EC 5.3.1.22) (Glyoxylate-induced protein)
yraJ	839	110	0.131108	3.25281e-06	P42915	Outer membrane usher protein YraJ
rfc	389	51	0.131105	0.00406339	P37748	O-antigen polymerase
gloB	252	33	0.130952	0.0277571	P0AC84	Hydroxyacylglutathione hydrolase GloB (EC 3.1.2.6) (Glyoxalase II) (Glx II)
yfdE	382	50	0.13089	0.00459458	P76518	Acetyl-CoA:oxalate CoA-transferase (ACOCT) (EC 2.8.3.19) (Acetyl-coenzyme A transferase) (CoA:oxalate CoA-transferase)
yfeS	245	32	0.130612	0.0312785	P78271	Uncharacterized protein YfeS
nanM	369	48	0.130081	0.0066454	P39371	N-acetylneuraminate epimerase (EC 5.1.3.24) (N-acetylneuraminate mutarotase) (Neu5Ac mutarotase) (Sialic acid epimerase)
bamD	246	32	0.130081	0.0332409	P0AC02	Outer membrane protein assembly factor BamD
pgaA	808	105	0.12995	9.07475e-06	P69434	Poly-beta-1,6-N-acetyl-D-glucosamine export protein (PGA export protein) (Poly-beta-1,6-GlcNAc export protein)
bglH	539	70	0.12987	0.000593001	P26218	Cryptic outer membrane porin BglH
yfbN	239	31	0.129707	0.0379225	P76484	Uncharacterized protein YfbN
ydeM	386	50	0.129534	0.00575474	P76134	Anaerobic sulfatase-maturating enzyme homolog YdeM (AnSME homolog)
phoP	224	29	0.129464	0.0472101	P23836	Transcriptional regulatory protein PhoP
yfeN	255	33	0.129412	0.0322477	P45564	Uncharacterized protein YfeN
yneK	372	48	0.129032	0.00781547	P76150	Uncharacterized protein YneK
yfjH	319	41	0.128527	0.0164769	P52123	Uncharacterized protein YfjH
yahE	288	37	0.128472	0.0245803	P77297	Uncharacterized protein YahE
yjfZ	265	34	0.128302	0.0329186	P39308	Uncharacterized protein YjfZ
yggM	336	43	0.127976	0.0147853	P46142	Uncharacterized protein YggM
ydeT	383	49	0.127937	0.00838623	P76137	Fimbrial usher domain-containing protein YdeT
gadW	243	31	0.127572	0.0466826	P63201	HTH-type transcriptional regulator GadW
lit	298	38	0.127517	0.0249568	P11072	Cell death peptidase (Bacteriophage T4 late gene expression-blocking protein) (GpLit)
iap	346	44	0.127168	0.0149382	P10423	Alkaline phosphatase isozyme conversion protein (EC 3.4.11.-)
yqiI	355	45	0.126761	0.0144565	P76656	Uncharacterized protein YqiI
ydeU	467	59	0.126338	0.00426395	P77286	Uncharacterized protein YdeU
yagM	285	36	0.126316	0.033784	P71296	Uncharacterized protein YagM
ybdO	301	38	0.126246	0.0289068	P77746	Uncharacterized HTH-type transcriptional regulator YbdO
yqhG	309	39	0.126214	0.0268443	Q46858	Uncharacterized protein YqhG
rfaL	420	53	0.12619	0.00777047	P27243	O-antigen ligase
ycjW	333	42	0.126126	0.0203828	P77615	Uncharacterized HTH-type transcriptional regulator YcjW
idnR	333	42	0.126126	0.0203212	P39343	HTH-type transcriptional regulator IdnR (L-idonate regulatory protein)
sbcB	476	60	0.12605	0.00412317	P04995	Exodeoxyribonuclease I (ExoI) (Exonuclease I) (EC 3.1.11.1) (DNA deoxyribophosphodiesterase) (dRPase)
surE	254	32	0.125984	0.0499737	P0A840	5'/3'-nucleotidase SurE (EC 3.1.3.5) (EC 3.1.3.6) (Exopolyphosphatase) (EC 3.6.1.11) (Nucleoside monophosphate phosphohydrolase) (Stationary-phase survival protein SurE)
allE	262	33	0.125954	0.0461183	P75713	(S)-ureidoglycine aminohydrolase (UGHY) (UGlyAH) (EC 3.5.3.26)
ygcW	262	33	0.125954	0.0460232	P76633	Uncharacterized oxidoreductase YgcW (EC 1.-.-.-)
metAS	310	39	0.125806	0.0278458	P07623	Homoserine O-succinyltransferase (HST) (EC 2.3.1.46) (Homoserine transsuccinylase) (HTS)
ydjI	279	35	0.125448	0.0409445	P77704	Uncharacterized protein YdjI
ydeK	1326	166	0.125189	1.12064e-07	P32051	Uncharacterized lipoprotein YdeK (ORFT)
pdeI	783	98	0.12516	0.000118771	P75800	Probable cyclic di-GMP phosphodiesterase PdeI (EC 3.1.4.52)
dgcJ	497	62	0.124748	0.00437431	P76237	Probable diguanylate cyclase DgcJ (DGC) (EC 2.7.7.65)
dcp	682	85	0.124633	0.000507183	P24171	Dipeptidyl carboxypeptidase (EC 3.4.15.5) (Peptidyl-dipeptidase Dcp)
purU	281	35	0.124555	0.0451697	P37051	Formyltetrahydrofolate deformylase (EC 3.5.1.10) (Formyl-FH(4) hydrolase)
nlpA	273	34	0.124542	0.0486084	P04846	Lipoprotein 28
yidJ	498	62	0.124498	0.00459963	P31447	Uncharacterized sulfatase YidJ (EC 3.1.6.-)
psuK	314	39	0.124204	0.0333918	P30235	Pseudouridine kinase (EC 2.7.1.83)
pssA	452	56	0.123894	0.00852819	P23830	CDP-diacylglycerol--serine O-phosphatidyltransferase (EC 2.7.8.8) (Phosphatidylserine synthase)
evgS	1198	148	0.123539	1.78959e-06	P30855	Sensor protein EvgS (EC 2.7.13.3)
ydbD	769	95	0.123537	0.000281441	P25907	Uncharacterized protein YdbD
yfbL	324	40	0.123457	0.033422	P76482	Uncharacterized protein YfbL
pdeC	529	65	0.122873	0.00497132	P32701	Probable cyclic di-GMP phosphodiesterase PdeC (EC 3.1.4.52)
dgcP	342	42	0.122807	0.0311327	P76245	Diguanylate cyclase DgcP (DGC) (EC 2.7.7.65)
elfC	867	106	0.122261	0.000159138	P75857	Probable outer membrane usher protein ElfC
pdeB	517	63	0.121857	0.00724637	P77473	Probable cyclic di-GMP phosphodiesterase PdeB (EC 3.1.4.52)
yhbX	542	66	0.121771	0.00563441	P42640	Putative transferase YhbX (EC 2.-.-.-)
rfaB	370	45	0.121622	0.0288268	P27127	Lipopolysaccharide 1,6-galactosyltransferase (EC 2.4.1.-) (UDP-D-galactose--(Glucosyl)lipopolysaccharide-alpha-1,3-D-galactosyltransferase)
srkA	329	40	0.121581	0.0421162	P0C0K3	Stress response kinase A (EC 2.7.11.1) (Serine/threonine protein kinase YihE) (Serine/threonine-protein kinase SrkA)
ynbC	586	71	0.12116	0.0044172	P76092	Uncharacterized protein YnbC
emrK	388	47	0.121134	0.0268346	P52599	Probable multidrug resistance protein EmrK
bglB	471	57	0.121019	0.0129258	P11988	6-phospho-beta-glucosidase BglB (EC 3.2.1.86) (Phospho-beta-glucosidase B)
intB	397	48	0.120907	0.0257978	P39347	Putative protein IntB (Int(P4)) (Putative prophage P4 integrase)
casC	364	44	0.120879	0.0338833	Q46899	CRISPR system Cascade subunit CasC
mppA	538	65	0.120818	0.00758855	P77348	Periplasmic murein peptide-binding protein
malZ	606	73	0.120462	0.00439462	P21517	Maltodextrin glucosidase (EC 3.2.1.20) (Alpha-glucosidase)
pgaB	673	81	0.120357	0.00244937	P75906	Poly-beta-1,6-N-acetyl-D-glucosamine N-deacetylase (PGA N-deacetylase) (Poly-beta-1,6-GlcNAc N-deacetylase) (EC 3.5.1.-)
yhjA	466	56	0.120172	0.0162678	P37197	Probable cytochrome c peroxidase (EC 1.11.1.5)
fiu	761	91	0.11958	0.0013928	P75780	Catecholate siderophore receptor Fiu (Ferric iron uptake protein) (TonB-dependent receptor Fiu)
mcrB	460	55	0.119565	0.0188943	P15005	5-methylcytosine-specific restriction enzyme B (EC 3.1.21.-) (EcoKMcrBC)
yadE	410	49	0.119512	0.0288455	P31666	Uncharacterized protein YadE
mltC	360	43	0.119444	0.0440672	P0C066	Membrane-bound lytic murein transglycosylase C (EC 4.2.2.n1) (Murein lyase C)
casA	503	60	0.119284	0.0140838	Q46901	CRISPR system Cascade subunit CasA (CRISPR type I-E/Ecoli-associated protein CasA/Cse1) (CRISPR-associated protein CasA/Cse1)
dgcM	411	49	0.119221	0.0303814	P77302	Diguanylate cyclase DgcM (DGC) (EC 2.7.7.65)
dld	572	68	0.118881	0.00866272	P06149	Quinone-dependent D-lactate dehydrogenase (EC 1.1.5.12) ((R)-lactate:quinone 2-oxidoreductase) (D-lactate dehydrogenase) (D-LDH) (Respiratory D-lactate dehydrogenase)
ypjA	1527	181	0.118533	1.76898e-06	P52143	Uncharacterized outer membrane protein YpjA
yncD	701	83	0.118402	0.00351169	P76115	Probable TonB-dependent receptor YncD
yhcD	794	94	0.118388	0.00158788	P45420	Uncharacterized outer membrane usher protein YhcD
nadB	541	64	0.118299	0.0127801	P10902	L-aspartate oxidase (LASPO) (EC 1.4.3.16) (Quinolinate synthase B)
ugd	389	46	0.118252	0.0416424	P76373	UDP-glucose 6-dehydrogenase (UDP-Glc dehydrogenase) (UDP-GlcDH) (UDPGDH) (EC 1.1.1.22)
yieL	399	47	0.117794	0.0414977	P31471	Uncharacterized protein YieL
yjgN	399	47	0.117794	0.0414075	P39338	Inner membrane protein YjgN
rlhA	654	77	0.117737	0.00603224	P76104	23S rRNA 5-hydroxycytidine C2501 synthase (Large subunit ribosomal RNA hydroxylation A)
amn	485	57	0.117526	0.0231483	P0AE12	AMP nucleosidase (EC 3.2.2.4)
cfa	383	45	0.117493	0.04855	P0A9H7	Cyclopropane-fatty-acyl-phospholipid synthase (CFA synthase) (Cyclopropane fatty acid synthase) (EC 2.1.1.79)
yfeW	435	51	0.117241	0.0343558	P77619	Putative D-alanyl-D-alanine carboxypeptidase (EC 3.4.16.4) (DD-carboxypeptidase) (DD-CPase) (Penicillin binding protein 4B)
glgX	658	77	0.117021	0.00721521	P15067	Glycogen debranching enzyme (EC 3.2.1.196) (Glycogen operon protein GlgX) (Limit dextrin alpha-1,6-maltotetraose-hydrolase)
amyA	496	58	0.116935	0.0238133	P26612	Cytoplasmic alpha-amylase (EC 3.2.1.1) (1,4-alpha-D-glucan glucanohydrolase)
selO	479	56	0.11691	0.0270602	P77649	Protein adenylyltransferase SelO (EC 2.7.7.-) (EC 2.7.7.n1) (Selenoprotein O homolog) (SelO)
aslB	412	48	0.116505	0.0462134	P25550	Anaerobic sulfatase-maturating enzyme homolog AslB (AnSME homolog)
arnA	661	77	0.11649	0.00797075	P77398	Bifunctional polymyxin resistance protein ArnA (Polymyxin resistance protein PmrI) [Includes: UDP-4-amino-4-deoxy-L-arabinose formyltransferase (EC 2.1.2.13) (ArnAFT) (UDP-L-Ara4N formyltransferase); UDP-glucuronic acid oxidase, UDP-4-keto-hexauronic acid decarboxylating (EC 1.1.1.305) (ArnADH) (UDP-GlcUA decarboxylase) (UDP-glucuronic acid dehydrogenase)]
gudX	447	52	0.116331	0.0369989	Q46915	Glucarate dehydratase-related protein (GDH-RP) (GlucDRP) (EC 4.2.1.-)
dcm	473	55	0.116279	0.0311879	P0AED9	DNA-cytosine methyltransferase (EC 2.1.1.37) (M.EcoDcm)
ygcE	493	57	0.115619	0.0310006	P55138	Uncharacterized sugar kinase YgcE (EC 2.7.1.-)
ycgV	956	110	0.115063	0.00150629	P76017	Uncharacterized protein YcgV
oxc	565	65	0.115044	0.0212967	P0AFI0	Oxalyl-CoA decarboxylase (EC 4.1.1.8)
ptrB	687	79	0.114993	0.0096773	P24555	Protease 2 (EC 3.4.21.83) (Oligopeptidase B) (Protease II)
ydfI	487	56	0.11499	0.0354135	P77260	Uncharacterized oxidoreductase YdfI (EC 1.-.-.-)
fliC	499	57	0.114228	0.0376711	P04949	Flagellin
pdeG	508	58	0.114173	0.0358433	P75995	Probable cyclic di-GMP phosphodiesterase PdeG (EC 3.1.4.52)
mltF	473	54	0.114165	0.0452651	P0AGC5	Membrane-bound lytic murein transglycosylase F (EC 4.2.2.n1) (Murein lyase F)
clsC	474	54	0.113924	0.0462679	P75919	Cardiolipin synthase C (CL synthase) (EC 2.7.8.-)
speC	712	81	0.113764	0.0111362	P21169	Constitutive ornithine decarboxylase (EC 4.1.1.17)
fhuE	730	83	0.113699	0.0102674	P16869	FhuE receptor (Outer-membrane receptor for Fe(III)-coprogen, Fe(III)-ferrioxamine B and Fe(III)-rhodotrulic acid)
scpC	493	56	0.11359	0.044047	P52043	Propionyl-CoA:succinate CoA transferase (EC 2.8.3.-)
ycgB	511	58	0.113503	0.0401127	P29013	Uncharacterized protein YcgB
djlB	476	54	0.113445	0.0496501	P77381	Uncharacterized J domain-containing protein DjlB
yjbH	699	79	0.113019	0.0148355	P32689	Uncharacterized lipoprotein YjbH
ppk	689	77	0.111756	0.0208723	P0A7B1	Polyphosphate kinase (EC 2.7.4.1) (ATP-polyphosphate phosphotransferase) (Polyphosphoric acid kinase)
ybgQ	816	91	0.11152	0.0111093	P75750	Uncharacterized outer membrane usher protein YbgQ
pqqL	932	102	0.109442	0.0110935	P31828	Probable zinc protease PqqL (EC 3.4.24.-)
yciQ	632	69	0.109177	0.0471528	P45848	Uncharacterized protein YciQ
chiA	898	97	0.108018	0.01946	P13656	Probable bifunctional chitinase/lysozyme [Includes: Chitinase (EC 3.2.1.14); Lysozyme (EC 3.2.1.17)]
pdeF	748	80	0.106952	0.0459347	P77172	Cyclic di-GMP phosphodiesterase PdeF (EC 3.1.4.52)
rcsD	891	94	0.105499	0.0371412	P39838	Phosphotransferase RcsD (EC 2.7.2.-) (Phosphotransfer intermediate RcsD)
nfrA	991	103	0.103935	0.0394695	P31600	Bacteriophage adsorption protein A (Bacteriophage N4 adsorption protein A)
yghJ	1521	157	0.103222	0.00990758	P0CK95	Putative lipoprotein AcfD homolog
yeeJ	2359	237	0.100466	0.00382061	P76347	Uncharacterized protein YeeJ

## Sheet: G. sulfurreducens
Gene	Total codons	NAU codons	% NAU codons	p-adj value	Uniprot ID	Description		Back to "Index"
GSU2395	214	36	0.168224	1.09006e-17	Q74B01	Uncharacterized protein
GSU1508	373	59	0.158177	7.05588e-26	Q74D11	Uncharacterized protein
GSU1850	378	57	0.150794	4.21958e-23	Q74C25	Glyco_hydro_cc domain-containing protein
GSU3539	60	9	0.15	0.000969212	I7EP66	Uncharacterized protein
GSU1511	374	56	0.149733	1.52261e-22	Q74D08	Glycosyltransferase
GSU1509	338	50	0.147929	9.6112e-20	Q74D10	Glycosyltransferase
GSU0045	303	44	0.145215	7.01058e-17	Q74H48	Uncharacterized protein
GSU1540	405	58	0.14321	1.28599e-21	Q74CY1	Lipoprotein, putative
GSU2442	341	48	0.140762	2.55229e-17	Q74AD4	RelA/SpoT domain protein
GSU1510	311	43	0.138264	5.11165e-15	Q74D09	Glycosyltransferase
GSU3581	158	21	0.132911	8.59094e-07	I7EF34	Uncharacterized protein
GSU1851	401	53	0.13217	5.03813e-17	Q74C24	Glycosyltransferase, WbuB-like family
GSU1363	381	49	0.128609	6.15464e-15	Q74DF3	RNA-directed DNA polymerase
GSU2634	112	14	0.125	0.000444412	Q749V8	Uncharacterized protein
GSU1652	90	11	0.122222	0.00387442	Q74CM1	Uncharacterized protein
GSU3553	280	33	0.117857	2.23634e-08	I7FIF5	HEPN_RiboL-PSP domain-containing protein
GSU1853	408	48	0.117647	4.06543e-12	Q74C22	Membrane protein, putative
GSU1854	409	48	0.117359	4.40136e-12	Q74C21	NDP-N-acetyl-D-galactosamine 6-dehydrogenase, putative
GSU1510.1	265	31	0.116981	9.27847e-08	Q74CL7	Glycosyltransferase
GSU2590	369	43	0.116531	1.27707e-10	Q74A01	Mrr_cat domain-containing protein
GSU2129	103	12	0.116505	0.00418523	Q74BB2	Uncharacterized protein
GSU2773	324	37	0.114198	9.62031e-09	Q749H0	Uncharacterized protein
GSU3576	194	22	0.113402	3.58017e-05	I7FIH6	Lipoprotein, putative
GSU1114	248	28	0.112903	1.65521e-06	Q74E50	TPR domain lipoprotein
GSU3500	124	14	0.112903	0.00232184	I7F9F4	Uncharacterized protein
GSU1361	474	53	0.111814	4.7278e-12	Q74DF5	Piwi domain protein
GSU2163	90	10	0.111111	0.0173648	Q74B78	Uncharacterized protein
GSU2397	72	8	0.111111	0.0392255	Q74AZ9	Uncharacterized protein
GSU3547	235	26	0.110638	9.21012e-06	I7EF02	Uncharacterized protein
GSU1360	588	65	0.110544	1.78642e-14	Q74DF6	Sir2 superfamily protein
GSU2592	437	48	0.10984	1.93302e-10	Q749Z9	Uncharacterized protein
GSU1796	367	40	0.108992	1.43171e-08	Q74C78	DHH domain phosphoesterase, putative
GSU1964	361	39	0.108033	3.39449e-08	Q74B38	Uncharacterized protein
GSU1852	438	47	0.107306	1.08334e-09	Q74C23	Membrane protein, putative
GSU3018	253	27	0.106719	1.55356e-05	Q748I4	SAM-dependent methyltransferase
GSU2770	453	48	0.10596	1.24009e-09	Q749H3	Lipoprotein, putative
GSU1855	407	43	0.105651	1.4409e-08	Q74C20	Polysaccharide chain length determinant protein
GSU2109	200	21	0.105	0.000337197	Q74BD2	Uncharacterized protein
GSU1788	355	37	0.104225	3.75886e-07	Q74C86	NHL repeat domain lipoprotein
GSU3111	96	10	0.104167	0.0296817	Q748A4	Uncharacterized protein
GSU1362	394	41	0.104061	6.72852e-08	Q74DF4	Uncharacterized protein
GSU1787	280	29	0.103571	1.54066e-05	Q74C87	Cytochrome c
GSU1948	360	37	0.102778	6.49062e-07	Q74BS8	Uncharacterized protein
GSU1891	380	39	0.102632	2.88815e-07	Q74BY7	Response receiver-modulated cyclic diguanylate phosphodiesterase
GSU1771	216	22	0.101852	0.00042521	Q74CA3	DNA/RNA-binding protein, putative
GSU1956	208	21	0.100962	0.000748795	Q74BU8	Acetyltransferase, GNAT family
GSU1357	119	12	0.10084	0.0199859	Q74DF9	Uncharacterized protein
GSU1957	367	37	0.100817	1.25917e-06	Q74BU7	Glycosyltransferase, WbnK-like family
GSU1513	309	31	0.100324	1.67859e-05	Q74D06	SAM-dependent methyltransferase, type 11
GSU1952	320	32	0.1	1.28367e-05	Q74BS4	Glycosyltransferase, putative
GSU3554	130	13	0.1	0.0160657	I7F9K1	Uncharacterized protein
GSU0165	452	45	0.0995575	8.30445e-08	Q74GT0	Uncharacterized protein
GSU3560	122	12	0.0983607	0.0256951	I7F9K6	Uncharacterized protein
asnB	612	60	0.0980392	5.49745e-10	Q74BS3	Asparagine synthetase
hypB	255	25	0.0980392	0.000312364	Q74GE1	Hydrogenase accessory protein HypB
xapA	583	57	0.0977702	1.91191e-09	Q74D21	Membrane protein, putative
GSU1749	133	13	0.0977444	0.0197719	Q74CC5	Uncharacterized protein
GSU1457	256	25	0.0976562	0.000341141	Q74D62	Polysaccharide deacetylase domain protein
GSU0647	195	19	0.0974359	0.00299413	Q74FG2	Methyltrn_RNA_4 domain-containing protein
GSU1680	144	14	0.0972222	0.0157154	Q74CJ3	Archease domain-containing protein
GSU2177	186	18	0.0967742	0.0047497	Q74B64	RNA polymerase sigma factor
GSU0049	321	31	0.0965732	5.14404e-05	Q74H44	WYL domain-containing protein
fliS	145	14	0.0965517	0.0170334	Q748G6	Flagellar secretion chaperone FliS
hinT	115	11	0.0956522	0.0438294	Q74D94	Purine nucleoside phosphoramidase
rpsG	157	15	0.0955414	0.0140756	Q748Y7	30S ribosomal protein S7
GSU2244	325	31	0.0953846	7.18801e-05	Q74AV6	Glycosyltransferase
GSU3543	168	16	0.0952381	0.0106993	I7F9J0	Acyltransferase, left-handed parallel beta-helix (Hexapeptide repeat) family
GSU2455	147	14	0.0952381	0.0192203	Q74B30	Uncharacterized protein
GSU2247	305	29	0.095082	0.000159271	Q74AV3	dTDP-4-dehydrorhamnose reductase (EC 1.1.1.133)
GSU2404	255	24	0.0941176	0.000997658	Q74B06	Pentapeptide repeat domain protein
GSU1541	268	25	0.0932836	0.000896451	Q74CY0	Transposase, Y1_Tnp domain-containing
GSU2024	376	35	0.0930851	3.72646e-05	Q74BL7	TPR domain protein
GSU2693	129	12	0.0930233	0.0422636	Q749P9	Response regulator, putative
GSU1391	195	18	0.0923077	0.00919386	Q74DC5	Toxin, Fic family
pilV-2	130	12	0.0923077	0.0444438	Q74BK5	Type IV pilus minor pilin PilV
GSU2467	458	42	0.0917031	6.53593e-06	Q74AC3	Integrase domain protein
GSU3176	306	28	0.0915033	0.000541644	Q747T9	LysM domain protein
GSU0959	263	24	0.0912548	0.00192658	Q74EK3	Uncharacterized protein
GSU1845	550	50	0.0909091	7.26694e-07	Q74C30	Uncharacterized protein
GSU2730	154	14	0.0909091	0.0299864	Q749L2	Uncharacterized protein
GSU1527	430	39	0.0906977	2.4131e-05	Q74CZ2	UPF0597 protein GSU1527
GSU1786	364	33	0.0906593	0.000154888	Q74C88	Cytochrome c
GSU0616	331	30	0.0906344	0.000372856	Q74FJ2	Cytochrome c
GSU2396	221	20	0.0904977	0.00691157	Q74B00	Transposase, Y1_Tnp domain-containing
GSU2145	233	21	0.0901288	0.0058097	Q74B96	Winged-helix transcriptional response regulator
GSU0956	222	20	0.0900901	0.00747292	Q74EK6	Uncharacterized protein
clpP	200	18	0.09	0.0123595	Q74C82	ATP-dependent Clp protease proteolytic subunit (EC 3.4.21.92) (Endopeptidase Clp)
GSU1580	289	26	0.0899654	0.00137039	Q74CU1	Peptidoglycan L,D-transpeptidase, YkuD family, LysM domain-containing
GSU3502	201	18	0.0895522	0.0132937	I7EP26	Uncharacterized protein
GSU1797	190	17	0.0894737	0.0174496	Q74C77	ComEA-related DNA-binding/uptake protein
GSU0256	146	13	0.0890411	0.0472524	Q74GJ0	Hemerythrin family protein
pilW-2	394	35	0.0888325	0.000151921	Q74BK6	Type IV pilus minor pilin PilW
sodA	193	17	0.0880829	0.020153	Q74E06	Superoxide dismutase (EC 1.15.1.1)
nadE	274	24	0.0875912	0.00418339	Q74FF7	NH(3)-dependent NAD(+) synthetase (EC 6.3.1.5)
GSU2104	183	16	0.0874317	0.0276153	Q74BD7	Lipoprotein, putative
rimM	173	15	0.0867052	0.0378018	Q74FG4	Ribosome maturation factor RimM
GSU0553	474	41	0.0864979	6.16028e-05	Q74FQ3	TIR domain-containing protein
GSU1954	444	38	0.0855856	0.000188153	Q74BS2	O-antigen polymerase, putative
GSU1432	574	49	0.0853659	1.20149e-05	Q74D87	TPR domain protein
GSU2183	492	42	0.0853659	7.17832e-05	Q74B58	Fic family protein
GSU3578	247	21	0.0850202	0.012797	I7F9L9	Uncharacterized protein
GSU2094	330	28	0.0848485	0.00272182	Q74BE7	Response receiver-modulated cyclic diguanylate phosphodiesterase
GSU3562	296	25	0.0844595	0.00602888	I7FKB7	Lipoprotein, putative
GSU2769	296	25	0.0844595	0.00598026	Q749H4	Metal-dependent hydrolase, beta-lactamase superfamily
xerD	296	25	0.0844595	0.00593242	Q74C56	Tyrosine recombinase XerD
GSU1281	250	21	0.084	0.0152683	Q74DN5	Putative ABC transporter ATP-binding protein GSU1281 (EC 7.-.-.-)
GSU1947	322	27	0.0838509	0.00438757	Q74BS9	Uncharacterized protein
GSU1826	203	17	0.0837438	0.0344739	Q74C49	Lytic transglycosylase domain protein
GSU1594	419	35	0.0835322	0.000731006	Q74CS8	Zinc-dependent peptidase, M16 family
GSU3185	408	34	0.0833333	0.000946404	Q747T0	Uncharacterized protein
malQ	494	41	0.082996	0.000211904	Q74DY3	4-alpha-glucanotransferase (EC 2.4.1.25) (Amylomaltase) (Disproportionating enzyme)
GSU2313	302	25	0.0827815	0.00824611	Q74AN9	Response receiver-modulated diguanylate cyclase
fabH-2	327	27	0.0825688	0.00578256	Q74CS1	3-oxoacyl-[acyl-carrier-protein] synthase 3 (EC 2.3.1.180) (3-oxoacyl-[acyl-carrier-protein] synthase III) (Beta-ketoacyl-ACP synthase III) (KAS III)
GSU0954	327	27	0.0825688	0.00573477	Q74EK8	Transposase, Y1_Tnp domain-containing
GSU1368	291	24	0.0824742	0.0105838	Q74DE8	Uncharacterized protein
GSU1438	293	24	0.0819113	0.0116477	Q74D81	ATPase DUF815, putative
rpsD	209	17	0.0813397	0.0466409	Q749B2	30S ribosomal protein S4
GSU1500	285	23	0.0807018	0.0172822	Q74D19	Uncharacterized protein
gpmA	248	20	0.0806452	0.0294255	Q74CR0	2,3-bisphosphoglycerate-dependent phosphoglycerate mutase (BPG-dependent PGAM) (PGAM) (Phosphoglyceromutase) (dPGM) (EC 5.4.2.11)
GSU2250	360	29	0.0805556	0.00589297	Q74AV0	Glycosyltransferase, group 1 family protein
GSU1365	349	28	0.0802292	0.00753322	Q74DF1	Type II restriction endonuclease, zinc finger
GSU1959	337	27	0.0801187	0.00937587	Q74BU5	Exopolysaccharide biosynthesis protein, putative
GSU1609	500	40	0.08	0.000737995	Q74CR3	Efflux pump, RND family, outer membrane protein
GSU2123	438	35	0.0799087	0.00207445	Q74BB8	Metal-dependent phosphohydrolase
GSU1138	263	21	0.0798479	0.0277295	Q74E26	2',3'-cyclic nucleotide 2'-phosphodiesterase
neuB	351	28	0.0797721	0.00828622	Q74B32	N-acetylneuraminate synthase
GSU1944	240	19	0.0791667	0.0430054	Q74BT2	PEP motif-containing protein, putative exosortase substrate
GSU2726	432	34	0.0787037	0.00351442	Q749L6	Uncharacterized protein
omcP	280	22	0.0785714	0.0282736	Q748T8	Cytochrome c
GSU1951	357	28	0.0784314	0.0107481	Q74BS5	Poly-gamma-glutamate capsule biosynthesis protein, putative
GSU2377	525	41	0.0780952	0.00105633	Q74AH8	Uncharacterized protein
GSU2119	454	35	0.0770925	0.00454907	Q74BC2	Integrative genetic element Gsu56, integrase
GSU1955	454	35	0.0770925	0.00450916	Q74BS1	Adenylyltransferase, putative
uxs	312	24	0.0769231	0.0268429	Q74C60	UDP-glucuronate decarboxylase
GSU1446	444	34	0.0765766	0.00597296	Q74D73	Radical SAM domain iron-sulfur cluster-binding oxidoreductase
GSU1471	392	30	0.0765306	0.0114406	Q74D48	Cyclic diguanylate phosphodiesterase
GSU1799	406	31	0.0763547	0.0102614	Q74C75	Aspartokinase (EC 2.7.2.4)
GSU0552	513	39	0.0760234	0.00301974	Q74FQ4	Reverse transcriptase
GSU3403	461	35	0.0759219	0.00593967	Q746W5	Outer membrane channel, OmpJ-related protein
cas3-2	884	67	0.0757919	2.51795e-05	Q74DD2	CRISPR-associated helicase Cas3
GSU1590	317	24	0.0757098	0.0318524	Q74CT1	Phosphoesterase, putative
GSU1969	463	35	0.075594	0.00655717	Q74B33	Uncharacterized protein
icd	741	56	0.0755735	0.000197308	Q74D54	Isocitrate dehydrogenase [NADP] (EC 1.1.1.42) (Oxalosuccinate decarboxylase)
xapJ	345	26	0.0753623	0.0257043	Q74D12	ADP-heptose--lipopolysaccharide heptosyltransferase, putative
GSU1282	531	40	0.0753296	0.00314726	Q74DN4	Outer membrane channel, putative
GSU1748	439	33	0.0751708	0.00982829	Q74CC6	Uncharacterized RNA methyltransferase GSU1748 (EC 2.1.1.-)
GSU1222	386	29	0.0751295	0.0175019	Q74DU3	Acetoin utilization protein AcuC
GSU1445	641	48	0.074883	0.000952537	Q74D74	Ligand-gated TonB-dependent outer membrane channel
GSU2403	334	25	0.0748503	0.0318147	Q74B07	Uncharacterized protein
GSU2245	375	28	0.0746667	0.0214939	Q74AV5	UDP-2-acetamido-2,6-dideoxy-beta-L-mannose 2-epimerase, putative
glyA	416	31	0.0745192	0.0152889	Q74CR5	Serine hydroxymethyltransferase (SHMT) (Serine methylase) (EC 2.1.2.1)
GSU1990	336	25	0.0744048	0.0343457	Q74BQ1	Histidine kinase (EC 2.7.13.3)
GSU2772	363	27	0.0743802	0.026746	Q749H1	Transposase of ISGsu3, IS5 family
wbjB	337	25	0.074184	0.0358857	Q74AV4	UDP-galactose 4-epimerase (EC 5.1.3.2)
GSU1728	337	25	0.074184	0.0357444	Q74CE6	Radical SAM domain iron-sulfur cluster-binding oxidoreductase, putative
csb1	364	27	0.0741758	0.027408	Q74H40	CRISPR-associated protein Csb1
GSU1773	392	29	0.0739796	0.0213343	Q74CA1	Zinc metalloendopeptidase M23 domain protein
GSU2107	1271	94	0.0739575	7.94823e-07	Q74BD4	Site-specific DNA-methyltransferase (adenine-specific) (EC 2.1.1.72)
GSU1229	704	52	0.0738636	0.000760604	Q74DT6	Outer membrane channel lipoprotein, putative
GSU2154	325	24	0.0738462	0.0433103	Q74B87	PDDEXK_1 domain-containing protein
GSU3022	1125	83	0.0737778	5.6927e-06	Q748I0	SAM-dependent methyltransferase, putative
apgM	400	29	0.0725	0.0284868	Q74C57	Probable 2,3-bisphosphoglycerate-independent phosphoglycerate mutase (BPG-independent PGAM) (Phosphoglyceromutase) (aPGAM) (EC 5.4.2.12)
GSU0252	373	27	0.0723861	0.0376565	Q74GE7	Transposase of ISGsu1, IS4 family
GSU0759	553	40	0.0723327	0.00750434	Q74F50	Uncharacterized protein
GSU2249	391	28	0.0716113	0.0379457	Q74AV1	Uncharacterized protein
GSU1950	447	32	0.0715884	0.0235828	Q74BS6	Adenylyltransferase, putative
cas3-1	922	66	0.0715835	0.000267665	Q74H42	CRISPR-associated helicase Cas3
GSU2199	532	38	0.0714286	0.01199	Q74B43	Uncharacterized protein
ackA	422	30	0.07109	0.0325325	Q749N5	Acetate kinase (EC 2.7.2.1) (Acetokinase)
aroC	394	28	0.071066	0.0424181	Q74BL4	Chorismate synthase (CS) (EC 4.2.3.5) (5-enolpyruvylshikimate-3-phosphate phospholyase)
GSU2122	465	33	0.0709677	0.0237903	Q74BB9	TraG family protein
GSU0287	454	32	0.0704846	0.0295372	Q74GF9	Cyclic diguanylate phosphodiesterase
GSU1105	398	28	0.0703518	0.0473829	Q74E59	Prolidase family protein
GSU0044	2118	148	0.0698772	1.20491e-08	Q74H49	Uncharacterized protein
ctpA-2	444	31	0.0698198	0.0375826	Q74CA2	Periplasmic carboxy-terminal processing protease lipoprotein
GSU1762	430	30	0.0697674	0.0426971	Q74CB2	TPR domain lipoprotein
GSU0255	617	43	0.0696921	0.0105578	Q74GJ1	Histidine kinase (EC 2.7.13.3)
GSU1901	508	35	0.0688976	0.0294387	Q74BX7	Uncharacterized protein
GSU1414	845	58	0.0686391	0.00273547	Q74DA3	Histidine kinase (EC 2.7.13.3)
GSU2586	583	40	0.0686106	0.0190863	Q74A05	Uncharacterized protein
leuA	513	35	0.0682261	0.0340096	Q74BX2	2-isopropylmalate synthase (EC 2.3.3.13) (Alpha-IPM synthase) (Alpha-isopropylmalate synthase)
GSU0970	984	67	0.0680894	0.00119376	Q74EJ2	Uncharacterized protein
GSU1698	618	42	0.0679612	0.0182688	Q74CH5	TPR domain protein
GSU1927	709	48	0.067701	0.0109431	Q74BV5	Response receiver sensor diguanylate cyclase/phosphodiesterase, PAS domain-containing
pilY1-2	1896	127	0.0669831	2.88843e-06	Q74BK3	Type IV pilus assembly protein PilY1
glnS	555	37	0.0666667	0.0395504	Q747A1	Glutamine--tRNA ligase (EC 6.1.1.18) (Glutaminyl-tRNA synthetase) (GlnRS)
GSU3191	639	42	0.0657277	0.0312569	Q747S4	TPR domain protein
GSU1489	624	41	0.0657051	0.0343802	Q74D30	Polyprenyl-phospho-glycoside--protein O-glycosyltransferase DUF2723 membrane protein, putative
GSU2816	883	58	0.0656852	0.00830814	Q749C7	Histidine kinase (EC 2.7.13.3)
pulQ	823	54	0.0656136	0.0119859	Q74C96	Type II secretion system secretin lipoprotein PulQ
GSU1844	721	47	0.0651872	0.0238591	Q74C31	IPT/TIG domain protein
GSU1630	691	45	0.065123	0.0284883	Q74CP3	Histidine kinase (EC 2.7.13.3)
pilY1-1	1015	66	0.0650246	0.00542205	Q74E97	Type IV pilus assembly protein PilY1
fusA2	693	45	0.0649351	0.029595	Q748Y8	Elongation factor G 2 (EF-G 2)
GSU1945	1048	68	0.0648855	0.0047531	Q74BT1	Repeat-containing protein
GSU1456	806	52	0.0645161	0.0194651	Q74D63	Uncharacterized protein
GSU2715	865	55	0.0635838	0.020198	Q749M7	Fibronectin type III domain protein
GSU2106	866	55	0.0635104	0.020735	Q74BD5	PglZ domain protein
glnD	903	57	0.0631229	0.0202497	Q74C55	Bifunctional uridylyltransferase/uridylyl-removing enzyme (UTase/UR) (Bifunctional [protein-PII] modification enzyme) (Bifunctional nitrogen sensor protein) [Includes: [Protein-PII] uridylyltransferase (PII uridylyltransferase) (UTase) (EC 2.7.7.59); [Protein-PII]-UMP uridylyl-removing enzyme (UR) (EC 3.1.4.-)]
GSU1987	897	56	0.0624303	0.0270484	Q74BQ4	TPR domain lipoprotein
GSU2108	1215	73	0.0600823	0.0209171	Q74BD3	Uncharacterized protein

## Sheet: H. pylori
Gene	Total codons	NAU codons	% NAU codons	p-adj value	Uniprot ID	Description		Back to "Index"
HP_0756	49	15	0.306122	0.000540108	O25451	Uncharacterized protein
HP_0628	226	50	0.221239	3.32165e-06	O25345	Beta-lactamase (EC 3.5.2.6)
HP_0674	229	46	0.200873	0.000330725	O25385	Uncharacterized protein
HP_0651	477	95	0.199161	8.55483e-09	O25366	Alpha-(1,3)-fucosyltransferase (EC 2.4.1.152) (4-galactosyl-N-acetylglucosaminide 3-alpha-L-fucosyltransferase)
HP_1209	173	34	0.196532	0.0069416	O25810	Ulcer-associated gene restriction endonuclease (IceA)
HP_1520	431	83	0.192575	1.0284e-06	O26049	Uncharacterized protein
HP_0994	268	50	0.186567	0.0012771	O25642	Uncharacterized protein
HP_0217	381	68	0.178478	0.00039975	O25005	Uncharacterized protein
HP_0080	594	102	0.171717	2.14196e-05	O24909	Uncharacterized protein
HP_0091	278	47	0.169065	0.0257515	O24917	Type-2 restriction enzyme (EC 3.1.21.4)
HP_0053	420	71	0.169048	0.00161355	O24894	Uncharacterized protein
HP_0543	268	45	0.16791	0.0360222	O25276	Cag pathogenicity island protein (Cag22)
HP_0706	274	46	0.167883	0.0346038	O25410	Outer membrane protein (Omp15)
HP_0444	508	85	0.167323	0.000549226	O25192	Uncharacterized protein
HP_1117	257	43	0.167315	0.0450886	O25742	Beta-lactamase (EC 3.5.2.6)
HP_0609	1239	206	0.166263	1.84963e-09	O25330	Uncharacterized protein
HP_0499	356	59	0.16573	0.0126236	O25241	Phospholipase A1 (EC 3.1.1.32) (EC 3.1.1.4) (Phosphatidylcholine 1-acylhydrolase)
HP_0914	515	85	0.165049	0.000914759	O25572	Uncharacterized protein
HP_1368	288	47	0.163194	0.048987	O25921	Methyltransferase (EC 2.1.1.-)
HP_1121	313	51	0.162939	0.0371662	O25746	Cytosine-specific methyltransferase (EC 2.1.1.37)
HP_0052	331	53	0.160121	0.0444363	O24893	Uncharacterized protein
HP_1079	371	58	0.156334	0.0497385	O25711	ATP/GTP phosphatase (ATPase/GTPase) (EC 3.6.1.-)
HP_0610	1944	302	0.15535	8.54967e-10	O25331	Toxin-like outer membrane protein
cagA	1187	183	0.15417	8.26647e-06	P55980	Cytotoxicity-associated immunodominant antigen (120 kDa protein) (CAG pathogenicity island protein 26)
HP_0426	579	87	0.150259	0.0216538	O34810	Uncharacterized protein
HP_0459	859	129	0.150175	0.00147284	O25206	VirB4 homolog (VirB4)
lptD	661	99	0.149773	0.0124946	O25815	LPS-assembly protein LptD
vacA	1291	190	0.147173	0.000134497	P55981	Vacuolating cytotoxin autotransporter [Cleaved into: Vacuolating cytotoxin; Vacuolating cytotoxin translocator]
HP_0922	2530	371	0.14664	5.42757e-09	O25579	Toxin-like outer membrane protein
HP_1142	760	111	0.146053	0.0148078	O25761	AAA_13 domain-containing protein
HP_0710	661	96	0.145234	0.0358209	O25414	Uncharacterized protein
HP_0686	768	111	0.144531	0.0208605	O25395	Iron(III) dicitrate transport protein (FecA)
HP_0205	794	114	0.143577	0.0216483	O24997	ATPase_AAA_core domain-containing protein
HP_0441	808	116	0.143564	0.0214831	O25189	VirB4 homolog
HP_0289	2894	395	0.136489	7.69827e-06	O25063	Toxin-like outer membrane protein

## Sheet: L. monocytogenes
Gene	Total codons	NAU codons	% NAU codons	p-adj value	Uniprot ID	Description		Back to "Index"
lmo1799	904	224	0.247788	7.61439e-40	Q8Y697	Putative peptidoglycan bound protein (LPXTG motif)
lmo1124	146	33	0.226027	0.000258788	Q8Y7Z5	Lmo1124 protein
lmo0143	59	13	0.220339	0.0499919	Q8YAI3	Lmo0143 protein
lmo1083	329	72	0.218845	2.05406e-08	Q8Y835	dTDP-glucose 4,6-dehydratase (EC 4.2.1.46)
lmo0380	210	45	0.214286	4.62975e-05	Q8Y9Y7	Lmo0380 protein
lmo0469	291	60	0.206186	7.23333e-06	Q8Y9Q4	Lmo0469 protein
lmo1654	165	34	0.206061	0.00169001	Q8Y6N0	Putative cellsurface protein
lmo2260	292	60	0.205479	7.94942e-06	Q8Y518	Lmo2260 protein
lmo2188	602	123	0.204319	8.93184e-12	Q8Y583	Lmo2188 protein
lmo1648	121	24	0.198347	0.020551	Q8Y6N6	Lmo1648 protein
lmo0474	116	23	0.198276	0.0240274	Q8Y9Q0	Lmo0474 protein
lmo0148	117	23	0.196581	0.0264533	Q8YAH8	Lmo0148 protein
lmo2740	97	19	0.195876	0.0476644	Q8Y3U1	Lmo2740 protein
lmo0479	120	23	0.191667	0.0342453	Q8Y9P5	Putative secreted protein
srtB	247	47	0.190283	0.00121665	Q8Y588	Sortase B (EC 3.4.22.-)
rpoE	179	34	0.189944	0.00769548	Q8Y494	Probable DNA-directed RNA polymerase subunit delta (RNAP delta factor)
plcB	290	55	0.189655	0.000361601	P33378	Phospholipase C (PLC) (EC 3.1.4.3) (Lecithinase) (Phosphatidylcholine cholinephosphohydrolase)
lmo0304	422	80	0.189573	6.93159e-06	Q8YA57	Lmo0304 protein
lmo0307	382	72	0.188482	2.47919e-05	Q8YA54	Lmo0307 protein
lmo1683	149	28	0.187919	0.0232837	Q8Y6K1	Lmo1683 protein
lmo2440	128	24	0.1875	0.0383715	Q8Y4J8	Lmo2440 protein
lmo2710	214	40	0.186916	0.00447714	Q8Y3W9	Lmo2710 protein
lmo0381	129	24	0.186047	0.0414682	Q8Y9Y6	Lmo0381 protein
lmo2843	665	123	0.184962	2.2804e-08	Q8Y3J2	Lmo2843 protein
lmo0739	458	84	0.183406	1.3206e-05	Q8Y903	Lmo0739 protein
lmo0935	170	31	0.182353	0.0239297	Q8Y8G9	Putative tRNA (cytidine(34)-2'-O)-methyltransferase (EC 2.1.1.207) (tRNA (cytidine/uridine-2'-O-)-methyltransferase)
lmo2365	373	68	0.182306	0.000198255	Q8Y4R8	Lmo2365 protein
lmo2771	483	88	0.182195	1.13803e-05	Q8Y3R2	Lmo2771 protein
lmo0313	249	45	0.180723	0.00456217	Q8YA49	Lmo0313 protein
lmo2642	444	80	0.18018	5.12057e-05	Q8Y432	Lmo2642 protein
lmo1412	178	32	0.179775	0.0257008	Q7AP70	Modulates DNA topology
lmo0081	201	36	0.179104	0.017477	Q8YAN6	Lmo0081 protein
lmo0077	213	38	0.178404	0.0146573	Q8YAP0	Lmo0077 protein
lmo2312	157	28	0.178344	0.042087	Q8Y4W7	Lmo2312 protein
lmo1119	286	51	0.178322	0.00307563	Q8Y800	Site-specific DNA-methyltransferase (adenine-specific) (EC 2.1.1.72)
lmo2755	556	98	0.176259	1.26822e-05	Q8Y3S6	Lmo2755 protein
lmo1485	244	43	0.17623	0.0100753	Q8Y737	Lmo1485 protein
lmo0801	647	114	0.176198	2.34064e-06	Q8Y8U2	Lmo0801 protein
lmo1085	697	122	0.175036	1.2747e-06	Q8Y833	Lmo1085 protein
lmo0769	343	60	0.174927	0.00183108	Q8Y8X3	Lmo0769 protein
lmo2277	184	32	0.173913	0.0384907	Q8Y501	Lmo2277 protein
lmo2288	202	35	0.173267	0.030271	Q8Y4Z1	Protein gp15 [Bacteriophage A118]
lmo0789	283	49	0.173145	0.00740719	Q8Y8V3	Lmo0789 protein
lmo2470	389	67	0.172237	0.00136646	Q8Y4H2	Lmo2470 protein
lmo1705	215	37	0.172093	0.028497	Q8Y6H9	Lmo1705 protein
lmo1461	210	36	0.171429	0.0321802	Q8Y751	Lmo1461 protein
lmo0982	351	60	0.17094	0.00333615	Q8Y8C6	Lmo0982 protein
lmo1307	281	48	0.170819	0.0112082	Q8Y7H3	Lmo1307 protein
lmo1715	223	38	0.170404	0.0292777	Q8Y6H1	Lmo1715 protein
lmo0851	253	43	0.16996	0.0204301	Q8Y8P5	Lmo0851 protein
lmo0658	212	36	0.169811	0.0365254	Q8Y975	Lmo0658 protein
lmo1653	207	35	0.169082	0.042044	Q8Y6N1	Putative cellsurface protein
lmo2067	326	55	0.168712	0.00726314	Q8Y5J3	Lmo2067 protein
lmo2479	492	83	0.168699	0.000529196	Q8Y4G5	Lmo2479 protein
lmo1745	226	38	0.168142	0.0354872	Q8Y6E2	Lmo1745 protein
lmo0309	554	93	0.16787	0.000258734	Q8YA53	Lmo0309 protein
lmo1090	328	55	0.167683	0.00837885	Q8Y828	Lmo1090 protein
lmo0156	227	38	0.167401	0.0378279	Q8YAH0	Lmo0156 protein
lmo0917	484	81	0.167355	0.000907553	Q8Y8I5	Lmo0917 protein
hbp2	570	95	0.166667	0.000274582	Q7AP54	Hemin/hemoglobin-binding protein 2 (Hn/Hb-binding protein 2) (P64) (Surface virulence-associated protein A)
lmo1757	372	62	0.166667	0.00498423	Q8Y6D1	Lmo1757 protein
lmo1782	252	42	0.166667	0.0291171	Q8Y6A9	Exodeoxyribonuclease III (EC 3.1.11.2)
lmo0471	337	56	0.166172	0.00936095	Q8Y9Q2	Lmo0471 protein
lmo0576	488	81	0.165984	0.0011921	Q8Y9F2	Lmo0576 protein
lmo1254	549	91	0.165756	0.000486366	Q8Y7M0	Lmo1254 protein
lmo0331	634	105	0.165615	0.000136199	Q8YA34	Lmo0331 protein
lmo1241	453	75	0.165563	0.00196601	Q8Y7N3	Lmo1241 protein
lmo0559	302	50	0.165563	0.0175816	Q8Y9G9	Putative membrane protein
lmo2109	266	44	0.165414	0.0285425	Q8Y5F5	Lmo2109 protein
lmo2813	236	39	0.165254	0.0413752	Q8Y3M2	Lmo2813 protein
lmo0364	315	52	0.165079	0.0160892	Q8YA03	Lmo0364 protein
lmo0122	273	45	0.164835	0.028073	Q8YAK2	Lmo0122 protein
lmo0312	401	66	0.164589	0.00490652	Q8YA50	Lmo0312 protein
lmo0310	359	59	0.164345	0.00936632	Q8YA52	Lmo0310 protein
lmo0879	256	42	0.164062	0.0365817	Q8Y8L8	Lmo0879 protein
lmo1188	484	79	0.163223	0.00216183	Q8Y7T3	Lmo1188 protein
cysS	472	77	0.163136	0.00263176	Q8YAB1	Cysteine--tRNA ligase (EC 6.1.1.16) (Cysteinyl-tRNA synthetase) (CysRS)
lmo1091	338	55	0.162722	0.017123	Q8Y827	Lmo1091 protein
lmo2300	444	72	0.162162	0.00451478	Q8Y4X9	Putative terminase large subunit from Bacteriophage A118
lmo0472	296	48	0.162162	0.0290292	Q8Y9Q1	Lmo0472 protein
lmo0466	577	93	0.161179	0.00117165	Q8Y9Q7	Lmo0466 protein
lmo0755	274	44	0.160584	0.0436289	Q8Y8Y7	Lmo0755 protein
lmo0941	325	52	0.16	0.0279599	Q8Y8G3	Lmo0941 protein
lmo1289	594	95	0.159933	0.00126827	Q8Y7I8	Lmo1289 protein
lmo2359	282	45	0.159574	0.0443151	Q8Y4S3	Lmo2359 protein
lmo1340	364	58	0.159341	0.0201824	Q8Y7E3	Lmo1340 protein
mpl	511	81	0.158513	0.00448824	P23224	Zinc metalloproteinase (EC 3.4.24.-)
lmo1118	506	80	0.158103	0.00498278	Q8Y801	Lmo1118 protein
lmo0459	513	81	0.157895	0.00487918	Q8Y9R4	Lmo0459 protein
lmo0535	323	51	0.157895	0.0357621	Q8Y9J2	Lmo0535 protein
lmo1717	356	56	0.157303	0.0289723	Q8Y6G9	Type I site-specific deoxyribonuclease (EC 3.1.21.3)
lmo0445	496	78	0.157258	0.00670365	Q8Y9S8	Lmo0445 protein
lmo1080	624	98	0.157051	0.00182865	Q8Y838	Lmo1080 protein
lmo1678	618	97	0.156958	0.00199342	Q8Y6K6	5,10-methylenetetrahydrofolate reductase (EC 1.5.1.20)
lmo0931	332	52	0.156627	0.0384391	Q8Y8H3	Lipoate--protein ligase (EC 6.3.1.20)
lmo0460	690	108	0.156522	0.00120747	Q8Y9R3	Putative membrane associated lipoprotein
lmo0732	639	100	0.156495	0.00183105	Q8Y910	Putative peptidoglycan bound protein (LPXTG motif)
pepC	442	69	0.156109	0.0154974	O69192	Aminopeptidase C (EC 3.4.22.40) (Bleomycin hydrolase)
lmo0842	2045	319	0.15599	3.07725e-10	Q8Y8Q4	Putative peptidoglycan bound protein (LPXTG motif)
lmo0409	822	128	0.155718	0.000367888	Q8Y9W0	Lmo0409 protein
lmo0017	373	58	0.155496	0.030716	Q8YAU6	Lmo0017 protein
lmo0086	1960	304	0.155102	1.77911e-09	Q8YAN1	Lmo0086 protein
lmo2027	368	57	0.154891	0.03495	Q8Y5N0	Putative cell surface protein, similar to internalin proteins
lmo2446	1092	169	0.154762	2.59728e-05	Q8Y4J2	Lmo2446 protein
lmo0067	330	51	0.154545	0.0501163	Q8YAQ0	Lmo0067 protein
lmo2565	441	68	0.154195	0.0213833	Q8Y490	Lmo2565 protein
lmo2011	580	89	0.153448	0.00679423	Q8Y5P5	Lmo2011 protein
lmo0087	769	118	0.153446	0.00129081	Q8YAN0	Lmo0087 protein
lmo2056	352	54	0.153409	0.0473899	Q8Y5K4	Lmo2056 protein
gadA	463	71	0.153348	0.0203862	Q9F5P3	Glutamate decarboxylase alpha (GAD-alpha) (EC 4.1.1.15)
lmo0587	822	126	0.153285	0.000880776	Q8Y9E3	Putative secreted protein
sepA	634	97	0.152997	0.00454711	Q8Y5B0	SepA protein
lmo2085	563	86	0.152753	0.00918999	Q8Y5H7	Putative peptidoglycan bound protein (LPXTG motif)
lmo2444	1311	200	0.152555	1.08103e-05	Q8Y4J4	Lmo2444 protein
lmo0610	590	90	0.152542	0.0074067	Q8Y9C2	Lmo0610 protein
lmo1666	1712	259	0.151285	5.73688e-07	Q8Y6L8	Peptidoglycan linked protein (LPxTG)
lisK	484	73	0.150826	0.0258267	Q7AP74	Signal transduction histidine-protein kinase ArlS (EC 2.7.13.3)
lmo1290	599	90	0.15025	0.0117683	Q8Y7I7	Lmo1290 protein
int	453	68	0.15011	0.0350298	Q8Y4U8	Putative integrase [Bacteriophage A118]
lmo0184	554	83	0.149819	0.0186632	Q8YAE6	Lmo0184 protein
lmo2823	414	62	0.149758	0.0474068	Q8Y3L2	Lmo2823 protein
lmo0105	757	113	0.149273	0.00442978	Q8YAL3	Lmo0105 protein
lmo0497	503	75	0.149105	0.0289451	Q8Y9M9	Lmo0497 protein
hly	530	79	0.149057	0.0247961	P13128	Listeriolysin O (LLO) (Thiol-activated cytolysin)
inlG	491	73	0.148676	0.0336453	Q7AP88	Internalin G
lmo2126	592	88	0.148649	0.0177827	Q8Y5D9	Lmo2126 protein
lmo0549	674	100	0.148368	0.0100505	Q8Y9H9	Lmo0549 protein
lmo0435	2014	298	0.147964	5.5405e-07	Q8Y9T8	Putative peptidoglycan bound protein (LPXTG motif)
lmo1077	563	83	0.147425	0.0263264	Q8Y841	Lmo1077 protein
inlI	1779	262	0.147274	5.524e-06	Q8YA32	Internalin I
lmo0481	567	82	0.144621	0.0396648	Q8Y9P3	Lmo0481 protein
lmo0627	1583	228	0.14403	0.000125735	Q8Y9A5	Peptidoglycan bound protein (LPXTG motif) similar to adhesin
lmo2179	1153	166	0.143972	0.00169984	Q8Y590	Putative peptidoglycan bound protein (LPXTG motif)
lmo0327	1349	194	0.14381	0.000572468	Q8YA37	Lmo0327 protein
lmo2775	723	103	0.142462	0.0270658	Q8Y3Q8	Lmo2775 protein
relA	739	105	0.142084	0.0270995	Q8Y706	(p)ppGpp synthase (EC 2.7.6.5) (ATP:GTP 3'-pyrophosphotransferase) (GTP pyrophosphokinase) (ppGpp synthase I)
lmo2820	781	109	0.139565	0.0354947	Q8Y3L5	Amino-terminal domain similar to transcription regulators
lmo1728	1087	151	0.138914	0.0117621	Q8Y6F9	Lmo1728 protein
lmo1079	953	129	0.135362	0.0435489	Q8Y839	Lmo1079 protein
lmo2576	1531	206	0.134553	0.00896283	Q8Y479	Peptidoglycan anchored protein (LPXTG motif)

[truncated: 11 more sheets: N. meningitidis, P. aeruginosa, P. putida, R. baltica, S. enterica, S. flexneri, S. meliloti, S. aureus, S. pneumoniae, V. cholerae, Y. pestis]
