# Supplementary material for: tRNA queuosine modification is involved in biofilm formation and virulence in bacteria
Source: Nucleic Acids Res. 2023 Aug 28;51(18):9821–37. doi: 10.1093/nar/gkad667 (PMC10570037; doi:10.1093/nar/gkad667)
Supplement: gkad667_Supplemental_Files [file gkad667_supplemental_files.zip › Supplementary Data S3.xlsx]

## Sheet: Index
Supplementary Data S3. Enrichment analysis with Q-genes of several representative bacteria, related to Figure 3, Figure 4 and Figure 5. Human pathogens are highlighted in red. Ontology terms related to adhesion, biofilm formation, virulence and/or other similar processes are highlighted in yellow. When different terms with the same description were enriched, it was selected the term with the lowe…
Anabaena variabilis
Aquifex aeolicus
Bacillus subtilis
Chloroflexus aurantiacus
Clostridium botulinum
Escherichia coli
Geobacter sulfurreducens
Helicobacter pylori
Listeria monocytogenes
Neisseria meningitidis
Pseudomonas aeruginosa
Pseudomonas putida
Rhodopirellula baltica
Salmonella enterica
Shigella flexneri
Sinorhizobium meliloti
Staphylococcus aureus
Streptococcus pneumoniae
Vibrio cholerae
Yersinia pestis

## Sheet: A. variabilis
Term ID	Description	Genes	Fold Enrichment	p-adj value	Uniprot IDs	Gene names		Back to "Index"
IPR011990	Tetratricopeptide-like helical domain superfamily	26	5.7544	8.7e-09	Q3MGV8, Q3MGB4, Q3MGB2, Q3MFS0, Q3MFM4, Q3MDL6, Q3MCW1, Q3MCV7, Q3MBL0, Q3MBB0, Q3MBA8, Q3MB06, Q3MAH5, Q3M9B5, Q3M8V1, Q3M857, Q3M823, Q3M7Y3, Q3M7L6, Q3M7G7, Q3M4J6, Q3M4I5, Q3M4D4, Q3M3X3, Q3M3L4, Q3M324	Ava_0152, Ava_0346, Ava_0348, Ava_0542, Ava_0588, Ava_1296, Ava_1552, Ava_1556, Ava_2004, Ava_2104, Ava_2106, Ava_2212, Ava_2394, Ava_2808, Ava_2975, Ava_3221, Ava_3255, Ava_3295, Ava_3413, Ava_3462, Ava_4492, Ava_4503, Ava_4554, Ava_4716, Ava_4825, Ava_5015
IPR001343	RTX calcium-binding nonapeptide repeat	12	15.1356	4.76e-07	Q3MFN0, Q3MFM9, Q3M813, Q3M701, Q3M6Y7, Q3M5Y2, Q3M5H7, Q3M3W4, Q3M3W3, Q3M3W2, Q3M3W1, Q3M1K4	Ava_0582, Ava_0583, Ava_3265, Ava_3629, Ava_3643, Ava_3999, Ava_4160, Ava_4725, Ava_4726, Ava_4727, Ava_4728, Ava_C0050
IPR029044	Nucleotide-diphospho-sugar transferases	19	4.89779	1.1e-05	Q3MGJ1, Q3MGJ0, Q3MGE0, Q3MGD9, Q3MGD8, Q3MEX4, Q3MEW9, Q3MEC3, Q3MEC0, Q3ME51, Q3MDC7, Q3MCW0, Q3MAI0, Q3MAH9, Q3M7T1, Q3M7S2, Q3M6A6, Q3M3Y9, Q3M3J9	Ava_0269, Ava_0270, Ava_0320, Ava_0321, Ava_0322, Ava_0838, Ava_0843, Ava_1039, Ava_1042, Ava_1111, Ava_1385, Ava_1553, Ava_2388, Ava_2389, Ava_3348, Ava_3357, Ava_3875, Ava_4700, Ava_4840
IPR011050	Pectin lyase fold/virulence factor	11	8.91251	4.19e-05	Q3MH57, Q3MGG8, Q3MDC3, Q3MBY2, Q3MAL6, Q3MA41, Q3M9B3, Q3M9B2, Q3M5F6, Q3M3W4, Q3M3J4	Ava_0053, Ava_0292, Ava_1390, Ava_1882, Ava_2352, Ava_2530, Ava_2810, Ava_2811, Ava_4181, Ava_4725, Ava_4845
IPR013783	Immunoglobulin-like fold	9	12.3027	4.65e-05	Q3MFN0, Q3MFM9, Q3MD85, Q3MD84, Q3M8B4, Q3M813, Q3M5S2, Q3M5B1, Q3M4K9	Ava_0582, Ava_0583, Ava_1428, Ava_1429, Ava_3164, Ava_3265, Ava_4060, Ava_4226, Ava_4479
IPR008638	Filamentous haemagglutinin, N-terminal	7	9.54993	0.002	Q3MH57, Q3MDC3, Q3MAL6, Q3MA41, Q3M9B3, Q3M9B2, Q3M5F6	Ava_0053, Ava_1390, Ava_2352, Ava_2530, Ava_2810, Ava_2811, Ava_4181
CL:1222	Mixed, incl. Xylella phage Xfas53, Orf42, and Calpain family cysteine protease	6	10.4713	0.0038	Q3MBX8, Q3MAZ9, Q3M9B3, Q3M9B2, Q3M959, Q3M6E4	Ava_1886, Ava_2219, Ava_2810, Ava_2811, Ava_2864, Ava_3837
IPR001173	Glycosyltransferase 2-like	10	4.7863	0.0053	Q3MGJ1, Q3MEC3, Q3ME51, Q3MDC7, Q3MAI0, Q3MAH9, Q3M7T1, Q3M7S2, Q3M6A6, Q3M3J9	Ava_0269, Ava_1039, Ava_1111, Ava_1385, Ava_2388, Ava_2389, Ava_3348, Ava_3357, Ava_3875, Ava_4840
IPR041664	Orc1-like, AAA ATPase domain	7	7.24436	0.0061	Q3MH27, Q3MCV7, Q3MBN4, Q3M4J9, Q3M4I5, Q3M4I4, Q3M3X3	Ava_0083, Ava_1556, Ava_1980, Ava_4489, Ava_4503, Ava_4504, Ava_4716
IPR029489	O-GlcNAc transferase, C-terminal	4	17.7828	0.0146	Q3MGB4, Q3MGB2, Q3MAI0, Q3MAH5	Ava_0346, Ava_0348, Ava_2388, Ava_2394
IPR000209	Peptidase S8/S53 domain	5	9.77237	0.0146	Q3MG95, Q3M7C5, Q3M5S2, Q3M5B1, Q3M415	Ava_0365, Ava_3504, Ava_4060, Ava_4226, Ava_4674
IPR029063	S-adenosyl-L-methionine-dependent methyltransferase	14	3.01995	0.0146	Q3MG62, Q3MF81, Q3MEC0, Q3MEB9, Q3ME03, Q3MAH9, Q3MAH7, Q3M9R0, Q3M807, Q3M7S0, Q3M7D1, Q3M786, Q3M549, Q3M467	Ava_0398, Ava_0731, Ava_1042, Ava_1043, Ava_1159, Ava_2389, Ava_2391, Ava_2663, Ava_3271, Ava_3359, Ava_3498, Ava_3543, Ava_4288, Ava_4622
CL:7159	Mixed, incl. ATP-grasp fold, PylC-type, and DegT/DnrJ/EryC1/StrS aminotransferase	4	14.1254	0.0197	Q3MAI0, Q3MAH9, Q3MAH7, Q3MAH6	Ava_2388, Ava_2389, Ava_2391, Ava_2392
CL:7107	Mixed, incl. Starch and sucrose metabolism, and Amino sugar and nucleotide sugar metabolism	19	2.23872	0.0298	Q3MF67, Q3MEX4, Q3MEW9, Q3MEW7, Q3MDL6, Q3MD85, Q3MD84, Q3MBB3, Q3MAI0, Q3MAH9, Q3MAH7, Q3MAH6, Q3M9U1, Q3M7T1, Q3M7S6, Q3M7S2, Q3M5D9, Q3M549, Q3M4K9	Ava_0745, Ava_0838, Ava_0843, Ava_0845, Ava_1296, Ava_1428, Ava_1429, Ava_2101, Ava_2388, Ava_2389, Ava_2391, Ava_2392, glgA1, Ava_3348, Ava_3353, Ava_3357, Ava_4198, Ava_4288, Ava_4479
CL:7991	Mixed, incl. Methyltransferase FkbM, and MatE	4	10	0.0337	Q3MEC3, Q3MEC1, Q3MEC0, Q3MEB9	Ava_1039, Ava_1041, Ava_1042, Ava_1043
IPR011042	Six-bladed beta-propeller, TolB-like	5	7.4131	0.0349	Q3MFU0, Q3ME22, Q3M759, Q3M5Y2, Q3M488	Ava_0522, Ava_1140, Ava_3571, Ava_3999, Ava_4601
PF07568	Histidine kinase	3	17.7828	0.0478	Q3MH46, Q3M8S2, Q3M513	Ava_0064, Ava_3004, Ava_4325
PF12161	HsdM N-terminal domain	3	17.7828	0.0478	Q3ME03, Q3M807, Q3M7D1	Ava_1159, Ava_3271, Ava_3498
CL:2535	Mixed, incl. Anaphase-promoting complex subunit 4 WD40 domain, and Histone deacetylase domain	6	4.7863	0.0479	Q3MCW1, Q3MCV7, Q3MBN4, Q3MBB0, Q3M8H4, Q3M4P5	Ava_1552, Ava_1556, Ava_1980, Ava_2104, Ava_3104, Ava_4443

## Sheet: A. aeolicus
Term ID	Description	Genes	Fold Enrichment	p-adj value	Uniprot IDs	Gene names		Back to "Index"
KW-0614	Plasmid	14	7.23531	4.26597e-07	O66422, O66411, O66421, O66399, O66424, O66412, O66401, O66426, O66417, O66416, O66427, O66408, O66418, O66409	aq_aa32, aq_aa20, aq_aa31, vapC1, aq_aa35, aq_aa21, aq_aa05, aq_aa38, aq_aa26, aq_aa25, aq_aa39, aq_aa17, aq_aa27, aq_aa18
CL:1809	Mixed, incl. Coiled coil, and Membrane	24	2.29087	0.0052	O66463, O67714, O67903, O66622, O66695, O66699, O66700, O66701, O66702, O66703, O66706, O66707, O66708, O66797, O66798, O66876, O66886, O66887, O66399, O66401, O66416, O66417, O66418, O66421	aq_050, aq_1862, pal, aq_264, aq_372, aq_377, aq_378, aq_380, aq_381, aq_382, aq_385, aq_386, aq_387, aq_509, aq_510, aq_627, aq_645, aq_647, vapC1, aq_aa05, aq_aa25, aq_aa26, aq_aa27, aq_aa31
CL:2873	Mixed, incl. Selenium, and IS1 transposase	7	7.94328	0.0052	O67139, O67140, O67141, O67143, O67144, O67145, O67150	selD, selA, selB, aq_1036, aq_1037, lysR2, fdhE
CL:1724	Mixed, incl. SLBB domain, and Glucose metabolism	5	11.4815	0.0068	O66788, O66792, O66793, O66794, O66795	gnd, aq_503, otnA', otnA, aq_506
CL:1696	Mixed, incl. NAD(P)-binding domain, and Nucleotide-diphospho-sugar transferases	12	3.38844	0.0075	O67172, O67173, O67182, O67183, O67401, O67559, O66788, O66792, O66793, O66794, O66795, O66796	aq_1079, aq_1080, abcT3, mtfA, celY, cap, gnd, aq_503, otnA', otnA, aq_506, aq_507
CL:1714	Mixed, incl. Wzt, C-terminal, and ABC-2 transporter	4	12.8825	0.0134	O67172, O67173, O67182, O67183	aq_1079, aq_1080, abcT3, mtfA
M-COG	Cell wall structure and biogenesis and outer membrane	8	3.47826	0.0273287	O66807, O66463, O67665, O66795, O66802, O67173, O67903, O67628	aq_522, aq_050, aq_1796, aq_506, mtfC, aq_1080, pal, lgtF
CL:2874	Mixed, incl. IS1 transposase, and FdhE-like superfamily	4	7.94328	0.0421	O67143, O67144, O67145, O67150	aq_1036, aq_1037, lysR2, fdhE
IPR001296	Glycosyl transferase, family 1	5	10.7656	0.0519087	O67559, O66802, O66801, O67173, O67183	cap, mtfC, mtfB, aq_1080, mtfA
IPR005537	Protein of unknown function, RAMP	4	17.225	0.0519087	O66701, O66703, O66702, O66706	aq_380, aq_382, aq_381, aq_385
GO:0016757	Transferase activity, transferring glycosyl groups	4	14.0541	0.0891102	O66802, O66801, O66804, O67183	mtfC, mtfB, rfe, mtfA

## Sheet: B. subtilis
Term ID	Description	Genes	Fold Enrichment	p-adj value	Uniprot IDs	Gene names		Back to "Index"
bsu00500	Starch and sucrose metabolism	10	11.6578	1.18896e-06	P39795, O05242, P00691, O07003, P39123, O06993, O06994, P39125, O34364, P39118	treA, yugT, amyE, levB, glgP, mdxK, malL, glgA, ycdG, glgB
IPR018958	Cell wall assembly/cell proliferation coordinating protein, KNR4-like	6	19.6872	0.00036651	O34377, O34596, P40737, O31999, O31996, P94480	yobM, yobK, yxxD, yokH, yokK, ynaB
IPR011990	Tetratricopeptide-like helical	8	9.67089	0.000424373	O34930, P94415, P54389, P71002, O06968, P70962, P96649, O31986	rapK, rapC, ypiA, rapF, yvcD, rapB, rapI, sunS
IPR015902	Glycoside hydrolase, family 13	6	17.2263	0.000424373	P39795, O05242, P00691, O06994, O34364, P39118	treA, yugT, amyE, malL, ycdG, glgB
GO:0019350	Teichoic acid biosynthetic process	6	16.9412	0.000809207	P13484, P13485, P46917, P46918, P27621, P27622	tagE, tagF, ggaA, ggaB, tagB, tagC
PF00128	Alpha amylase, catalytic domain	6	14.7911	0.0032	O34364, P00691, P39795, P39118, O05242, O06994	ycdG, amyE, treA, glgB, yugT, malL
CL:3468	Mixed, incl. Quorum sensing, and Toxin-antitoxin system	19	2.81838	0.0112	P94415, C0H3X4, O07625, O34930, O34596, O34433, O31995, O31996, O31999, P06535, P33690, O32247, O34986, P27622, P96723, P96722, P70962, P71002, P40737	rapC, yezG, ylaA, rapK, yobK, yobO, yokL, yokK, yokH, spo0B, comQ, yvbJ, yvnB, tagC, ywqK, ywqJ, rapB, rapF, yxx
CL:5701	Mixed, incl. recombinase activity, and ComB-like	6	10.7152	0.0112	O31504, O34469, O34352, Q45598, Q45599, Q45600	yeeA, yeeB, yeeC, yydD, yydC, yydB
KW-0328	Glycosyltransferase	11	3.6811	0.0230277	P13484, P39123, P13485, O06993, P39125, P46917, P46918, P27621, O31986, P25148, P39118	tagE, glgP, tagF, mdxK, glgA, ggaA, ggaB, tagB, sunS, gspA, glgB
CL:4801	CotH kinase protein, and Sporulation	4	15.8489	0.0285	O31802, P07790, P07789, Q45535	ynzH, cotC, cotB, cotH
IPR040702	Response regulator aspartate phosphatase, N-terminal	5	8.91251	0.0286	P94415, P96649, O34930, P70962, P71002	rapC, rapI, rapK, rapB, rapF
IPR017853	Glycoside hydrolase, superfamily	7	5.54409	0.040648	P39795, O05242, P00691, O06994, O34364, O35015, P39118	treA, yugT, amyE, malL, ycdG, yngK, glgB
GO:0009307	DNA restriction-modification system	4	16.1345	0.0516709	O34303, O34885, O31504, O34939	ydjA, ydiS, yeeA, ydiO

## Sheet: C. aurantiacus
Term ID	Description	Genes	Fold Enrichment	p-adj value	Uniprot IDs	Gene names		Back to "Index"
IPR013783	Immunoglobulin-like fold	11	13.4896	9.21e-07	A9WDK5, A9WDQ6, A9WFE9, A9WFF2, A9WH17, A9WH49, A9WJB2, A9WEX4, A9WF75, A9WHI0, A9WA30	Caur_0361, Caur_0412, Caur_0647, Caur_0650, Caur_0879, Caur_0912, glgE, Caur_2077, Caur_2858, Caur_3107, Caur_3528
IPR017853	Glycoside hydrolase superfamily	11	9.33254	7.93e-06	A9WDK4, A9WH17, A9WJB2, A9WJB3, A9WAE5, A9WBU1, A9WDV3, A9WGV5, A9WHI0, A9WKK4, A9WA30	Caur_0360, Caur_0879, glgE, Caur_1160, Caur_1476, Caur_1680, Caur_1897, Caur_3072, Caur_3107, Caur_3447, Caur_3528
cau00500	Starch and sucrose metabolism	7	9.4859	0.00117098	A9WDV3, A9WHI0, A9WDK4, A9WI37, A9WA30, A9WJB3, A9WJB2	Caur_1897, Caur_3107, Caur_0360, Caur_2522, Caur_3528, Caur_1160, glgE
SM00060	Fibronectin type 3 domain	4	19.0546	0.0046	A9WDQ6, A9WFF2, A9WEX4, A9WF75	Caur_0412, Caur_0650, Caur_2077, Caur_2858
IPR006047	Glycosyl hydrolase, family 13, catalytic domain	5	12.5893	0.0067	A9WH17, A9WJB2, A9WJB3, A9WHI0, A9WA30	Caur_0879, glgE, Caur_1160, Caur_3107, Caur_3528
PF00128	Alpha amylase, catalytic domain	5	13.4896	0.0139	A9WH17, A9WJB2, A9WJB3, A9WHI0, A9WA30	Caur_0879, glgE, Caur_1160, Caur_3107, Caur_3528
IPR005077	Peptidase C11, clostripain	3	28.8403	0.025	A9WFE9, A9WFF2, A9WCK1	Caur_0647, Caur_0650, Caur_1775
SM00448	cheY-homologous receiver domain	8	3.46737	0.0256	A9WC98, A9WDQ4, A9WEB5, A9WGY9, A9WBS9, A9WE08, A9WKE0, A9WA37	Caur_0238, Caur_0410, Caur_0528, Caur_0851, Caur_1668, Caur_1952, Caur_2817, Caur_3535
KW-0378	Hydrolase	18	2.34423	0.0275	A9WD03, A9WDK4, A9W9P7, A9WBU1, A9WCH9, A9WDV3, A9WHZ4, A9WHZ5, A9WKA5, A9WGV5, A9WHI0, A9WI78, A9WIZ9, A9WJ15, A9WKK4, A9WA30, A9WA34, A9WA35	Caur_0321, Caur_0360, Caur_1305, Caur_1680, Caur_1753, Caur_1897, Caur_2478, Caur_2479, Caur_2781, Caur_3072, Caur_3107, Caur_3175, Caur_3270, Caur_3286, Caur_3447, Caur_3528, Caur_3532, Caur_3533
SM00091	PAS domain	5	4.16869	0.0492	A9WC98, A9WDQ4, A9WEB5, A9WCH9, A9WJU7	Caur_0238, Caur_0410, Caur_0528, Caur_1753, Caur_3378
GO:0005975	Carbohydrate metabolic process	8	4.48861	0.0530868	A9WGV5, A9WJZ6, A9WKK4, A9WAE5, A9WBU1, A9WH17, A9WA30, A9WJB3	Caur_3072, Caur_1218, Caur_3447, Caur_1476, Caur_1680, Caur_0879, Caur_3528, Caur_1160
GO:0004553	Hydrolase activity, hydrolyzing O-glycosyl compounds	5	10.6506	0.0663649	A9WGV5, A9WKK4, A9WHI0, A9WBU1, A9WJB2	Caur_3072, Caur_3447, Caur_3107, Caur_1680, glgE

## Sheet: C. botulinum
Term ID	Description	Genes	Fold Enrichment	p-adj value	Uniprot IDs	Gene names		Back to "Index"
IPR011990	Tetratricopeptide-like helical	15	9.29924	5.19786e-09	A5I3A8, A5I5D6, A5HYX2, A5HY82, A5I0U6, A5I0X9, A5I099, A5HZE9, A5I0J1, A5I611, A5I5D1, A5I5G3, A5I7G1, A5HYU9, A5HYU8	CBO1983, CBO2702, CBO0428, CBO0189, CBO1104, CBO1138, CBO0908, CBO0605, CBO0999, CBO2929, CBO2697, CBO2729, CBO3436, CBO0405, CBO0404
KW-0732	Signal	33	2.80057	5.50935e-06	A5I491, A5I391, A5I290, A5I7C3, A5I3Z9, A5I6V0, A5HZE9, A5I1G1, A5HYS3, A5HZS1, A5HXW5, A5I743, A5I2Q4, A5HXQ8, A5HYS7, A5I3G2, A5I2Q3, A5I1S5, A5I344, A5I1S4, A5HXY1, A5I3Y7, A5I1S3, A5I1S2, A5I1S1, A5I383, A5I140, A5I382, A5I5R7, A5I018, A5I1D5, A5HYP8, A5I6H2	CBO2321, CBO1966, colA, CBO3398, CBO2228, CBO3221, CBO0605, CBO1326, CBO0379, chiA, CBO0068, CBO3318, CBO1782, CBO0012, CBO0383, CBO2038, CBO1781, CBO1446, closI, CBO1445, CBO0084, CBO2216, CBO1444, CBO1443, CBO1442, CBO1958, CBO1203, CBO1957, CBO2831, CBO0826, CBO1298, CBO0354, pdaA
GO:0005975	Carbohydrate metabolic process	13	5.04762	0.000208555	A5I276, A5I383, A5I3M6, A5I759, A5I5R8, A5HZS1, A5HXW5, A5I567, A5I6U5, A5I1D6, A5I6J5, A5I6H2, A5I5L7	malL, CBO1958, CBO2105, CBO3335, CBO2832, chiA, CBO0068, CBO2633, pflA, CBO1300, pgcA, pdaA, CBO2781
IPR023612	Peptidase M4	5	13.6389	0.00630858	A5I1S5, A5I1S4, A5I1S3, A5I1S2, A5I1S1	CBO1446, CBO1445, CBO1444, CBO1443, CBO1442
M-COG	Cell envelope biogenesis, outer membrane	10	3.56938	0.0132571	A5I1G1, A5I5B5, A5I0M5, A5I3M2, A5I5D6, A5I5B3, A5I6H8, A5I674, A5I3Z9, A5I1I5	CBO1326, CBO2681, CBO1033, CBO2101, CBO2702, CBO2679, CBO3097, CBO2994, CBO2228, CBO1351
KW-0378	Hydrolase	39	1.77597	0.0134504	A5I290, A5I1V8, A5I113, A5I156, A5I276, A5I670, A5I173, A5I3M6, A5I1G1, A5HZS1, A5I0M5, A5HXU4, A5I2M1, A5I765, A5I5C2, A5I6G4, A5HZM5, A5I7M7, A5I3K7, A5HY69, A5HZB2, A5HZJ9, A5I5D4, A5I5Y8, A5I1S5, A5I344, A5I6W3, A5I1S4, A5I7W1, A5I1S3, A5I1S2, A5I286, A5I1S1, A5I140, A5I5R8, A5I1P6, A5I3B3, A5I1F6, A5I6H2	colA, exoA, CBO1173, CBO1219, malL, cafA, CBO1235, CBO2105, CBO1326, chiA, CBO1033, cobB, CBO1751, CBO3341, CBO2688, pbpA, hsdR, mrnC, CBO2086, CBO0176, CBO0567, CBO0656, CBO2700, CBO2904, CBO1446, closI, CBO3233, CBO1445, CBO3587, CBO1444, CBO1443, CBO1615, CBO1442, CBO1203, CBO2832, CBO1414, treA, CBO1321, pdaA
cbo03420	Nucleotide excision repair	5	11.4524	0.0163716	A5I1P6, A5I765, A5I6T3, A5I5Y8, A5I1F6	CBO1414, CBO3341, CBO3204, CBO2904, CBO1321
GO:0030288	Outer membrane-bounded periplasmic space	8	4.64943	0.0186561	A5I1G1, A5HYS3, A5I2M1, A5I3Z9, A5I6J2, A5I6J1, A5I6Z1, A5I1I5	CBO1326, CBO0379, CBO1751, CBO2228, CBO3111, CBO3110, CBO3264, CBO1351
IPR011009	Protein kinase-like domain	6	7.43939	0.0215172	A5I2S8, A5I621, A5I544, A5HZL5, A5HY09, A5HY06	cotS, cotS, CBO2613, CBO0672, CBO0112, CBO0109
IPR011042	Six-bladed beta-propeller, TolB-like	5	9.74206	0.02498	A5I5L2, A5I567, A5I335, A5I2Q4, A5HYS7	CBO2776, CBO2633, CBO1911, CBO1782, CBO0383
GO:0019028	Viral capsid	5	7.02257	0.0345284	A5I2S8, A5I621, A5HY09, A5HY08, A5HY06	cotS, cotS, CBO0112, CBO0111, CBO0109
IPR001611	Leucine-rich repeat	4	13.6389	0.0378592	A5I390, A5I2Q4, A5I6I5, A5I382	CBO1965, CBO1782, CBO3104, CBO1957
cbo00052	Galactose metabolism	4	12.4935	0.0420687	A5I5B9, A5I5B3, A5I6J5, A5I276	CBO2685, CBO2679, pgcA, malL
GO:0005576	Extracellular region	5	5.61806	0.0553786	A5I3M6, A5I290, A5HZZ8, A5HZZ4, A5I383	CBO2105, colA, ntnH, ha70, CBO1958
GO:0004222	Metalloendopeptidase activity	7	6.0891	0.0578399	A5I736, A5HZZ8, A5I1S5, A5I1S4, A5I1S3, A5I1S2, A5I1S1	CBO3311, ntnH, CBO1446, CBO1445, CBO1444, CBO1443, CBO1442
IPR014255	Spore coat protein CotS	4	10.9111	0.083156	A5I2S8, A5I621, A5HY09, A5HY06	cotS, cotS, CBO0112, CBO0109
IPR000160	GGDEF domain	5	6.81944	0.0922135	A5HYQ1, A5HXY9, A5I786, A5I3U6, A5I3D2	CBO0357, CBO0092, CBO3361, CBO2175, CBO2007

## Sheet: E. coli
Term ID	Description	Genes	Fold Enrichment	p-adj value	Uniprot IDs	Gene names		Back to "Index"
KW-1134	Transmembrane beta strand	22	8.24502	8.40103e-13	P76773, P77468, P75780, P76115, P33129, P06129, P52143, P76045, Q47706, P75750, P30130, P16869, P33341, P77747, P75857, P69856, P69434, P42915, P26218, P45420, P09169, P02932	ompL, sfmD, fiu, yncD, htrE, btuB, ypjA, ompG, uidC, ybgQ, fimD, fhuE, yehB, ompN, elfC, nanC, pgaA, yraJ, bglH, yhcD, ompT, phoE
GO:0019867	Outer membrane	35	4.36516	9.77e-11	P33129, P02932, P36943, Q47534, P77468, P09169, P31600, P75750, P75780, P75857, P75906, P69434, P16869, P76045, P77747, P76115, P76137, Q47706, P33341, P33924, P45508, P45564, P0A7B1, P0AGC5, P0AC02, P52143, P0C066, P76655, P42915, P45420, P26218, P76773, P06129, P69856, P30130	htrE, phoE, eaeH, yaiO, sfmD, ompT, nfrA, ybgQ, fiu, elfC, pgaB, pgaA, fhuE, ompG, ompN, yncD, ydeT, uidC, yehB, yejO, yfaL, yfeN, ppk, mltF, bamD, ypjA, mltC, yqiG, yraJ, yhcD, bglH, ompL, btuB, nanC, fimD
GO:0015288	Porin activity	19	8.91251	1.71e-08	P33129, P02932, P77468, P75750, P75857, P76045, P77747, P76123, P76137, Q47706, P33341, P76655, P42915, P45420, P26218, P76773, P06129, P69856, P30130	htrE, phoE, sfmD, ybgQ, elfC, ompG, ompN, yddK, ydeT, uidC, yehB, yqiG, yraJ, yhcD, bglH, ompL, btuB, nanC, fimD
GO:0030313	Cell envelope	44	2.45471	1.7e-06	P33129, P02932, P36943, Q47534, P77468, P09169, P31600, P75750, P75780, P75857, P75906, P69434, P16869, P76045, P77348, P77747, P76115, P77318, P76137, P24171, Q47706, P76344, P33341, P33342, P33924, P45508, P45564, P0A7B1, P0AGC5, P0AC02, P52143, P10423, P0C066, P76655, P42915, P45420, P13656, P26218, P76773, P06129, P08331, P39371, P69856, P30130	htrE, phoE, eaeH, yaiO, sfmD, ompT, nfrA, ybgQ, fiu, elfC, pgaB, pgaA, fhuE, ompG, mppA, ompN, yncD, ydeN, ydeT, dcp, uidC, zinT, yehB, yehC, yejO, yfaL, yfeN, ppk, mltF, bamD, ypjA, iap, mltC, yqiG, yraJ, yhcD, chiA, bglH, ompL, btuB, cpdB, nanM, nanC, fimD
KW-1029	Fimbrium biogenesis	11	7.55793	1.62517e-05	P77468, P33129, P0ADH7, P0ADH5, P42915, P75750, P45420, P30130, P33341, P33342, P75857	sfmD, htrE, fimE, fimB, yraJ, ybgQ, yhcD, fimD, yehB, yehC, elfC
CL:5434	Mixed, incl. Invasin, domain 3, and Tetratricopeptide TPR-3	7	15.4882	0.0003	P77627, P77381, P76347, P52143, Q46787, P76639, P23325	ybeR, djlB, yeeJ, ypjA, ygeG, ygeH, arpA
GO:0043711	Pilus organization	11	7.4131	0.00078	P33129, P77468, P75750, P75857, P76137, P33341, P33342, P76655, P42915, P45420, P30130	htrE, sfmD, ybgQ, elfC, ydeT, yehB, yehC, yqiG, yraJ, yhcD, fimD
GO:0008653	Lipopolysaccharide metabolic process	20	3.80189	0.00078	P76373, P37751, P37749, P37748, P37747, P37745, P37759, P45565, P77398, P42640, P27243, P27242, P27241, P27240, P27129, P27128, P27127, P27126, P25740, P25742	ugd, wbbK, wbbI, rfc, glf, rfbC, rfbB, ais, arnA, yhbX, rfaL, waaU, rfaZ, rfaY, rfaJ, rfaI, rfaB, rfaS, rfaG, rfaQ
GO:0044264	Cellular polysaccharide metabolic process	24	2.88403	0.0012	P21517, P76373, P37751, P37749, P37748, P37747, P37745, P37759, P45565, P77398, P42640, P15067, P0ADJ3, P27243, P27242, P27241, P27240, P27129, P27128, P27127, P27126, P25740, P25742, P32689	malZ, ugd, wbbK, wbbI, rfc, glf, rfbC, rfbB, ais, arnA, yhbX, glgX, yhjR, rfaL, waaU, rfaZ, rfaY, rfaJ, rfaI, rfaB, rfaS, rfaG, rfaQ, yjbH
IPR011990	Tetratricopeptide-like helical	9	7.00452	0.00145259	P32106, P31600, P0AC02, P69434, P76486, P77234, P76639, P77296, Q46787	yibG, nfrA, bamD, pgaA, yfbP, ybeQ, ygeH, ybeT, ygeG
CL:5431	Mixed, incl. YD repeat, and Transposase DDE domain	9	6.60693	0.0017	P77627, P77381, P76119, P76347, P52143, Q46787, P76639, P0ADK6, P23325	ybeR, djlB, yncI, yeeJ, ypjA, ygeG, ygeH, yibA, arpA
CL:6140	Mixed, incl. Ribonuclease Z/BN, and protein deubiquitination	5	12.8825	0.0074	P0AEH3, Q47013, P76484, P76485, P76486	elaA, elaD, yfbN, yfbO, yfbP
CL:7496	Mixed, incl. Starch and sucrose metabolism, and amino sugar metabolic process	14	3.16228	0.0077	P13016, P21517, P26612, P77619, P13656, P15067, P31469, P31471, P26218, P11988, P39353, P39370, P39371, P69856	ampD, malZ, amyA, yfeW, chiA, glgX, cbrC, yieL, bglH, bglB, yjhC, nanS, nanM, nanC
CL:4396	Mixed, incl. Polyketide sugar unit biosynthesis, and UDP-galactopyranose mutase	6	7.76247	0.0102	P37751, P37749, P37748, P37747, P37745, P37759	wbbK, wbbI, rfc, glf, rfbC, rfbB
NU-COG	Cell motility and secretion / Intracellular trafficking and secretion	8	4.65374	0.010505	P77468, P42915, P75750, P45420, P30130, P33341, P33342, P75857	sfmD, yraJ, ybgQ, yhcD, fimD, yehB, yehC, elfC
GO:0008194	UDP-glycosyltransferase activity	7	7.24436	0.0127	P37749, P11290, P27242, P27129, P27128, P27127, P25740	wbbI, yibD, waaU, rfaJ, rfaI, rfaB, rfaG
CL:7548	Mixed, incl. Kelch motif, and Sialate O-acetylesterase domain	4	12.3027	0.0216	P39353, P39370, P39371, P69856	yjhC, nanS, nanM, nanC
CL:6138	Mixed, incl. Menaquinone biosynthesis, and Ribonuclease Z/BN	6	5.7544	0.0228	P0AEH3, Q47013, P76482, P76484, P76485, P76486	elaA, elaD, yfbL, yfbN, yfbO, yfbP
CL:5266	4Fe4S-binding SPASM domain, and Sulfatase, conserved site	4	10.2329	0.0295	P76134, P77318, P31447, P25550	ydeM, ydeN, yidJ, aslB
CL:4811	GGDEF domain, and c-di-GMP	8	3.80189	0.0339	P77473, P75800, P75995, P77302, P31129, P76237, P76245, P77172	pdeB, pdeI, pdeG, dgcM, dgcZ, dgcJ, dgcP, pdeF
CL:5497	Mixed, incl. Lectin, and Parallel beta-helix repeats	4	8.91251	0.0368	P77468, P75715, P45508, P0ADH5	sfmD, sfmH, yfaL, fimB
GO:0006629	Lipid metabolic process	26	2.04174	0.0405	P75919, P76092, P0A9H7, P76373, P37751, P37749, P37748, P37747, P37745, P37759, P09394, P45565, P77398, P23830, P52043, P42640, P27243, P27242, P27241, P27240, P27129, P27128, P27127, P27126, P25740, P25742	clsC, ynbC, cfa, ugd, wbbK, wbbI, rfc, glf, rfbC, rfbB, glpQ, ais, arnA, pssA, scpC, yhbX, rfaL, waaU, rfaZ, rfaY, rfaJ, rfaI, rfaB, rfaS, rfaG, rfaQ
GO:0043708	Cell adhesion involved in biofilm formation	6	6.16595	0.0486	P31058, P75855, P76017, P31129, P76347, P45508	yadC, elfA, ycgV, dgcZ, yeeJ, yfaL
IPR000531	TonB-dependent receptor, beta-barrel	5	9.9447	0.0510186	P76115, P75780, P06129, P31827, P16869	yncD, fiu, btuB, yddB, fhuE

## Sheet: G. sulfurreducens
Term ID	Description	Genes	Fold Enrichment	p-adj value	Uniprot IDs	Gene names		Back to "Index"
CL:1968	Mixed, incl. Transferase, and Amino sugar and nucleotide sugar metabolism	38	3.63078	1.88e-08	Q74FJ2, Q74D30, Q74D21, Q74D19, Q74D12, Q74D11, Q74D10, Q74D09, Q74CL7, Q74D08, Q74D06, Q74C60, Q74C25, Q74C24, Q74C23, Q74C22, Q74C21, Q74C20, Q74BT2, Q74BS6, Q74BS5, Q74BS4, Q74BS2, Q74BS1, Q74BU8, Q74BU7, Q74BU5, Q74B38, Q74B33, Q74B32, Q74BQ4, Q74AV6, Q74AV5, Q74AV4, Q74AV3, Q74AV1, Q74AV0, I7F9J0	GSU0616, GSU1489, xapA, GSU1500, xapJ, GSU1508, GSU1509, GSU1510, GSU1510.1, GSU1511, GSU1513, uxs, GSU1850, GSU1851, GSU1852, GSU1853, GSU1854, GSU1855, GSU1944, GSU1950, GSU1951, GSU1952, GSU1954, GSU1955, GSU1956, GSU1957, GSU1959, GSU1964, GSU1969, neuB, GSU1987, GSU2244, GSU2245, wbjB, GSU2247, GSU2249, GSU2250, GSU3543
CL:2161	Mixed, incl. Acyl-CoA N-acyltransferase, and Glycosyltransferase like family 2	10	10	2.28e-05	Q74BS6, Q74BS5, Q74BS4, Q74BS2, Q74BS1, Q74BU8, Q74BU7, Q74BU5, Q74B38, Q74B33	GSU1950, GSU1951, GSU1952, GSU1954, GSU1955, GSU1956, GSU1957, GSU1959, GSU1964, GSU1969
GO:0000271	Polysaccharide biosynthetic process	11	6.25561	0.000380904	Q74AV0, Q74D08, Q74D09, Q74AV3, Q74AV6, Q74B32, Q74C20, Q74C21, Q74D10, Q74BU7, Q74C24	GSU2250, GSU1511, GSU1510, GSU2247, GSU2244, neuB, GSU1855, GSU1854, GSU1509, GSU1957, GSU1851
CL:5927	Mixed, incl. PglZ domain, and DNA methylase, adenine-specific	6	10.2329	0.0026	Q74BD5, Q74BD4, Q74BD3, Q74BD2, I7FIF5, I7F9K1	GSU2106, GSU2107, GSU2108, GSU2109, GSU3553, GSU3554
IPR011990	Tetratricopeptide-like helical domain superfamily	13	5.12861	0.0026	Q74E50, Q74D87, Q74D63, Q74D21, Q74CH5, Q74CB2, Q74CA3, Q74C96, Q74BQ4, Q74BL7, Q74B01, Q748I0, Q747S4	GSU1114, GSU1432, GSU1456, xapA, GSU1698, GSU1762, GSU1771, pulQ, GSU1987, GSU2024, GSU2395, GSU3022, GSU3191
M-COG	Cell envelope biogenesis, outer membrane	11	3.71222	0.00444606	Q74AV0, Q74D08, Q74AV1, Q74H49, Q74AV3, Q74AV5, Q74C20, Q74D10, Q74BU7, Q74C24, Q74D12	GSU2250, GSU1511, GSU2249, GSU0044, GSU2247, GSU2245, GSU1855, GSU1509, GSU1957, GSU1851, xapJ
CL:2202	Mixed, incl. Putative O-antigen polymerase, and Glycosyl hydrolase catalytic core	5	12.3027	0.0049	Q74C25, Q74C24, Q74C23, Q74C22, I7F9J0	GSU1850, GSU1851, GSU1852, GSU1853, GSU3543
CL:1973	Mixed, incl. GDP-mannose 4,6 dehydratase, and Lipopolysaccharide biosynthesis	8	4.2658	0.0167	Q74C60, Q74C21, Q74AV6, Q74AV5, Q74AV4, Q74AV3, Q74AV1, Q74AV0	uxs, GSU1854, GSU2244, GSU2245, wbjB, GSU2247, GSU2249, GSU2250
CL:1975	Mixed, incl. Glycosyl transferase, family 9, and Glycosyl transferase 4-like domain	6	6.0256	0.0167	Q74C21, Q74AV6, Q74AV5, Q74AV4, Q74AV1, Q74AV0	GSU1854, GSU2244, GSU2245, wbjB, GSU2249, GSU2250
CL:6168	Mixed, incl. Serine dehydrogenase proteinase, and Transposase InsH, N-terminal	4	11.4815	0.0187	Q749H4, Q749H3, Q749H1, Q749H0	GSU2769, GSU2770, GSU2772, GSU2773
CL:6136	Mixed, incl. Integrase-like, catalytic domain superfamily, and Bacterial DNA-binding protein	6	4.67735	0.0375	Q74EK8, Q74BC2, Q749H4, Q749H3, Q749H1, Q749H0	GSU0954, GSU2119, GSU2769, GSU2770, GSU2772, GSU2773

## Sheet: H. pylori
Term ID	Description	Genes	Fold Enrichment	p-adj value	Uniprot IDs	Gene names		Back to "Index"
GO:0016020	Membrane	3	34.7679	0.00769344	O25395, O25241, O25366	HP_0686, HP_0499, HP_0651
IPR005546	Autotransporter beta-domain	3	56.2381	0.0267205	O25063, P55981, O25579	HP_0289, vacA, HP_0922
N-COG	Cell motility and secretion	2	38.6667	0.0769154	O25063, O25579	HP_0289, HP_0922

## Sheet: L. monocytogenes
Term ID	Description	Genes	Fold Enrichment	p-adj value	Uniprot IDs	Gene names		Back to "Index"
KW-0732	Signal	36	3.85038	5.02807e-11	Q8YAL3, Q8Y5H7, Q8YA37, Q8Y9F2, Q8YAN1, Q8Y6L8, Q8YA34, Q8Y6D1, Q7AP54, P13128, P33378, Q8Y9H9, Q8Y6N0, Q8Y910, Q8Y479, Q8Y5N0, Q8Y432, Q8YA32, Q8Y4J4, Q8Y4H2, Q8Y9T8, Q8Y4J2, P23224, Q8Y9R3, Q8Y9C2, Q8Y7I8, Q8Y9E3, Q8Y7E3, Q8Y7I7, Q7AP88, Q8Y590, Q8Y9A5, Q8Y8U2, Q8Y588, Q8Y9W0, Q8Y8Q4	lmo0105, lmo2085, lmo0327, lmo0576, lmo0086, lmo1666, lmo0331, lmo1757, hbp2, hly, plcB, lmo0549, lmo1654, lmo0732, lmo2576, lmo2027, lmo2642, inlI, lmo2444, lmo2470, lmo0435, lmo2446, mpl, lmo0460, lmo0610, lmo1289, lmo0587, lmo1340, lmo1290, inlG, lmo2179, lmo0627, lmo0801, srtB, lmo0409, lmo0842
IPR013783	Immunoglobulin-like fold	17	11.4815	1.82e-09	Q8YAL3, Q8YA34, Q8YA32, Q8Y9T8, Q8Y9H9, Q8Y9C2, Q8Y9A5, Q8Y910, Q8Y8U2, Q8Y8Q4, Q8Y7I8, Q8Y7I7, Q8Y6L8, Q8Y5H7, Q8Y5D9, Q8Y4J2, Q8Y479	lmo0105, lmo0331, inlI, lmo0435, lmo0549, lmo0610, lmo0627, lmo0732, lmo0801, lmo0842, lmo1289, lmo1290, lmo1666, lmo2085, lmo2126, lmo2446, lmo2576
IPR032675	Leucine-rich repeat domain superfamily	14	10.9648	1.23e-07	Q7AP88, Q8YA37, Q8YA34, Q8YA32, Q8Y9W0, Q8Y9R3, Q8Y9H9, Q8Y9C2, Q8Y910, Q8Y8U2, Q8Y7I8, Q8Y7I7, Q8Y5N0, Q8Y4H2	inlG, lmo0327, lmo0331, inlI, lmo0409, lmo0460, lmo0549, lmo0610, lmo0732, lmo0801, lmo1289, lmo1290, lmo2027, lmo2470
IPR017853	Glycoside hydrolase, superfamily	10	7.74794	0.000201484	Q8YAL3, Q8Y8I5, Q8Y3R2, Q8YAE6, Q8Y4J4, Q8Y903, Q8Y4J2, Q8Y3L5, Q8Y5D9, Q8Y7M0	lmo0105, lmo0917, lmo2771, lmo0184, lmo2444, lmo0739, lmo2446, lmo2820, lmo2126, lmo1254
IPR000601	PKD domain	5	22.469	0.000863711	Q8Y9C2, Q8Y7I8, Q8Y8U2, Q8Y6L8, Q8YA32	lmo0610, lmo1289, lmo0801, lmo1666, inlI
CL:2512	Mixed, incl. Nucleotide-diphospho-sugar transferases, and CDP-glycerol glycerophosphotransferase	7	8.91251	0.0013	Q8Y841, Q8Y839, Q8Y838, Q8Y835, Q8Y833, Q8Y828, Q8Y827	lmo1077, lmo1079, lmo1080, lmo1083, lmo1085, lmo1090, lmo1091
KW-0964	Secreted	9	5.7544	0.0023	P13128, P23224, Q8YA34, Q8YA32, Q8Y9T8, Q8Y9C2, Q8Y5H7, Q7AP54, Q8Y479	hly, mpl, lmo0331, inlI, lmo0435, lmo0610, lmo2085, hbp2, lmo2576
CL:5588	Mixed, incl. Domain of unknown function DUF262, and TatD family	4	16.2181	0.0083	Q8YA53, Q8YA52, Q8YA50, Q8YA49	lmo0309, lmo0310, lmo0312, lmo0313
CL:3376	Mixed, incl. WxL domain, and Domain of unknown function DUF3324, C-terminal	4	11.749	0.0148	Q8Y9F2, Q8Y9E3, Q8Y9C2, Q8Y8Q4	lmo0576, lmo0587, lmo0610, lmo0842
IPR024634	Internalin, N-terminal	5	9.33254	0.0166	Q7AP88, Q8Y9W0, Q8Y8U2, Q8Y5N0, Q8Y4H2	inlG, lmo0409, lmo0801, lmo2027, lmo2470
IPR001173	Glycosyltransferase 2-like	4	11.749	0.0247	Q8Y9M9, Q8Y838, Q8Y828, Q8Y827	lmo0497, lmo1080, lmo1090, lmo1091
IPR009459	MucBP domain	5	7.94328	0.0247	Q8YA37, Q8YA32, Q8Y9F2, Q8Y910, Q8Y590	lmo0327, inlI, lmo0576, lmo0732, lmo2179
CL:3534	Mixed, incl. Virulence, and Domain of unknown function (DUF4968)	6	5.12861	0.0251	P13128, P23224, P33378, Q8Y4R8, Q8Y4J4, Q8Y4J2	hly, mpl, plcB, lmo2365, lmo2444, lmo2446
IPR033764	SD-repeat containing protein, B domain	3	20.4174	0.0348	Q8Y9T8, Q8Y8Q4, Q8Y5H7	lmo0435, lmo0842, lmo2085
SM00642	Alpha-amylase domain	3	15.4882	0.0392	Q8YAE6, Q8Y7M0, Q8Y5D9	lmo0184, lmo1254, lmo2126
IPR019948	Gram-positive LPXTG cell wall anchor	5	6.45654	0.0411	Q8YA34, Q8Y9T8, Q8Y9C2, Q8Y5H7, Q8Y590	lmo0331, lmo0435, lmo0610, lmo2085, lmo2179
CL:3540	Zymogen, and Toxin	3	12.3027	0.0496	P13128, P23224, P33378	hly, mpl, plcB
GO:0005576	Extracellular region	5	5.97408	0.0925985	Q8YAL3, Q8Y479, Q8YA32, P13128, P23224	lmo0105, lmo2576, inlI, hly, mpl

[truncated: 11 more sheets: N. meningitidis, P. aeruginosa, P. putida, R. baltica, S. enterica, S. flexneri, S. meliloti, S. aureus, S. pneumoniae, V. cholerae, Y. pestis]
