# Supplementary material for: tRNA queuosine modification is involved in biofilm formation and virulence in bacteria
Source: Nucleic Acids Res. 2023 Aug 28;51(18):9821–37. doi: 10.1093/nar/gkad667 (PMC10570037; doi:10.1093/nar/gkad667)
Supplement: gkad667_Supplemental_Files [file gkad667_supplemental_files.zip › Supplementary Data S4.xlsx]

## Sheet: Index
Supplementary Data S4. Classification of bacterial species depending on the presence of Q biosynthetic genes, related to Figure 6. (A) The presence or absence of Q biosynthetic genes were evaluated in bacteria included in COG database. (B) Proportion of Q-sources, Q-sinks and No-Q bacterial species per phylum.

## Sheet: Suplementary Table 4a
				No. Genes
Assembly ID	Genome	TaxID NCBI	Phylum	queD (COG0720)	queE (COG0602)	queC (COG0603)	queF (COG0780, COG2904)	tgt (COG0343)	queA (COG0809)	queG/H (COG1600, COG1636)	Role
GCF_000022565.1	Acidobacterium_capsulatum_ATCC_51196	240015	Acidobacteria	3	1	1	1	1	1	2	Q de novo
GCF_000014005.1	Candidatus_Koribacter_versatilis_Ellin345	204669	Acidobacteria	3	1	1	1	1	1	1	Q de novo
GCF_000265425.1	Terriglobus_roseus_DSM_18391	926566	Acidobacteria	5	1	1	1	1	1	2	Q de novo
GCF_000226295.1	Chloracidobacterium_thermophilum_B	981222	Acidobacteria	2	1	1	1	2	1	1	Q de novo
GCF_000014905.1	Candidatus_Solibacter_usitatus_Ellin6076	234267	Acidobacteria	3	1	1	1	1	1	1	Q de novo
GCF_001618865.1	Luteitalea_pratensis_DSM_100886_HEG_-6_39	1855912	Acidobacteria	1	1	2	1	1	2	1	Q de novo
GCF_000023265.1	Acidimicrobium_ferrooxidans_DSM_10331	525909	Actinobacteria	0	0	0	1	1	1	1	preQ0 salvage
GCF_000310065.1	Acidipropionibacterium_acidipropionici_ATCC_4875	1171373	Actinobacteria	0	0	0	0	1	0	0	q salvage
GCF_000015025.1	Acidothermus_cellulolyticus_11B_ATCC_43068	351607	Actinobacteria	0	0	0	0	0	0	0	No-Q
GCF_002234535.1	Actinoalloteichus_hoggarensis_DSM_45943	1470176	Actinobacteria	1	1	1	0	0	0	0	No-Q
GCF_003073475.1	Actinobaculum_313	2495645	Actinobacteria	0	0	0	0	1	0	0	q salvage
GCF_003589885.1	Actinomadura_amylolytica_YIM_77502	1411117	Actinobacteria	0	1	1	0	0	0	0	No-Q
GCA_002355915.1	Actinomyces_naeslundii_ATCC_27039	1655	Actinobacteria	0	0	1	0	0	0	0	No-Q
GCF_000494755.1	Actinoplanes_friuliensis_DSM_7358	1246995	Actinobacteria	1	0	0	0	0	1	0	No-Q
GCF_002263515.1	Actinopolyspora_erythraea_YIM_90600	414996	Actinobacteria	1	1	0	0	0	0	0	No-Q
GCF_000023245.1	Actinosynnema_mirum_DSM_43827	446462	Actinobacteria	0	0	0	0	0	0	0	No-Q
GCF_000724605.1	Actinotignum_schaalii_CCUG_27420	59505	Actinobacteria	0	1	0	0	1	0	0	q salvage
GCF_001509405.1	Aeromicrobium_erythreum_AR18	2041	Actinobacteria	0	0	0	0	1	0	0	q salvage
GCF_001660485.1	Agromyces_aureus_AR33	453304	Actinobacteria	0	0	0	0	0	0	0	No-Q
GCF_900070365.1	Alloactinosynnema_L-07	1653480	Actinobacteria	3	1	2	0	0	1	1	No-Q
GCF_000220945.1	Amycolatopsis_mediterranei_S699	713604	Actinobacteria	1	1	0	0	0	1	0	No-Q
GCF_000092365.1	Arcanobacterium_haemolyticum_DSM_20595	644284	Actinobacteria	0	0	0	0	1	0	0	q salvage
GCF_001189535.1	Arsenicicoccus_oral_taxon_190_F0371	1658671	Actinobacteria	1	0	0	0	0	0	0	No-Q
GCF_000755585.2	Arthrobacter_alpinus_A3	656366	Actinobacteria	1	0	0	0	1	0	0	q salvage
GCF_002355535.1	Aurantimicrobium_minutum_KNC	708131	Actinobacteria	0	0	0	0	0	0	0	No-Q
GCF_003185725.2	Auritidibacter_NML130574	2170745	Actinobacteria	0	0	0	0	1	0	0	q salvage
GCF_003391095.1	Austwickia_chelonae_LK16-18	100225	Actinobacteria	0	0	0	0	0	0	0	No-Q
GCF_000023105.1	Beutenbergia_cavernae_DSM_12333	471853	Actinobacteria	0	0	0	0	0	0	0	No-Q
GCF_000020425.1	Bifidobacterium_longum_sub_infantis_ATCC_15697_JCM_1222_DSM_20088	391904	Actinobacteria	0	1	1	0	1	0	0	q salvage
GCF_000284015.1	Blastococcus_saxobsidens_DD2	1146883	Actinobacteria	0	0	0	0	0	0	0	No-Q
GCF_000023405.1	Brachybacterium_faecium_DSM_4810	446465	Actinobacteria	0	0	0	0	1	0	0	q salvage
GCF_001729525.1	Brevibacterium_aurantiacum_SMQ-1335	273384	Actinobacteria	1	0	0	0	1	0	0	q salvage
GCF_002287885.2	Candidatus_Nanopelagicus_limnes	1884634	Actinobacteria	0	0	0	0	1	0	0	q salvage
GCF_002287925.1	Candidatus_Planktophila_lacus	1884913	Actinobacteria	0	0	0	0	1	0	0	q salvage
GCF_001854225.1	Candidatus_Rhodoluna_planktonica_MWH-Dar1	535712	Actinobacteria	0	0	0	0	0	0	0	No-Q
GCF_000024025.1	Catenulispora_acidiphila_DSM_44928	479433	Actinobacteria	0	0	0	0	0	1	0	No-Q
GCF_000212695.1	Cellulomonas_fimi_ATCC_484	590998	Actinobacteria	0	1	0	0	0	0	0	No-Q
GCF_002162335.1	Cellulosimicrobium_cellulans_PSBB019	1710	Actinobacteria	0	1	0	0	0	0	0	No-Q
GCF_000069225.1	Clavibacter_michiganensis_sub_sepedonicus_ATCC_33113	31964	Actinobacteria	0	0	0	0	0	0	0	No-Q
GCF_002096055.1	Cnuibacter_physcomitrellae_XAT	1619308	Actinobacteria	0	0	0	0	0	0	0	No-Q
GCF_001457455.1	Corynebacterium_diphtheriae_NCTC11397	1717	Actinobacteria	0	0	0	0	1	0	0	q salvage
GCF_000011325.1	Corynebacterium_glutamicum_ATCC_13032	196627	Actinobacteria	0	0	0	0	1	0	0	q salvage
GCF_001679725.1	Cryobacterium_arcticum_PAMC_27867	670052	Actinobacteria	0	1	0	0	0	0	0	No-Q
GCF_002025645.1	Curtobacterium_pusillum_AA3	69373	Actinobacteria	0	0	0	0	0	0	0	No-Q
GCF_000008345.1	Cutibacterium_acnes_KPA171202	267747	Actinobacteria	0	0	0	0	1	0	0	q salvage
GCF_001678905.1	Dermabacter_vaginalis_AD1-86	1630135	Actinobacteria	0	0	0	0	1	0	0	q salvage
GCF_000725405.1	Dermacoccus_nishinomiyaensis_M25	1274	Actinobacteria	0	0	0	0	0	0	0	No-Q
GCF_900187045.1	Dermatophilus_congolensis_NCTC13039	1863	Actinobacteria	0	0	0	0	0	0	0	No-Q
GCF_900070355.1	Devriesea_agamarum_IMP2	472569	Actinobacteria	0	0	0	0	1	0	0	q salvage
GCF_001659785.1	Dietzia_timorensis_ID05-A0528	499555	Actinobacteria	0	0	0	0	1	0	0	q salvage
GCF_003952265.1	Flaviflexus_salsibiostraticola_KCTC_33148	1282737	Actinobacteria	0	1	0	0	1	0	0	q salvage
GCF_000018005.1	Frankia_EAN1pec_EAN1.pec	298653	Actinobacteria	1	1	1	0	0	0	0	No-Q
GCF_001577365.1	Frondihabitans_PAMC_28766	1795630	Actinobacteria	0	0	0	0	0	0	0	No-Q
GCF_000159155.2	Gardnerella_vaginalis_ATCC_14019	525284	Actinobacteria	0	1	0	0	1	0	0	q salvage
GCF_000025345.1	Geodermatophilus_obscurus_DSM_43160	526225	Actinobacteria	0	0	0	0	0	1	0	No-Q
GCF_003710105.1	Georgenia_ZLJ0423	2483799	Actinobacteria	0	0	0	0	0	0	0	No-Q
GCF_000197735.1	Glutamicibacter_arilaitensis_Re117	861360	Actinobacteria	0	0	0	0	1	0	0	q salvage
GCF_000143885.2	Gordonia_KTR9	337191	Actinobacteria	0	0	0	0	1	0	0	q salvage
GCF_003627055.1	Gryllotalpicola_2DFW10M-5	2419771	Actinobacteria	1	0	0	0	0	0	0	No-Q
GCF_000214175.1	Hoyosella_subflava_DQS3-9A1	443218	Actinobacteria	1	0	0	0	1	0	0	q salvage
GCF_003347035.1	Humibacter_BT305	2282656	Actinobacteria	0	0	0	0	0	0	0	No-Q
GCA_000348785.1	Ilumatobacter_coccineus_YM16-304	1313172	Actinobacteria	0	0	0	1	1	1	1	preQ0 salvage
GCF_000184685.1	Intrasporangium_calvum_DSM_43043	710696	Actinobacteria	1	1	0	0	0	0	0	No-Q
GCF_000215105.1	Isoptericola_variabilis_225	743718	Actinobacteria	0	0	0	0	0	0	0	No-Q
GCF_001889125.1	Janibacter_indicus_YFY001	857417	Actinobacteria	0	0	0	0	0	0	0	No-Q
GCF_000024065.1	Jonesia_denitrificans_DSM_20603	471856	Actinobacteria	0	0	1	0	0	0	0	No-Q
GCF_001302585.1	Kibdelosporangium_phytohabitans_KLBMP1111	860235	Actinobacteria	2	1	1	0	0	0	0	No-Q
GCF_000017305.1	Kineococcus_radiotolerans_SRS30216_ATCC_BAA-149	266940	Actinobacteria	1	1	1	0	0	0	0	No-Q
GCF_000269985.1	Kitasatospora_setae_KM-6054	452652	Actinobacteria	0	1	0	0	0	0	0	No-Q
GCF_000010285.1	Kocuria_rhizophila_DC2201_DC2201_NBRC_103217	378753	Actinobacteria	0	0	0	0	1	0	0	q salvage
GCF_000525635.1	Kutzneria_albida_DSM_43870	1449976	Actinobacteria	1	0	2	0	0	1	1	No-Q
GCF_000023925.1	Kytococcus_sedentarius_DSM_20547	478801	Actinobacteria	0	0	0	0	0	0	0	No-Q
GCF_001281505.1	Lawsonella_clevelandensis_X1698	1528099	Actinobacteria	0	0	0	0	1	0	0	q salvage
GCF_000470775.1	Leifsonia_xyli_sub_cynodontis_DSM_46306	1389489	Actinobacteria	0	0	0	0	0	0	0	No-Q
GCF_001701025.1	Lentzea_guizhouensis_DHS_C013	1586287	Actinobacteria	3	1	1	0	0	0	0	No-Q
GCF_004208635.1	Leucobacter_triazinivorans_JW-1	1784719	Actinobacteria	0	0	0	0	1	0	0	q salvage
GCF_001190945.1	Luteipulveratus_mongoliensis_MN07-A0370	571913	Actinobacteria	0	0	0	0	0	1	0	No-Q
GCF_003627075.1	Lysinimonas_2DFWR-13	2419774	Actinobacteria	0	0	0	0	0	0	0	No-Q
GCF_000202635.1	Microbacterium_testaceum_StLB037	979556	Actinobacteria	0	0	0	0	0	0	0	No-Q
GCF_002355395.1	Microcella_alkaliphila_JAM_AC0309	279828	Actinobacteria	0	0	0	0	0	0	0	No-Q
GCF_000023205.1	Micrococcus_luteus_NCTC_2665	465515	Actinobacteria	0	0	0	0	1	0	0	q salvage
GCF_000145235.1	Micromonospora_aurantiaca_ATCC_27029	644283	Actinobacteria	1	1	0	0	0	0	0	No-Q
GCF_900289045.1	Micropruina_glycogenica	75385	Actinobacteria	0	0	0	0	1	0	0	q salvage
GCF_001542775.1	Microterricola_viridarii_ERGS5_02	412690	Actinobacteria	0	0	0	0	0	0	0	No-Q
GCF_003074035.1	Miniimonas_S16	2171623	Actinobacteria	0	0	0	0	0	0	0	No-Q
GCF_000196535.1	Mobiluncus_curtisii_ATCC_43063	548479	Actinobacteria	0	0	0	0	1	0	0	q salvage
GCF_000306785.1	Modestobacter_marinus_BC501	477641	Actinobacteria	0	1	0	0	0	1	0	No-Q
GCF_003065425.1	Mycetocola_449_449_CGMCC_1.16372	2079792	Actinobacteria	0	1	0	0	0	0	0	No-Q
GCF_000007865.1	Mycobacterium_avium_sub_paratuberculosis_K-10	262316	Actinobacteria	0	0	0	0	0	0	0	No-Q
GCF_000195855.1	Mycobacterium_leprae_TN	272631	Actinobacteria	0	0	0	0	0	0	0	No-Q
GCF_000018345.1	Mycobacterium_marinum_M	216594	Actinobacteria	1	0	0	0	0	0	0	No-Q
GCF_000195955.2	Mycobacterium_tuberculosis_H37Rv	83332	Actinobacteria	0	0	0	0	0	0	0	No-Q
GCF_000013925.1	Mycobacterium_ulcerans_Agy99	362242	Actinobacteria	1	0	1	0	0	0	0	No-Q
GCF_000069185.1	Mycobacteroides_abscessus	561007	Actinobacteria	0	0	0	0	1	0	0	q salvage
GCF_000024365.1	Nakamurella_multipartita_DSM_44233	479431	Actinobacteria	1	0	0	0	1	0	0	q salvage
GCF_001887245.1	Neomicrococcus_aestuarii_B18	556325	Actinobacteria	0	0	0	0	1	0	0	q salvage
GCF_000015265.1	Nocardioides_JS614	196162	Actinobacteria	2	1	1	0	0	0	0	No-Q
GCF_000294515.1	Nocardiopsis_alba_ATCC_BAA-2165	1205910	Actinobacteria	1	0	1	0	0	1	0	No-Q
GCF_002057455.1	Nonomuraea_ATCC_55076	1909395	Actinobacteria	1	1	1	0	0	1	0	No-Q
GCF_003351765.1	Ornithinimicrobium_AMA3305	2283195	Actinobacteria	2	1	0	0	0	0	0	No-Q
GCF_000014925.1	Paenarthrobacter_aurescens_TC1	290340	Actinobacteria	1	0	0	0	1	0	0	q salvage
GCF_001042675.1	Parascardovia_denticolens_DSM_10105_JCM_12538	864564	Actinobacteria	0	1	0	0	1	0	0	q salvage
GCF_000785495.1	Pimelobacter_simplex_VKM_Ac-2033D	2045	Actinobacteria	0	0	0	0	0	0	0	No-Q
GCF_003030385.1	Plantactinospora_BB1	2071627	Actinobacteria	1	0	0	0	0	0	0	No-Q
GCF_002950575.1	Pontimonas_salivibrio_CL-TW6	1159327	Actinobacteria	1	0	0	0	0	0	0	No-Q
GCF_002240355.1	Prauserella_marina_DSM_45268	530584	Actinobacteria	0	0	0	0	0	0	0	No-Q
GCF_000940845.1	Propionibacterium_freudenreichii_sub_freudenreichii_DSM_20271	66712	Actinobacteria	0	0	0	0	1	0	0	q salvage
GCF_000022025.1	Pseudarthrobacter_chlorophenolicus_A6	452863	Actinobacteria	1	0	0	0	1	0	0	q salvage
GCF_000196675.1	Pseudonocardia_dioxanivorans_CB1190	675635	Actinobacteria	1	0	0	0	0	1	0	No-Q
GCF_000277715.1	Pseudopropionibacterium_propionicum_F0230a	767029	Actinobacteria	0	0	0	0	1	0	0	q salvage
GCF_000950575.1	Psychromicrobium_lacuslunae_IHBB_11108	1618207	Actinobacteria	0	0	0	0	1	0	0	q salvage
GCF_000875675.1	Rathayibacter_toxicus_70137	145458	Actinobacteria	0	0	0	0	0	0	0	No-Q
GCF_000018885.1	Renibacterium_salmoninarum_ATCC_33209	288705	Actinobacteria	0	0	0	0	1	0	0	q salvage
GCF_000699505.1	Rhodoluna_lacicola_MWH-Ta8	529884	Actinobacteria	0	0	0	0	0	0	0	No-Q
GCF_000164695.2	Rothia_dentocariosa_ATCC_17931	762948	Actinobacteria	0	0	0	0	1	0	0	q salvage
GCF_000023865.1	Saccharomonospora_viridis_DSM_43017	471857	Actinobacteria	0	0	0	0	0	0	0	No-Q
GCF_000062885.1	Saccharopolyspora_erythraea_NRRL_2338	405948	Actinobacteria	0	0	0	0	0	0	0	No-Q
GCF_000328705.1	Saccharothrix_espanaensis_DSM_44229_type_strain_DSM_44229	1179773	Actinobacteria	2	1	1	0	0	0	1	No-Q
GCF_004118935.1	Salinibacterium_UTAS2018	2508880	Actinobacteria	0	0	0	0	0	0	0	No-Q
GCF_000018265.1	Salinispora_arenicola_CNS-205	391037	Actinobacteria	1	0	0	0	0	0	0	No-Q
GCF_000024925.1	Sanguibacter_keddieii_DSM_10542	446469	Actinobacteria	0	1	0	0	0	0	0	No-Q
GCF_001042695.1	Scardovia_inopinata_JCM_12537	1150468	Actinobacteria	0	1	0	0	1	0	0	q salvage
GCF_001262055.1	Schaalia_meyeri_W712	52773	Actinobacteria	0	0	0	0	1	0	0	q salvage
GCF_000092825.1	Segniliparus_rotundus_DSM_44985	640132	Actinobacteria	0	0	0	0	1	0	0	q salvage
GCF_001685415.1	Serinicoccus_JLT9	1758689	Actinobacteria	1	0	0	0	0	0	0	No-Q
GCF_001577305.1	Sinomonas_atrocyanea_KCTC_3377	37927	Actinobacteria	1	0	0	0	1	0	0	q salvage
GCF_000024545.1	Stackebrandtia_nassauensis_DSM_44728	446470	Actinobacteria	0	0	1	0	0	1	0	No-Q
GCF_003258605.2	Streptacidiphilus_DSM_106435	2126346	Actinobacteria	1	0	0	0	0	0	0	No-Q
GCF_000203835.1	Streptomyces_coelicolor_A3_2	100226	Actinobacteria	1	0	0	0	0	1	0	No-Q
GCF_000010605.1	Streptomyces_griseus_sub_griseus_NBRC_13350	455632	Actinobacteria	0	0	0	0	0	1	0	No-Q
GCF_000024865.1	Streptosporangium_roseum_DSM_43021	479432	Actinobacteria	0	0	0	0	0	1	0	No-Q
GCF_001998865.1	Tessaracoccus_flavescens_SST-39T	399497	Actinobacteria	0	0	0	0	1	0	0	q salvage
GCF_000012405.1	Thermobifida_fusca_YX	269800	Actinobacteria	0	0	0	0	0	0	0	No-Q
GCF_000092645.1	Thermobispora_bispora_DSM_43833	469371	Actinobacteria	0	0	0	0	0	0	0	No-Q
GCF_000024385.1	Thermomonospora_curvata_DSM_43183	471852	Actinobacteria	1	1	0	0	0	0	0	No-Q
GCF_000007485.1	Tropheryma_whipplei_Twist	203267	Actinobacteria	0	0	0	0	2	0	0	q salvage
GCF_000612055.1	Trueperella_pyogenes_TP6375	1661	Actinobacteria	0	1	0	0	1	0	0	q salvage
GCF_000092225.1	Tsukamurella_paurometabola_DSM_20162	521096	Actinobacteria	0	0	0	0	2	0	0	q salvage
GCF_000204155.1	Verrucosispora_maris_AB-18-032	263358	Actinobacteria	1	1	0	0	0	0	0	No-Q
GCF_004135345.1	Xylanibacterium_2JSPR-7	2509459	Actinobacteria	0	1	0	0	0	0	0	No-Q
GCF_004135385.1	Xylanimicrobium_FW10M-9	2509457	Actinobacteria	0	1	0	0	0	0	0	No-Q
GCF_000024965.1	Xylanimonas_cellulosilytica_DSM_15894	446471	Actinobacteria	0	1	0	0	0	0	0	No-Q
GCF_000478885.1	Adlercreutzia_equolifaciens_DSM_19450	1384484	Actinobacteria	1	2	1	1	1	1	1	Q de novo
GCF_000024225.1	Atopobium_parvulum_DSM_20469	521095	Actinobacteria	1	1	0	0	1	1	1	preQ1 salvage
GCF_003856815.1	Collinsella_aerofaciens_C11	74426	Actinobacteria	0	1	0	0	1	1	1	preQ1 salvage
GCF_000195315.1	Coriobacterium_glomerans_PW2	700015	Actinobacteria	0	1	0	0	1	1	1	preQ1 salvage
GCF_000023845.1	Cryptobacterium_curtum_DSM_15641	469378	Actinobacteria	1	1	1	1	1	1	1	Q de novo
GCF_001643775.1	Denitrobacterium_detoxificans_NPOH1	79604	Actinobacteria	2	1	1	1	1	1	1	Q de novo
GCF_000024265.1	Eggerthella_lenta_DSM_2243	479437	Actinobacteria	1	0	0	0	1	1	1	preQ1 salvage
GCF_000143845.1	Olsenella_uli_DSM_7084	633147	Actinobacteria	0	1	0	0	1	1	1	preQ1 salvage
GCF_003966955.1	Parolsenella_catena_JCM_31932	2003188	Actinobacteria	1	1	0	0	1	1	1	preQ1 salvage
GCF_900169485.1	Phoenicibacter_massiliensis_Marseille-P3241	1944646	Actinobacteria	1	1	0	0	1	1	1	preQ1 salvage
GCF_000023885.1	Slackia_heliotrinireducens_DSM_20476	471855	Actinobacteria	0	2	1	1	1	1	2	Q de novo
GCF_000014185.1	Rubrobacter_xylanophilus_DSM_9941	266117	Actinobacteria	1	0	0	0	1	2	1	preQ1 salvage
GCF_000025265.1	Conexibacter_woesei_DSM_14684	469383	Actinobacteria	0	0	0	0	1	0	0	q salvage
GCF_000010825.1	Acetobacter_pasteurianus_IFO_3283-01_IFO_3283_sub_IFO_3283-01	634452	Proteobacteria	1	1	1	1	1	1	1	Q de novo
GCF_000202835.1	Acidiphilium_multivorum_AIU301	926570	Proteobacteria	1	1	1	1	1	1	1	Q de novo
GCF_003352165.1	Acidisphaera_G45-3	1969806	Proteobacteria	2	1	1	1	1	1	1	Q de novo
GCF_000092025.1	Agrobacterium_fabrum_C58	176299	Proteobacteria	1	1	1	1	1	1	1	Q de novo
GCF_001008165.2	Altererythrobacter_atlanticus_26DY36	1267766	Proteobacteria	0	1	1	1	1	1	1	Q de novo
GCF_001605015.1	Aminobacter_aminovorans_KCTC_2477	83263	Proteobacteria	1	0	1	1	1	1	1	Q de novo
GCF_000013125.1	Anaplasma_phagocytophilum_HZ	212042	Proteobacteria	0	0	0	0	1	0	0	q salvage
GCF_900149695.1	Anderseniella_Alg231-50	1922226	Proteobacteria	0	0	0	1	1	1	2	preQ0 salvage
GCF_002237555.1	Antarctobacter_heliothermus_SMS3	74033	Proteobacteria	0	0	0	0	1	1	2	preQ1 salvage
GCF_001547995.1	Asaia_bogorensis_NBRC_16594	1231624	Proteobacteria	1	1	1	1	1	1	1	Q de novo
GCF_000175215.2	Asticcacaulis_excentricus_CB_48	573065	Proteobacteria	1	1	1	1	1	1	1	Q de novo
GCF_001442755.1	Aureimonas_AU20	1349819	Proteobacteria	1	1	1	1	1	1	1	Q de novo
GCF_000010525.1	Azorhizobium_caulinodans_ORS_571	438753	Proteobacteria	2	1	1	1	1	1	1	Q de novo
GCF_001315015.1	Azospirillum_brasilense_Sp_7	192	Proteobacteria	0	0	1	1	1	1	1	Q de novo
GCF_000046685.1	Bartonella_quintana_Toulouse	283165	Proteobacteria	0	0	0	0	0	0	0	No-Q
GCF_000019845.1	Beijerinckia_indica_sub_indica_ATCC_9039	395963	Proteobacteria	1	1	1	2	1	1	1	Q de novo
GCF_001402875.1	Blastochloris_viridis_ATCC_19567	1079	Proteobacteria	1	1	1	1	1	1	1	Q de novo
GCF_001713435.1	Blastomonas_RAC04	1842535	Proteobacteria	0	1	2	1	1	1	1	Q de novo
GCF_001741865.1	Bosea_vaviloviae_Vaf18	1526658	Proteobacteria	1	0	2	1	1	1	1	Q de novo
GCF_000284375.1	Bradyrhizobium_japonicum_USDA_6	1037409	Proteobacteria	1	1	2	1	1	1	1	Q de novo
GCF_000144605.1	Brevundimonas_subvibrioides_ATCC_15264	633149	Proteobacteria	1	1	1	1	1	1	1	Q de novo
GCF_000007125.1	Brucella_melitensis_bv._1_16M	224914	Proteobacteria	0	1	1	1	2	1	1	Q de novo
GCF_000319385.1	Candidatus_Endolissoclinum_faulkneri_L2	1193729	Proteobacteria	0	0	0	0	0	0	0	No-Q
GCF_000981545.1	Candidatus_Filomicrobium_marinum_Y	1608628	Proteobacteria	2	1	1	1	1	1	1	Q de novo
GCF_003072485.1	Candidatus_Fokinia_solitaria	1802984	Proteobacteria	1	1	1	1	1	1	1	Q de novo
GCF_002688585.1	Candidatus_Fonsibacter_ubiquis	1925548	Proteobacteria	0	0	0	0	1	0	0	q salvage
GCA_000021505.1	Candidatus_Hodgkinia_cicadicola_Dsem	573234	Proteobacteria	0	0	0	0	0	0	0	No-Q
GCF_002117145.1	Candidatus_Nucleicultrix_amoebiphila_FS5	1414854	Proteobacteria	0	0	0	0	1	0	0	q salvage
GCF_000742835.1	Candidatus_Paracaedibacter_acanthamoebae	91604	Proteobacteria	0	0	0	0	1	0	0	q salvage
GCA_000743035.1	Candidatus_Paracaedimonas_acanthamoebae	244581	Proteobacteria	0	0	0	0	1	0	0	q salvage
GCF_000195085.1	Candidatus_Pelagibacter_IMCC9063	1002672	Proteobacteria	0	0	0	0	1	0	0	q salvage
GCF_003015145.1	Candidatus_Phycorickettsia_trachydisci	2115978	Proteobacteria	1	1	1	2	1	1	1	Q de novo
GCF_000024465.1	Candidatus_Puniceispirillum_marinum_IMCC1322	488538	Proteobacteria	0	0	0	0	1	1	1	preQ1 salvage
GCA_002005325.1	Candidatus_Tokpelaia_hoelldoblerii	1902579	Proteobacteria	1	1	1	1	1	1	1	Q de novo
GCF_000006905.1	Caulobacter_vibrioides_CB15	190650	Proteobacteria	1	1	1	1	1	1	1	Q de novo
GCF_000819565.1	Celeribacter_indicus_P73	1208324	Proteobacteria	0	0	2	1	1	1	1	Q de novo
GCF_000014245.1	Chelativorans_BNC1	266779	Proteobacteria	1	1	1	1	1	1	1	Q de novo
GCF_001271345.1	Chelatococcus_CO-6	1702325	Proteobacteria	1	0	1	1	1	1	1	Q de novo
GCF_001304795.1	Citromicrobium_JL477	1634516	Proteobacteria	0	1	1	1	1	1	1	Q de novo
GCF_003691365.1	Commensalibacter_AMU001	2478912	Proteobacteria	1	1	1	1	1	1	1	Q de novo
GCF_001305615.1	Confluentimicrobium_EMB200-NS6	1609966	Proteobacteria	0	0	0	1	1	1	1	preQ0 salvage
GCF_001661675.2	Croceicoccus_marinus_E4A9	450378	Proteobacteria	0	1	1	1	1	1	1	Q de novo
GCF_001402915.1	Devosia_A16	1736675	Proteobacteria	0	0	0	1	1	1	1	preQ0 salvage
GCF_000018145.1	Dinoroseobacter_shibae_DFL_12_DSM_16493	398580	Proteobacteria	0	0	1	0	1	1	1	preQ1 salvage
GCF_000013145.1	Ehrlichia_chaffeensis_Arkansas	205920	Proteobacteria	0	0	0	0	1	0	0	q salvage
GCF_000730245.1	endosymbiont_of_Acanthamoeba_UWC8	86106	Proteobacteria	0	0	0	0	1	0	0	q salvage
GCF_000697965.2	Ensifer_adhaerens_Casida_A	106592	Proteobacteria	1	1	1	1	1	1	1	Q de novo
GCF_000376545.2	Epibacterium_mobile_F1926	1265309	Proteobacteria	1	1	1	1	1	1	2	Q de novo
GCF_000013005.1	Erythrobacter_litoralis_HTCC2594	314225	Proteobacteria	0	1	1	1	1	1	1	Q de novo
GCF_003060865.1	Gemmobacter_HYN0069	2169400	Proteobacteria	0	0	0	0	1	1	1	preQ1 salvage
GCF_000021325.1	Gluconacetobacter_diazotrophicus_PA1_5	272568	Proteobacteria	1	1	1	1	1	1	1	Q de novo
GCF_000311765.1	Gluconobacter_oxydans_H24	1224746	Proteobacteria	1	1	1	1	1	1	1	Q de novo
GCF_004000605.1	Glycocaulis_alkaliphilus_6B-8	1434191	Proteobacteria	1	1	1	1	1	1	1	Q de novo
GCF_000014285.2	Granulibacter_bethesdensis_CGDNIH1	391165	Proteobacteria	1	1	1	1	1	1	1	Q de novo
GCF_001611975.1	Haematospirillum_jordaniae_H5569	1549855	Proteobacteria	1	1	1	1	1	1	1	Q de novo
GCF_000812665.2	Halocynthiibacter_arcticus_PAMC_20958	1579316	Proteobacteria	0	0	0	0	1	1	2	preQ1 salvage
GCF_900231165.1	Hartmannibacter_diazotrophicus_type_strain_E19	1482074	Proteobacteria	1	0	0	1	1	1	1	preQ0 salvage
GCF_000023785.1	Hirschia_baltica_ATCC_49814	582402	Proteobacteria	0	0	0	0	0	0	0	No-Q
GCF_000253295.1	Hyphomicrobium_MC1	717785	Proteobacteria	2	2	1	1	1	1	1	Q de novo
GCF_000013025.1	Hyphomonas_neptunium_ATCC_15444	228405	Proteobacteria	1	1	3	1	1	1	1	Q de novo
GCF_003568845.1	Indioceanicola_profundi_SCSIO_08040	2220096	Proteobacteria	1	0	0	0	1	0	0	q salvage
GCF_000013565.1	Jannaschia_CCS1	290400	Proteobacteria	0	0	0	0	1	1	3	preQ1 salvage
GCF_000550765.1	Komagataeibacter_xylinus_E25	1296990	Proteobacteria	1	1	1	1	1	1	1	Q de novo
GCF_001787335.1	Kozakia_baliensis_DSM_14400	153496	Proteobacteria	1	1	1	1	1	1	1	Q de novo
GCF_001999245.1	Labrenzia_aggregata_RMAR6-6	187304	Proteobacteria	2	1	2	1	1	1	1	Q de novo
GCF_000511355.1	Leisingera_methylohalidivorans_DSM_14336_MB2	999552	Proteobacteria	1	1	1	1	1	1	2	Q de novo
GCF_000014865.1	Magnetococcus_marinus_MC-1	156889	Proteobacteria	1	1	1	1	1	1	1	Q de novo
GCF_000968135.1	Magnetospira_QH-2	1288970	Proteobacteria	0	0	0	1	1	1	1	preQ0 salvage
GCF_000009985.1	Magnetospirillum_magneticum_AMB-1	342108	Proteobacteria	2	2	1	1	1	1	1	Q de novo
GCF_000014745.1	Maricaulis_maris_MCS10	394221	Proteobacteria	1	1	1	1	1	1	1	Q de novo
GCF_001046955.1	Marinovum_algicola_DG_898	988812	Proteobacteria	1	1	2	1	1	1	2	Q de novo
GCF_003433515.1	Maritalea_myrionectae_HL2708#5	454601	Proteobacteria	1	1	1	1	1	1	3	Q de novo
GCF_001908835.1	Marivivens_JLT3646	1920883	Proteobacteria	0	0	0	0	1	1	1	preQ1 salvage
GCF_002043005.1	Martelella_mediterranea_DSM_17316_MACL11	1122214	Proteobacteria	1	0	0	0	1	1	1	preQ1 salvage
GCF_000009625.1	Mesorhizobium_japonicum_MAFF_303099	266835	Proteobacteria	2	2	3	1	1	1	1	Q de novo
GCF_000022085.1	Methylobacterium_nodulans_ORS_2060	460265	Proteobacteria	3	2	2	1	1	1	1	Q de novo
GCF_000828475.1	Methyloceanibacter_caenitepidi_Gela4	1384459	Proteobacteria	1	1	1	1	1	1	1	Q de novo
GCF_000021745.1	Methylocella_silvestris_BL2	395965	Proteobacteria	1	1	1	1	1	1	1	Q de novo
GCF_000304315.1	Methylocystis_SC2	187303	Proteobacteria	1	1	1	1	1	1	2	Q de novo
GCF_000022685.1	Methylorubrum_extorquens_AM1	272630	Proteobacteria	1	1	1	1	2	1	1	Q de novo
GCF_002752655.1	Methylosinus_trichosporium_OB3b	595536	Proteobacteria	2	1	1	1	1	1	2	Q de novo
GCF_004135935.1	Methylovirgula_ligni_BW863	569860	Proteobacteria	1	1	1	1	1	1	2	Q de novo
GCF_000226315.1	Micavibrio_aeruginosavorus_ARL-13	856793	Proteobacteria	0	0	0	0	1	0	0	q salvage
GCF_002741015.1	Microvirga_ossetica_V53M	1882682	Proteobacteria	2	0	1	1	1	1	1	Q de novo
GCF_002005465.1	Neoasaia_chiangmaiensis_NBRC_101099	320497	Proteobacteria	1	1	1	1	1	1	1	Q de novo
GCF_000731315.1	Neorhizobium_galegae_bv._orientalis_HAMBI_540	1028800	Proteobacteria	1	0	1	1	1	1	1	Q de novo
GCF_000013165.1	Neorickettsia_sennetsu_Miyayama	222891	Proteobacteria	0	0	0	0	1	0	0	q salvage
GCF_003296175.1	Nitratireductor_OM-1	1756988	Proteobacteria	2	1	0	1	1	1	2	preQ0 salvage
GCF_000013885.1	Nitrobacter_hamburgensis_X14	323097	Proteobacteria	1	1	1	1	1	1	1	Q de novo
GCF_000730165.1	Nitrospirillum_amazonense_CBAmc_CBAmC	1441467	Proteobacteria	0	0	0	0	1	0	0	q salvage
GCF_002868735.1	Niveispirillum_cyanobacteriorum_TH16	1612173	Proteobacteria	1	0	0	0	1	0	0	q salvage
GCF_001742225.1	Novosphingobium_resinovorum_SA1	158500	Proteobacteria	0	1	1	1	1	1	1	Q de novo
GCF_000017405.1	Ochrobactrum_anthropi_ATCC_49188	439375	Proteobacteria	1	1	1	1	1	1	1	Q de novo
GCF_000155735.2	Octadecabacter_arcticus_238	391616	Proteobacteria	0	0	1	0	1	1	1	preQ1 salvage
GCF_000218565.1	Oligotropha_carboxidovorans_OM5	504832	Proteobacteria	1	1	1	1	1	1	1	Q de novo
GCF_000010205.1	Orientia_tsutsugamushi_Ikeda	334380	Proteobacteria	0	0	0	0	0	0	0	No-Q
GCF_001484065.1	Pannonibacter_phragmitetus_31801	121719	Proteobacteria	2	1	2	1	1	1	1	Q de novo
GCF_000203895.1	Paracoccus_denitrificans_PD1222	318586	Proteobacteria	1	1	1	1	1	1	1	Q de novo
GCF_000284415.1	Pararhodospirillum_photometricum_DSM_122	1150469	Proteobacteria	0	0	0	0	1	1	1	preQ1 salvage
GCF_002079945.1	Parasaccharibacter_apium_G7_7_3c	1510841	Proteobacteria	1	1	1	1	1	1	1	Q de novo
GCF_000017565.1	Parvibaculum_lavamentivorans_DS-1	402881	Proteobacteria	1	1	2	1	1	1	1	Q de novo
GCF_000152825.2	Parvularcula_bermudensis_HTCC2503	314260	Proteobacteria	1	1	1	1	1	1	1	Q de novo
GCF_001975705.1	Pelagibaca_abyssi_JLT2014	1250539	Proteobacteria	0	0	0	0	1	1	1	preQ1 salvage
GCF_000230555.1	Pelagibacterium_halotolerans_B2	1082931	Proteobacteria	0	0	0	0	1	1	1	preQ1 salvage
GCF_000511385.1	Phaeobacter_gallaeciensis_DSM_26640	1423144	Proteobacteria	1	1	1	1	1	1	3	Q de novo
GCF_000017265.1	Phenylobacterium_zucineum_HLK1	450851	Proteobacteria	2	1	1	1	1	1	1	Q de novo
GCF_003008515.1	Phreatobacter_cathodiphilus_S-12	1868589	Proteobacteria	1	0	1	1	1	1	1	Q de novo
GCF_002764115.1	Phyllobacterium_zundukense_Tri-48_RCAM_03910	1867719	Proteobacteria	1	1	1	1	1	1	2	Q de novo
GCA_000738435.1	Planktomarina_temperata_RCA23	666509	Proteobacteria	0	0	0	0	1	1	3	preQ1 salvage
GCF_003966995.1	Pleomorphomonas_SM30	1885025	Proteobacteria	0	0	0	0	1	1	1	preQ1 salvage
GCF_000192745.1	Polymorphum_gilvum_SL003B-26A1	991905	Proteobacteria	1	0	0	1	1	1	1	preQ0 salvage
GCF_001663175.1	Porphyrobacter_neustonensis_DSM_9434	1112	Proteobacteria	0	1	1	1	1	1	1	Q de novo
GCF_002119765.1	Pseudorhodoplanes_sinuspersici_RIPI110	1235591	Proteobacteria	0	0	1	1	1	1	2	Q de novo
GCF_000009265.1	Rhizobium_leguminosarum_bv._viciae_3841	216596	Proteobacteria	1	1	1	1	1	1	1	Q de novo
GCF_002355275.1	Rhizorhabdus_dicambivorans_Ndbn-20	1850238	Proteobacteria	0	1	1	1	1	1	1	Q de novo
GCF_001870665.2	Rhodobaca_barguzinensis_alga05	441209	Proteobacteria	1	0	0	0	1	1	2	preQ1 salvage
GCF_000021005.1	Rhodobacter_sphaeroides_KD131_KCTC_12085	557760	Proteobacteria	0	0	0	0	1	1	1	preQ1 salvage
GCF_000166055.1	Rhodomicrobium_vannielii_ATCC_17100	648757	Proteobacteria	1	1	1	1	1	1	1	Q de novo
GCF_001579845.1	Rhodoplanes_Z2-YC6860	674703	Proteobacteria	2	1	1	1	1	1	1	Q de novo
GCF_000195775.1	Rhodopseudomonas_palustris_CGA009	258594	Proteobacteria	1	1	1	1	1	1	2	Q de novo
GCF_000013085.1	Rhodospirillum_rubrum_ATCC_11170	269796	Proteobacteria	1	1	1	0	1	1	1	preQ1 salvage
GCF_001633165.1	Rhodovulum_sulfidophilum_DSM_1374	1188256	Proteobacteria	0	0	0	0	1	1	1	preQ1 salvage
GCF_000195735.1	Rickettsia_prowazekii_Madrid_E	272947	Proteobacteria	1	1	1	1	1	1	1	Q de novo
GCF_000590925.1	Roseibacterium_elongatum_DSM_19469_DFL-43	1294273	Proteobacteria	0	0	0	0	1	1	2	preQ1 salvage
GCF_000154785.2	Roseobacter_litoralis_Och_149	391595	Proteobacteria	0	0	0	0	1	1	2	preQ1 salvage
GCF_001941945.1	Roseomonas_gilardii_U14-5	257708	Proteobacteria	3	1	1	1	1	1	1	Q de novo
GCF_002080415.1	Roseovarius_mucosus_SMR3	215743	Proteobacteria	2	1	1	1	1	1	1	Q de novo
GCF_000011965.2	Ruegeria_pomeroyi_DSS-3	246200	Proteobacteria	1	1	1	1	1	1	4	Q de novo
GCF_002814095.1	Sagittula_P11	2009329	Proteobacteria	0	0	0	0	1	1	1	preQ1 salvage
GCF_001969385.1	Salipiger_profundus_JLT2016	1229727	Proteobacteria	0	0	0	0	1	1	1	preQ1 salvage
GCF_004006175.1	Sedimentitalea_W43	2483033	Proteobacteria	1	1	1	1	1	1	4	Q de novo
GCF_001652565.1	Shinella_HZN7	879274	Proteobacteria	0	0	0	1	1	1	1	preQ0 salvage
GCF_003970735.1	Silicimonas_algicola_KC90	1826607	Proteobacteria	0	0	0	0	1	1	2	preQ1 salvage
GCF_000006965.1	Sinorhizobium_meliloti_1021	266834	Proteobacteria	1	1	1	1	1	1	1	Q de novo
GCF_000091125.1	Sphingobium_japonicum_UT26S	452662	Proteobacteria	0	1	1	1	1	1	2	Q de novo
GCF_000016765.1	Sphingomonas_wittichii_RW1	392499	Proteobacteria	0	1	1	1	1	1	1	Q de novo
GCF_000013985.1	Sphingopyxis_alaskensis_RB2256	317655	Proteobacteria	1	2	2	1	1	1	1	Q de novo
GCF_002218195.1	Sphingorhabdus_flavimaris_SMR4y	266812	Proteobacteria	0	1	1	1	1	1	1	Q de novo
GCF_003967095.1	Sphingosinicella_microcystinivorans_B9	335406	Proteobacteria	0	1	1	1	1	1	2	Q de novo
GCF_000092925.1	Starkeya_novella_DSM_506	639283	Proteobacteria	1	0	0	1	1	1	1	preQ0 salvage
GCF_002222635.1	Sulfitobacter_pseudonitzschiae_SMR1	1402135	Proteobacteria	0	0	0	0	1	1	2	preQ1 salvage
GCF_003940805.1	Tabrizicola_K13M18	2494374	Proteobacteria	0	0	0	0	1	1	1	preQ1 salvage
GCF_001969365.1	Tateyamaria_omphalii_DOK1-4	299262	Proteobacteria	0	0	0	1	1	1	2	preQ0 salvage
GCF_003008555.1	Thalassococcus_SH-1	2109625	Proteobacteria	0	0	0	0	1	1	1	preQ1 salvage
GCF_000300235.2	Thalassospira_xiamenensis_M-5_DSM_17429	1123366	Proteobacteria	1	1	1	1	1	1	1	Q de novo
GCF_001940525.2	Thioclava_nitratireducens_25B10_4	1915078	Proteobacteria	1	1	1	1	1	1	1	Q de novo
GCF_000264455.2	Tistrella_mobilis_KA081020-065	1110502	Proteobacteria	2	1	2	1	1	1	1	Q de novo
GCF_002355335.1	Variibacter_gotjawalensis_GJW-30	1333996	Proteobacteria	2	1	2	1	1	1	1	Q de novo
GCF_000022285.1	Wolbachia_wRi	66084	Proteobacteria	0	0	0	0	1	0	0	q salvage
GCF_000017645.1	Xanthobacter_autotrophicus_Py2	78245	Proteobacteria	2	1	1	1	1	1	1	Q de novo
GCF_001687105.1	Yangia_CCB-MM3	1792508	Proteobacteria	1	1	1	1	1	1	1	Q de novo
GCF_002158905.1	Yoonia_vestfoldensis_SMR4r	245188	Proteobacteria	1	1	1	1	1	1	1	Q de novo
GCF_000024245.1	Zymomonas_mobilis_sub_mobilis_NCIMB_11163	622759	Proteobacteria	1	1	1	1	1	1	1	Q de novo
GCF_000008625.1	Aquifex_aeolicus_VF5	224324	Aquificae	2	1	2	1	1	1	1	Q de novo
GCF_000191045.1	Desulfurobacterium_thermolithotrophum_DSM_11699	868864	Aquificae	1	1	1	1	2	1	1	Q de novo
GCF_000164905.1	Hydrogenobacter_thermophilus_TK-6	608538	Aquificae	2	1	2	1	1	1	1	Q de novo
GCF_000020785.1	Hydrogenobaculum_Y04AAS1	380749	Aquificae	2	1	2	1	1	1	1	Q de novo
GCF_000021565.1	Persephonella_marina_EX-H1	123214	Aquificae	2	1	1	1	1	1	1	Q de novo
GCF_000021545.1	Sulfurihydrogenibium_azorense_Az-Fu1	204536	Aquificae	2	1	1	1	1	1	1	Q de novo
GCF_000025605.1	Thermocrinis_albus_DSM_14484	638303	Aquificae	2	1	2	1	1	1	1	Q de novo
GCF_001547735.1	Thermosulfidibacter_takaii_ABI70S6	1298851	Aquificae	1	1	1	1	1	1	1	Q de novo
GCF_000185805.1	Thermovibrio_ammonificans_HB-1	648996	Aquificae	1	1	1	1	1	1	2	Q de novo
GCF_002243625.1	Aeribacillus_pallidus_KCTC3564	33936	Firmicutes	1	2	1	0	1	1	1	preQ1 salvage
GCF_003546865.1	Aerococcaceae_bacterium_ZY16052	2036206	Firmicutes	0	1	0	0	1	1	1	preQ1 salvage
GCF_000193205.1	Aerococcus_urinae_ACS-120-V-Col10a	866775	Firmicutes	0	0	0	0	2	0	0	q salvage
GCF_000219875.1	Alicyclobacillus_acidocaldarius_sub_acidocaldarius_Tc-4-1	1048834	Firmicutes	1	1	0	1	1	1	1	preQ0 salvage
GCF_000307165.1	Amphibacillus_xylanus_NBRC_15112	698758	Firmicutes	0	1	0	0	1	1	1	preQ1 salvage
GCF_002355375.1	Aneurinibacillus_soli_CB4	1500254	Firmicutes	1	1	1	1	1	1	1	Q de novo
GCF_000019045.1	Anoxybacillus_flavithermus_WK1	491915	Firmicutes	1	1	1	0	1	1	1	preQ1 salvage
GCF_001989575.1	Auricoccus_indicus_S31	1849491	Firmicutes	1	2	1	1	1	1	1	Q de novo
GCF_000007845.1	Bacillus_anthracis_Ames	198094	Firmicutes	1	1	1	1	1	1	1	Q de novo
GCF_000007825.1	Bacillus_cereus_ATCC_14579	226900	Firmicutes	1	2	1	1	1	1	1	Q de novo
GCF_000011145.1	Bacillus_halodurans_C-125	272558	Firmicutes	1	1	1	1	1	2	1	Q de novo
GCF_000008425.1	Bacillus_licheniformis_DSM_13_ATCC_14580	279010	Firmicutes	1	3	1	1	1	1	1	Q de novo
GCF_000009045.1	Bacillus_subtilis_sub_subtilis_168	224308	Firmicutes	1	1	1	1	1	1	1	Q de novo
GCF_000010165.1	Brevibacillus_brevis_NBRC_100599_NBRC_100599_47	358681	Firmicutes	1	1	1	1	1	1	1	Q de novo
GCF_002381265.1	Brochothrix_thermosphacta_BI	2756	Firmicutes	0	1	0	0	1	1	1	preQ1 salvage
GCF_000317975.2	Carnobacterium_maltaromaticum_LMA28	1234679	Firmicutes	0	1	1	0	1	1	1	preQ1 salvage
GCF_003713065.1	Cohnella_18JY8-7	2480923	Firmicutes	1	1	1	1	1	1	1	Q de novo
GCF_000007785.1	Enterococcus_faecalis_V583	226185	Firmicutes	0	1	0	0	1	1	1	preQ1 salvage
GCF_000496635.1	Exiguobacterium_MH3	1399115	Firmicutes	1	2	1	1	1	1	1	Q de novo
GCF_001629705.1	Fictibacillus_phosphorivorans_G25-29	1221500	Firmicutes	1	2	1	1	1	2	1	Q de novo
GCF_900638055.1	Gemella_haemolysans_NCTC10459	1379	Firmicutes	0	1	0	0	1	1	1	preQ1 salvage
GCF_000009785.1	Geobacillus_kaustophilus_HTA426	235909	Firmicutes	3	1	1	1	1	1	1	Q de novo
GCF_000284515.1	Halobacillus_halophilus_DSM_2266_type_strain_DSM_2266	866895	Firmicutes	1	1	1	1	1	1	1	Q de novo
GCF_002005405.1	Jeotgalibaca_dankookensis_EX-07	708126	Firmicutes	0	1	0	0	1	1	1	preQ1 salvage
GCF_000818095.1	Jeotgalibacillus_malaysiensis_D5	1508404	Firmicutes	1	1	1	1	1	1	1	Q de novo
GCF_900637935.1	Kurthia_zopfii_NCTC404	1650	Firmicutes	0	0	0	0	1	1	1	preQ1 salvage
GCF_000092905.1	Kyrpidia_tusciae_DSM_2912	562970	Firmicutes	1	1	1	1	1	1	2	Q de novo
GCF_002893785.1	Laceyella_sacchari_FBKL4.010	37482	Firmicutes	1	1	1	1	1	1	1	Q de novo
GCF_000011985.1	Lactobacillus_acidophilus_NCFM	272621	Firmicutes	0	1	0	0	0	0	0	No-Q
GCF_000016825.1	Lactobacillus_reuteri_DSM_20016	557436	Firmicutes	0	1	0	0	1	0	0	q salvage
GCF_000011045.1	Lactobacillus_rhamnosus_GG_ATCC_53103	568703	Firmicutes	0	1	0	0	1	1	1	preQ1 salvage
GCF_000006865.1	Lactococcus_lactis_sub_lactis_Il1403_IL1403	1358	Firmicutes	0	1	0	0	1	1	1	preQ1 salvage
GCF_001307805.1	Lentibacillus_amyloliquefaciens_LAM0015	1472767	Firmicutes	0	0	0	1	1	1	1	preQ0 salvage
GCF_000195795.1	Listeria_innocua_Clip11262	272626	Firmicutes	0	1	0	0	1	1	1	preQ1 salvage
GCF_000196035.1	Listeria_monocytogenes_EGD-e	169963	Firmicutes	0	1	1	0	1	1	1	preQ1 salvage
GCF_002982115.1	Lysinibacillus_sphaericus_DSM_28	1421	Firmicutes	0	0	0	0	1	1	1	preQ1 salvage
GCF_000010585.1	Macrococcus_caseolyticus_JCSC5402	458233	Firmicutes	1	2	1	1	1	1	1	Q de novo
GCF_001895285.1	Marinilactibacillus_15R	1911586	Firmicutes	0	1	0	0	1	1	1	preQ1 salvage
GCF_000747585.1	Melissococcus_plutonius_S1	1385937	Firmicutes	0	1	0	0	1	1	1	preQ1 salvage
GCF_002005165.1	Novibacillus_thermophilus_SG-1	1471761	Firmicutes	0	0	0	0	1	1	1	preQ1 salvage
GCF_000011245.1	Oceanobacillus_iheyensis_HTE831	221109	Firmicutes	1	1	1	1	1	1	1	Q de novo
GCF_000164985.3	Paenibacillus_polymyxa_SC2	886882	Firmicutes	2	4	2	1	3	1	2	Q de novo
GCF_003595195.1	Paenisporosarcina_K2R23-3	2320858	Firmicutes	1	1	1	1	1	1	1	Q de novo
GCF_001700985.1	Parageobacillus_thermoglucosidasius_NCIMB_11955	1426	Firmicutes	1	1	1	1	1	1	1	Q de novo
GCF_003268595.1	Paraliobacillus_X-1125	2213194	Firmicutes	1	2	1	1	1	1	1	Q de novo
GCF_001687565.2	Planococcus_antarcticus_DSM_14505	1185653	Firmicutes	1	2	1	1	1	1	1	Q de novo
GCF_001617605.1	Rummeliibacillus_stabekisii_PP9	241244	Firmicutes	0	0	0	0	1	1	1	preQ1 salvage
GCF_001685435.2	Salimicrobium_jeotgali_MJ3	1230341	Firmicutes	0	0	1	0	1	1	1	preQ1 salvage
GCF_001005905.1	Salinicoccus_halodurans_H3B36	407035	Firmicutes	1	1	1	1	1	1	1	Q de novo
GCF_000271325.1	Solibacillus_silvestris_StLB046	1002809	Firmicutes	0	0	0	0	1	1	1	preQ1 salvage
GCF_004014985.1	Sporolactobacillus_terrae_DRG1	269673	Firmicutes	0	2	1	1	1	1	1	Q de novo
GCF_001590685.1	Sporosarcina_psychrophila_DSM_6497	1476	Firmicutes	1	1	1	1	1	1	1	Q de novo
GCF_000009645.1	Staphylococcus_aureus_sub_aureus_N315	158879	Firmicutes	1	2	1	1	1	1	2	Q de novo
GCF_000007645.1	Staphylococcus_epidermidis_ATCC_12228	176280	Firmicutes	1	2	1	1	1	1	2	Q de novo
GCF_000009865.1	Staphylococcus_haemolyticus_JCSC1435	279808	Firmicutes	2	1	1	1	1	1	2	Q de novo
GCF_000007265.1	Streptococcus_agalactiae_2603VR	208435	Firmicutes	0	1	0	0	1	1	2	preQ1 salvage
GCF_000271865.1	Streptococcus_mutans_GS-5	1198676	Firmicutes	1	1	1	0	1	1	1	preQ1 salvage
GCF_000006785.2	Streptococcus_pyogenes_M1_GAS_SF370	160490	Firmicutes	0	1	0	0	1	1	2	preQ1 salvage
GCF_000253395.1	Streptococcus_thermophilus_JIM_8232	1051074	Firmicutes	1	2	1	1	1	1	1	Q de novo
GCF_000725365.1	Terribacillus_goriensis_MP602	386490	Firmicutes	1	1	1	1	1	1	1	Q de novo
GCF_000283615.1	Tetragenococcus_halophilus_NBRC_12172	945021	Firmicutes	0	1	0	0	1	1	1	preQ1 salvage
GCF_000227705.2	Thermobacillus_composti_KWC4	717605	Firmicutes	0	0	0	1	1	1	1	preQ0 salvage
GCF_002162355.1	Tumebacillus_avium_AR23208	1903704	Firmicutes	1	1	1	1	1	1	1	Q de novo
GCF_002370195.2	Ureibacillus_thermosphaericus_A1	51173	Firmicutes	1	1	1	1	1	1	1	Q de novo
GCF_001998885.1	Vagococcus_penaei_CD276	633807	Firmicutes	0	1	0	0	1	1	2	preQ1 salvage
GCF_003667805.1	Virgibacillus_halodenitrificans_Bac324	1482	Firmicutes	0	0	0	0	1	1	1	preQ1 salvage
GCF_000219805.1	Weissella_koreensis_KACC_15510	1045854	Firmicutes	1	0	0	0	1	0	0	q salvage
GCF_000024845.1	Rhodothermus_marinus_DSM_4252	518766	Bacteroidetes	2	1	1	1	1	1	1	Q de novo
GCF_000090405.2	Salinibacter_ruber_M8	761659	Bacteroidetes	2	0	0	0	0	1	0	No-Q
GCF_000265365.1	Alistipes_finegoldii_DSM_17242	679935	Bacteroidetes	1	1	0	0	1	2	1	preQ1 salvage
GCF_002201795.1	Alkalitalea_saponilacus_SCBZ-SP2	889453	Bacteroidetes	1	1	1	2	1	2	1	Q de novo
GCF_000011065.1	Bacteroides_thetaiotaomicron_VPI-5482	226186	Bacteroidetes	1	2	1	1	1	2	3	Q de novo
GCF_000512915.1	Barnesiella_viscericola_DSM_18177_C46_DSM_18177	880074	Bacteroidetes	1	2	1	1	1	2	1	Q de novo
GCF_003991565.1	Butyricimonas_faecalis_H184	2093856	Bacteroidetes	1	2	1	1	1	2	1	Q de novo
GCF_000010645.1	Candidatus_Azobacteroides_pseudotrichonymphae_genomovar._CFP2	511995	Bacteroidetes	0	0	1	0	0	1	0	No-Q
GCF_000626635.1	Draconibacterium_orientale_FH5	1168034	Bacteroidetes	1	0	0	0	1	2	1	preQ1 salvage
GCF_000953535.1	Fermentimonas_caenicola	1562970	Bacteroidetes	1	1	1	1	1	2	1	Q de novo
GCF_000723505.1	Mucinivorans_hirudinis	1433126	Bacteroidetes	1	1	0	0	1	2	1	preQ1 salvage
GCF_001688845.2	Muribaculum_intestinale_YL27	1796646	Bacteroidetes	2	2	1	1	1	2	1	Q de novo
GCF_000190535.1	Odoribacter_splanchnicus_DSM_20712_DSM_220712	709991	Bacteroidetes	1	2	1	1	1	2	1	Q de novo
GCF_000183135.1	Paludibacter_propionicigenes_WB4	694427	Bacteroidetes	1	1	1	1	1	2	1	Q de novo
GCF_000012845.1	Parabacteroides_distasonis_ATCC_8503	435591	Bacteroidetes	1	2	1	1	1	2	1	Q de novo
GCF_900095795.1	Petrimonas_mucosa	1642646	Bacteroidetes	1	1	1	1	1	2	1	Q de novo
GCF_000007585.1	Porphyromonas_gingivalis_W83	242619	Bacteroidetes	1	2	1	1	1	2	1	Q de novo
GCF_000025925.1	Prevotella_ruminicola_23_Bryant_23	264731	Bacteroidetes	0	2	1	1	1	2	1	Q de novo
GCF_900095135.1	Proteiniphilum_saccharofermentans	1642647	Bacteroidetes	1	1	1	1	1	2	1	Q de novo
GCF_001443605.1	Salinivirga_cyanobacteriivorans_L21-Spi-D4	1307839	Bacteroidetes	2	1	1	0	1	2	2	preQ1 salvage
GCF_000238215.1	Tannerella_forsythia_92A2	203275	Bacteroidetes	0	0	1	1	1	3	1	Q de novo
GCF_003600625.1	Arachidicoccus_KIS59-12	2341117	Bacteroidetes	2	1	0	0	1	2	1	preQ1 salvage
GCF_000024005.1	Chitinophaga_pinensis_DSM_2588	485918	Bacteroidetes	2	1	0	0	1	1	1	preQ1 salvage
GCF_002355595.1	Filimonas_lacunae_NBRC_104114	477680	Bacteroidetes	2	1	0	0	1	2	1	preQ1 salvage
GCF_001644645.1	Flavisolibacter_tropicus_LCS9	1492898	Bacteroidetes	2	1	1	1	1	2	1	Q de novo
GCF_000243115.2	Niabella_soli_DSM_19437_JS13-8	929713	Bacteroidetes	2	1	0	0	1	2	1	preQ1 salvage
GCF_000246855.1	Niastella_koreensis_GR20-10	700598	Bacteroidetes	3	1	0	1	1	2	1	preQ0 salvage
GCF_003555545.1	Pseudoflavitalea_5GH32-13	2315862	Bacteroidetes	4	1	0	0	1	2	1	preQ1 salvage
GCF_001593605.1	Algoriphagus_M8-2	1727163	Bacteroidetes	2	1	0	0	1	2	1	preQ1 salvage
GCF_003258705.1	Arcticibacterium_luteifluviistationis_SM1504	1784714	Bacteroidetes	2	1	0	0	1	2	1	preQ1 salvage
GCF_000265405.1	Belliella_baltica_DSM_15883	866536	Bacteroidetes	3	1	0	0	1	2	1	preQ1 salvage
GCF_000265505.1	Bernardetia_litoralis_DSM_6794	880071	Bacteroidetes	2	1	0	0	1	2	1	preQ1 salvage
GCF_003589925.1	Chryseolinea_KIS68-18	2321403	Bacteroidetes	2	1	0	0	1	2	1	preQ1 salvage
GCF_000222485.1	Cyclobacterium_marinum_DSM_745	880070	Bacteroidetes	2	1	0	0	1	2	1	preQ1 salvage
GCF_000014145.1	Cytophaga_hutchinsonii_ATCC_33406	269798	Bacteroidetes	2	1	0	0	1	2	1	preQ1 salvage
GCF_000023125.1	Dyadobacter_fermentans_DSM_18053	471854	Bacteroidetes	2	1	0	0	1	2	1	preQ1 salvage
GCF_000325705.1	Echinicola_vietnamensis_DSM_17526	926556	Bacteroidetes	2	1	0	0	1	2	1	preQ1 salvage
GCA_000263195.1	Emticicia_oligotrophica_DSM_17448	929562	Bacteroidetes	2	1	0	0	1	2	1	preQ1 salvage
GCF_002108455.1	Fibrella_ES10-3-2-2	1834519	Bacteroidetes	2	1	0	0	1	2	1	preQ1 salvage
GCF_001682195.1	Flammeovirga_MY04	1191459	Bacteroidetes	3	1	0	0	1	2	1	preQ1 salvage
GCF_000576555.1	Hymenobacter_swuensis_DY53	1227739	Bacteroidetes	2	1	0	0	1	2	1	preQ1 salvage
GCF_000166395.1	Leadbetterella_byssophila_DSM_17132	649349	Bacteroidetes	2	1	0	0	1	2	1	preQ1 salvage
GCF_000183425.1	Marivirga_tractuosa_DSM_4126	643867	Bacteroidetes	3	1	0	0	1	2	1	preQ1 salvage
GCF_001308105.1	Persicobacter_JZB09	1085624	Bacteroidetes	2	1	0	0	1	2	1	preQ1 salvage
GCF_000973725.1	Pontibacter_korlensis_X14-1T	400092	Bacteroidetes	2	1	1	0	1	2	1	preQ1 salvage
GCF_003143535.1	Pseudarcicella_HME7025	2183547	Bacteroidetes	2	1	0	0	1	2	1	preQ1 salvage
GCF_001310085.1	Rufibacter_tibetensis_1351	512763	Bacteroidetes	2	1	0	0	1	2	1	preQ1 salvage
GCA_000218895.1	Runella_slithyformis_DSM_19594	761193	Bacteroidetes	2	1	0	0	1	2	1	preQ1 salvage
GCA_000024525.1	Spirosoma_linguale_DSM_74	504472	Bacteroidetes	2	1	0	0	1	2	1	preQ1 salvage
GCF_000265385.1	Aequorivita_sublithincola_DSM_14238	746697	Bacteroidetes	3	1	0	0	1	1	1	preQ1 salvage
GCF_001310225.1	Algibacter_alginicilyticus_HZ22	1736674	Bacteroidetes	2	1	0	0	1	1	1	preQ1 salvage
GCF_004014855.1	Apibacter_HY041	2500547	Bacteroidetes	1	2	0	0	1	1	1	preQ1 salvage
GCF_003443715.1	Aquimarina_AD10	1714849	Bacteroidetes	2	1	0	0	1	1	1	preQ1 salvage
GCF_002234495.1	Arenibacter_algicola_SMS7	616991	Bacteroidetes	2	1	0	0	1	1	1	preQ1 salvage
GCF_002966125.1	Aureitalea_RR4-38	2094025	Bacteroidetes	2	1	0	0	1	1	1	preQ1 salvage
GCF_001447915.1	Candidatus_Sulcia_muelleri_PUNC	336810	Bacteroidetes	0	0	0	0	0	0	0	No-Q
GCF_000331975.1	Candidatus_Uzinura_diaspidicola_ASNER	1133592	Bacteroidetes	0	0	0	0	0	0	0	No-Q
GCF_000709555.1	Candidatus_Walczuchella_monophlebidarum	1415657	Bacteroidetes	0	0	0	0	0	0	0	No-Q
GCF_000220625.1	Capnocytophaga_canimorsus_Cc5	860228	Bacteroidetes	1	2	0	0	1	1	1	preQ1 salvage
GCF_000186265.1	Cellulophaga_algicola_DSM_14237	688270	Bacteroidetes	2	1	0	0	1	1	1	preQ1 salvage
GCF_002025665.1	Chryseobacterium_indologenes_AA5	253	Bacteroidetes	1	1	0	0	1	1	1	preQ1 salvage
GCF_003860565.1	Cloacibacterium_normanense_NRS-1	237258	Bacteroidetes	1	1	0	0	1	1	1	preQ1 salvage
GCF_000196315.1	Croceibacter_atlanticus_HTCC2559	216432	Bacteroidetes	2	1	0	0	1	1	1	preQ1 salvage
GCF_000212355.1	Dokdonia_4H-3-7-5	983548	Bacteroidetes	2	1	0	0	1	1	1	preQ1 salvage
GCF_000495935.2	Elizabethkingia_anophelis_NUHP1	1338011	Bacteroidetes	1	1	0	0	1	1	1	preQ1 salvage
GCF_003687485.1	Euzebyella_marina_RN62	1761453	Bacteroidetes	2	1	0	0	1	1	1	preQ1 salvage
GCF_003269425.1	Flagellimonas_HME9304	1383885	Bacteroidetes	2	1	0	0	1	1	2	preQ1 salvage
GCF_002886045.1	Flavivirga_eckloniae_ECD14	1803846	Bacteroidetes	2	2	0	0	1	1	1	preQ1 salvage
GCF_000016645.1	Flavobacterium_johnsoniae_UW101_ATCC_17061	376686	Bacteroidetes	2	1	0	0	1	1	1	preQ1 salvage
GCF_000194605.1	Fluviicola_taffensis_DSM_16823	755732	Bacteroidetes	2	1	0	0	1	1	1	preQ1 salvage
GCF_000060345.1	Gramella_forsetii_KT0803	411154	Bacteroidetes	2	1	0	0	1	1	1	preQ1 salvage
GCF_002369955.1	Ichthyobacterium_seriolicida_JBKA-6	242600	Bacteroidetes	0	0	0	0	0	1	0	No-Q
GCF_003352465.1	Kordia_SMS9	2282170	Bacteroidetes	2	1	0	0	1	1	1	preQ1 salvage
GCF_000211855.2	Lacinutrix_5H-3-7-4	983544	Bacteroidetes	2	1	0	0	1	1	1	preQ1 salvage
GCF_002269385.1	Maribacter_cobaltidurans_B1	1178778	Bacteroidetes	2	1	0	0	1	1	1	preQ1 salvage
GCF_003425985.1	Mariniflexile_TRM1-10	2027857	Bacteroidetes	2	1	0	0	1	1	1	preQ1 salvage
GCF_000224085.1	Muricauda_ruestringensis_DSM_13258	886377	Bacteroidetes	3	1	0	0	1	1	1	preQ1 salvage
GCF_004139715.1	Muriicola_MMS17-SY002	2507538	Bacteroidetes	2	1	0	0	1	1	1	preQ1 salvage
GCF_000833025.1	Myroides_profundi_D25	480520	Bacteroidetes	2	1	0	0	1	1	1	preQ1 salvage
GCF_002831645.1	Olleya_Bg11-27	2058135	Bacteroidetes	2	1	1	0	1	1	1	preQ1 salvage
GCF_000265465.1	Ornithobacterium_rhinotracheale_DSM_15997	867902	Bacteroidetes	1	2	0	0	1	1	1	preQ1 salvage
GCF_000236705.1	Owenweeksia_hongkongensis_DSM_17368	926562	Bacteroidetes	3	1	0	0	1	2	1	preQ1 salvage
GCF_000295655.1	Riemerella_anatipestifer_RA-CH-1	1228997	Bacteroidetes	1	1	0	0	1	1	1	preQ1 salvage
GCF_000024125.1	Robiginitalea_biformata_HTCC2501	313596	Bacteroidetes	2	1	0	0	1	1	1	preQ1 salvage
GCF_001430825.1	Sediminicola_YIK13	1453352	Bacteroidetes	2	1	0	0	1	1	1	preQ1 salvage
GCF_001971785.1	Seonamhaeicola_S2-3	1936081	Bacteroidetes	2	1	0	0	1	1	1	preQ1 salvage
GCF_000941055.1	Siansivirga_zeaxanthinifaciens_CC-SAMT-1	1454006	Bacteroidetes	2	1	0	0	1	1	1	preQ1 salvage
GCF_002893765.1	Tamlana_UJ94	2069432	Bacteroidetes	2	2	0	0	1	1	1	preQ1 salvage
GCF_000189415.1	Weeksella_virosa_DSM_16922	865938	Bacteroidetes	2	1	0	0	1	1	1	preQ1 salvage
GCF_000828715.1	Winogradskyella_PG-2	754409	Bacteroidetes	2	1	0	0	1	1	1	preQ1 salvage
GCF_000973105.1	Zobellia_galactanivorans_DsiJT	63186	Bacteroidetes	2	1	0	0	1	1	1	preQ1 salvage
GCF_000023465.1	Zunongwangia_profunda_SM-A87_SMA-87	655815	Bacteroidetes	2	1	0	0	1	1	1	preQ1 salvage
GCF_000212735.1	Haliscomenobacter_hydrossis_DSM_1100	760192	Bacteroidetes	1	1	0	0	1	2	1	preQ1 salvage
GCF_000250635.1	Saprospira_grandis_Lewin	984262	Bacteroidetes	2	1	0	0	1	1	1	preQ1 salvage
GCF_000023825.1	Pedobacter_heparinus_DSM_2366	485917	Bacteroidetes	1	1	0	0	1	1	1	preQ1 salvage
GCF_000190735.1	Pseudopedobacter_saltans_DSM_12145	762903	Bacteroidetes	2	1	1	0	1	1	1	preQ1 salvage
GCF_000242635.2	Solitalea_canadensis_DSM_3403	929556	Bacteroidetes	2	1	0	0	1	1	1	preQ1 salvage
GCF_000192845.1	Sphingobacterium_21	743722	Bacteroidetes	1	1	0	0	1	1	1	preQ1 salvage
GCF_000165835.1	Achromobacter_xylosoxidans_A8	762376	Proteobacteria	1	1	1	1	1	1	1	Q de novo
GCF_000176855.2	Acidovorax_avenae_sub_avenae_ATCC_19860	643561	Proteobacteria	1	1	1	1	1	1	1	Q de novo
GCF_000219915.2	Advenella_kashmirensis_WT001	1036672	Proteobacteria	1	0	1	1	1	1	1	Q de novo
GCF_000967305.2	Alcaligenes_faecalis_ZD02	511	Proteobacteria	0	0	1	1	1	1	1	Q de novo
GCF_000204645.1	Alicycliphilus_denitrificans_K601	596154	Proteobacteria	0	0	1	1	1	1	2	Q de novo
GCF_003100395.1	Aquabacterium_olei_NBRC_110486	1296669	Proteobacteria	4	1	2	1	1	1	1	Q de novo
GCF_002002905.1	Aquaspirillum_LM1	1938604	Proteobacteria	2	1	1	1	1	1	1	Q de novo
GCF_002217795.2	Aquitalea_magnusonii_H3	332411	Proteobacteria	2	1	1	1	1	1	1	Q de novo
GCF_000025965.1	Aromatoleum_aromaticum_EbN1	76114	Proteobacteria	1	1	2	1	1	1	2	Q de novo
GCF_000349945.1	Azoarcus_KH32C	748247	Proteobacteria	1	2	1	1	1	1	2	Q de novo
GCF_000236665.1	Azospira_oryzae_PS	640081	Proteobacteria	1	1	1	1	1	1	2	Q de novo
GCF_000743945.1	Basilea_psittacipulmonis_DSM_24701	1072685	Proteobacteria	1	1	1	1	1	1	1	Q de novo
GCF_000067205.1	Bordetella_petrii_DSM_12804	94624	Proteobacteria	1	1	1	1	1	1	1	Q de novo
GCF_003546465.1	Burkholderia_cepacia_ATCC_25416	983594	Proteobacteria	2	1	1	1	1	1	1	Q de novo
GCF_000024165.1	Candidatus_Accumulibacter_phosphatis_clade_IIA_UW-1	522306	Proteobacteria	2	1	2	1	1	1	1	Q de novo
GCF_000340795.1	Candidatus_Kinetoplastibacterium_desouzaii_TCC079E	1208919	Proteobacteria	1	1	1	1	1	1	1	Q de novo
GCF_000953015.1	Candidatus_Methylopumilus_turicensis_MMS-10A-171	1581680	Proteobacteria	1	1	1	1	1	1	1	Q de novo
GCF_000442605.1	Candidatus_Nasuia_deltocephalinicola_NAS-ALF	1343077	Proteobacteria	0	0	0	0	0	0	0	No-Q
GCF_000441555.1	Candidatus_Profftella_armatura_DC	669502	Proteobacteria	0	0	0	0	1	0	0	q salvage
GCF_000477435.1	Candidatus_Symbiobacter_mobilis_CR	946483	Proteobacteria	0	0	0	0	1	1	1	preQ1 salvage
GCA_000412755.1	Candidatus_Tremblaya_phenacola_PAVE	1266371	Proteobacteria	0	0	0	0	0	0	0	No-Q
GCA_003391315.1	Candidatus_Vidania_fulgoroideae_OLIH	881286	Proteobacteria	0	0	0	0	0	0	0	No-Q
GCA_000147015.1	Candidatus_Zinderia_insecticola_CARI	871271	Proteobacteria	0	0	0	0	0	0	0	No-Q
GCF_000612685.1	Castellaniella_defragrans_65Phen	1437824	Proteobacteria	0	0	1	1	1	1	1	Q de novo
GCF_000007705.1	Chromobacterium_violaceum_ATCC_12472	243365	Proteobacteria	2	2	1	1	1	1	1	Q de novo
GCF_000221045.1	Collimonas_fungivorans_Ter331	1005048	Proteobacteria	1	1	1	1	1	1	2	Q de novo
GCF_000093145.3	Comamonas_thiooxydans_CNB-1_sub_CNB-2	363952	Proteobacteria	1	1	1	1	1	1	1	Q de novo
GCF_000219215.1	Cupriavidus_necator_N-1	1042878	Proteobacteria	1	1	1	1	1	1	2	Q de novo
GCF_000012425.1	Dechloromonas_aromatica_RCB	159087	Proteobacteria	1	1	1	1	1	1	2	Q de novo
GCF_000018665.1	Delftia_acidovorans_SPH-1	398578	Proteobacteria	1	1	1	1	1	1	2	Q de novo
GCF_002214645.1	Diaphorobacter_polyhydroxybutyrativorans_SL-205	1546149	Proteobacteria	0	0	1	1	1	1	1	Q de novo
GCF_003990355.1	Eikenella_corrodens_KCOM_3110	539	Proteobacteria	0	0	1	1	1	1	1	Q de novo
GCF_000974685.2	Ferriphaselus_amnicola_OYT1	1188319	Proteobacteria	1	1	1	1	1	1	1	Q de novo
GCF_000145255.1	Gallionella_capsiferriformans_ES-2	395494	Proteobacteria	1	1	1	1	1	1	1	Q de novo
GCF_000143225.1	Herbaspirillum_seropedicae_SmR1	757424	Proteobacteria	1	1	1	1	1	1	1	Q de novo
GCF_000026125.1	Herminiimonas_arsenicoxydans	204773	Proteobacteria	1	1	1	1	1	1	1	Q de novo
GCF_000263795.2	Hydrogenophaga_PBC	795665	Proteobacteria	1	0	2	1	1	1	3	Q de novo
GCF_003339525.1	Hydromonas_F02	2268024	Proteobacteria	2	1	1	1	1	1	1	Q de novo
GCF_003952345.1	Iodobacter_H11R3	2496266	Proteobacteria	1	1	1	1	1	1	1	Q de novo
GCF_000013625.1	Janthinobacterium_Marseille	375286	Proteobacteria	1	1	1	1	1	1	2	Q de novo
GCF_001808185.1	Jeongeupia_USM3	1906741	Proteobacteria	1	1	1	1	1	1	1	Q de novo
GCF_900475905.1	Kingella_kingae_NCTC10529	504	Proteobacteria	1	1	1	1	1	1	1	Q de novo
GCF_000021025.1	Laribacter_hongkongensis_HLHK9	557598	Proteobacteria	2	2	1	1	1	1	1	Q de novo
GCF_900637555.1	Lautropia_mirabilis_NCTC12852	47671	Proteobacteria	1	2	1	1	1	1	1	Q de novo
GCF_000019785.1	Leptothrix_cholodnii_SP-6	395495	Proteobacteria	0	0	1	1	1	1	2	Q de novo
GCF_001412535.1	Limnohabitans_63ED37-2	1678128	Proteobacteria	0	0	1	1	1	1	2	Q de novo
GCF_001941825.1	Massilia_putida_6NM-7T	1141883	Proteobacteria	1	1	1	1	1	1	1	Q de novo
GCF_003008575.1	Melaminivora_SC2-9	2109913	Proteobacteria	0	0	0	1	1	1	1	preQ0 salvage
GCF_000015725.1	Methylibium_petroleiphilum_PM1	420662	Proteobacteria	1	1	1	1	1	1	1	Q de novo
GCF_000013705.1	Methylobacillus_flagellatus_KT	265072	Proteobacteria	1	1	1	1	1	1	1	Q de novo
GCF_001183865.1	Methylophilus_TWE2	1662285	Proteobacteria	1	1	1	1	1	1	1	Q de novo
GCF_000093025.1	Methylotenera_versatilis_301	666681	Proteobacteria	1	1	1	1	1	1	1	Q de novo
GCF_001713355.1	Methyloversatilis_RAC08	1842540	Proteobacteria	3	1	1	1	1	1	1	Q de novo
GCF_000023745.1	Methylovorus_glucosetrophus_SIP3-4	582744	Proteobacteria	1	1	1	1	1	1	1	Q de novo
GCF_001653795.1	Mitsuaria_7	1658665	Proteobacteria	3	1	1	1	1	1	1	Q de novo
GCF_003966915.1	Mycoavidus_cysteinexigens_B1-EB	1553431	Proteobacteria	1	1	1	1	1	1	1	Q de novo
GCF_000006845.1	Neisseria_gonorrhoeae_FA_1090	242231	Proteobacteria	1	1	1	1	1	1	1	Q de novo
GCF_000008805.1	Neisseria_meningitidis_MC58	122586	Proteobacteria	1	1	1	1	1	1	1	Q de novo
GCF_000009145.1	Nitrosomonas_europaea_ATCC_19718	228410	Proteobacteria	1	1	1	1	1	1	1	Q de novo
GCF_000196355.1	Nitrosospira_multiformis_ATCC_25196	323848	Proteobacteria	1	1	1	1	1	1	1	Q de novo
GCF_002984485.1	Oligella_urethralis_FDAARGOS_329	90245	Proteobacteria	0	0	1	1	1	1	1	Q de novo
GCF_900089455.2	Orrella_dioscoreae	1851544	Proteobacteria	1	1	1	1	1	1	1	Q de novo
GCF_003008535.1	Ottowia_oryzae_KADR8-3	2109914	Proteobacteria	0	0	1	1	1	1	1	Q de novo
GCF_002127965.1	Oxalobacter_formigenes_HC-1	847	Proteobacteria	1	1	1	1	1	1	2	Q de novo
GCF_002005365.1	Paenalcaligenes_hominis_15S00501	643674	Proteobacteria	0	0	0	1	1	1	1	preQ0 salvage
GCF_000590495.2	Pandoraea_pnomenusa_3kgm	1416914	Proteobacteria	1	1	1	1	1	1	1	Q de novo
GCF_000013645.1	Paraburkholderia_xenovorans_LB400	266265	Proteobacteria	1	1	2	1	1	1	1	Q de novo
GCF_001477625.1	Paucibacter_KCTC_42545	1768242	Proteobacteria	3	1	1	1	1	1	1	Q de novo
GCA_900475325.1	Paucimonas_lemoignei_NCTC10937	29443	Proteobacteria	1	2	2	1	2	1	1	Q de novo
GCF_003854895.1	Pigmentiphaga_H8	2488560	Proteobacteria	0	0	1	1	1	1	1	Q de novo
GCF_000013865.1	Polaromonas_JS666	296591	Proteobacteria	1	1	3	1	1	1	2	Q de novo
GCF_001017435.1	Polyangium_brachysporum_DSM_7029	413882	Proteobacteria	1	1	1	1	1	2	1	Q de novo
GCF_000016345.1	Polynucleobacter_asymbioticus_QLW-P1DMWA-1	312153	Proteobacteria	1	1	1	1	1	1	1	Q de novo
GCF_000283535.1	Pseudogulbenkiania_NH8B	748280	Proteobacteria	2	1	1	1	1	1	1	Q de novo
GCF_000209655.1	Pusillimonas_T7-7	1007105	Proteobacteria	0	0	0	1	1	1	1	preQ0 salvage
GCF_000009125.1	Ralstonia_solanacearum_GMI1000	267608	Proteobacteria	1	1	1	1	1	1	1	Q de novo
GCF_000215705.1	Ramlibacter_tataouinensis_TTB310	365046	Proteobacteria	0	0	1	1	1	1	1	Q de novo
GCF_002116905.1	Rhizobacter_gummiphilus_NS21	946333	Proteobacteria	0	0	1	1	1	1	1	Q de novo
GCF_002863805.1	Rhodocyclaceae_bacterium_Thauera-like	1898103	Proteobacteria	1	1	1	1	1	1	1	Q de novo
GCF_000013605.1	Rhodoferax_ferrireducens_T118_DSM_15236	338969	Proteobacteria	1	1	1	1	1	1	2	Q de novo
GCF_001483865.1	Roseateles_depolymerans_KCTC_42856	76731	Proteobacteria	3	1	1	1	1	1	1	Q de novo
GCF_000284255.1	Rubrivivax_gelatinosus_IL144	983917	Proteobacteria	0	0	1	1	1	1	1	Q de novo
GCA_000934545.1	Rugosibacter_aromaticivorans_Ca6	1565605	Proteobacteria	1	1	1	1	1	1	1	Q de novo
GCF_000828895.1	Serpentinomonas_raichei_A1	1458425	Proteobacteria	3	1	1	1	1	1	1	Q de novo
GCF_000025705.1	Sideroxydans_lithotrophicus_ES-1	580332	Proteobacteria	1	1	1	1	1	1	1	Q de novo
GCF_002951835.1	Simonsiella_muelleri_ATCC_29453	641147	Proteobacteria	1	1	1	1	1	1	1	Q de novo
GCF_003008595.1	Simplicispira_suum_SC1-8	2109915	Proteobacteria	0	0	1	1	1	1	1	Q de novo
GCF_000600005.1	Snodgrassella_alvi_wkB2	1196094	Proteobacteria	1	2	1	1	1	1	1	Q de novo
GCF_000297055.2	Sulfuricella_denitrificans_skB26	1163617	Proteobacteria	1	1	1	1	1	1	1	Q de novo
GCF_002162035.1	Sulfuriferula_AH1	1985873	Proteobacteria	0	1	2	1	1	1	1	Q de novo
GCF_000828635.1	Sulfuritalea_hydrogenivorans_sk43H_DSM_22779	1223802	Proteobacteria	1	1	0	1	1	1	1	preQ0 salvage
GCF_003967275.1	Sulfuritortus_calidifontis_J1A	1914471	Proteobacteria	0	1	1	1	1	1	1	Q de novo
GCF_003609995.1	Sutterella_megalosphaeroides_6FBBBH3	2494234	Proteobacteria	1	2	1	1	1	1	1	Q de novo
GCF_000185745.1	Taylorella_equigenitalis_MCE9	937774	Proteobacteria	1	1	1	1	1	1	1	Q de novo
GCF_000021765.1	Thauera_MZ1T	85643	Proteobacteria	2	1	2	1	1	1	1	Q de novo
GCF_000012745.1	Thiobacillus_denitrificans_ATCC_25259	292415	Proteobacteria	2	1	1	1	1	1	1	Q de novo
GCF_000092605.1	Thiomonas_intermedia_K12	426114	Proteobacteria	0	0	0	1	1	1	1	preQ0 salvage
GCF_003955735.1	Undibacterium_parvum_DSM_23061	401471	Proteobacteria	1	2	1	1	1	1	1	Q de novo
GCF_000463015.1	Variovorax_paradoxus_B4	1246301	Proteobacteria	1	1	1	1	1	1	2	Q de novo
GCF_000015565.1	Verminephrobacter_eiseniae_EF01-2	391735	Proteobacteria	1	1	1	1	1	1	1	Q de novo
GCF_002222655.1	Vitreoscilla_filiformis_ATCC_15551	63	Proteobacteria	1	2	1	1	1	1	1	Q de novo
GCF_003054515.1	Zoogloeaceae_bacteirum_Par-f-2	2080469	Proteobacteria	1	1	1	1	1	1	1	Q de novo
GCF_001499655.1	Candidatus Protochlamydia naegleriophila	389348	Chlamydiae	0	0	0	0	1	0	0	q salvage
GCF_000008745.1	Chlamydia_pneumoniae_CWL029	115713	Chlamydiae	0	0	0	0	1	0	0	q salvage
GCF_000008725.1	Chlamydia_trachomatis_DUW-3CX	272561	Chlamydiae	0	0	0	0	1	0	0	q salvage
GCF_000253035.1	Parachlamydia_acanthamoebae_UV-7	765952	Chlamydiae	2	1	2	1	1	1	1	Q de novo
GCF_000237205.1	Simkania_negevensis_Z	331113	Chlamydiae	0	0	0	0	1	0	0	q salvage
GCF_000092785.1	Waddlia_chondrophila_WSU_86-1044	716544	Chlamydiae	1	1	2	1	1	1	1	Q de novo
GCF_000006985.1	Chlorobaculum_tepidum_TLS	194439	Chlorobi	2	1	1	1	1	2	1	Q de novo
GCF_000015125.1	Chlorobium_phaeobacteroides_DSM_266	290317	Chlorobi	2	1	1	1	1	2	1	Q de novo
GCF_000020525.1	Chloroherpeton_thalassium_ATCC_35110	517418	Chlorobi	2	1	1	1	1	2	1	Q de novo
GCF_000020645.1	Pelodictyon_phaeoclathratiforme_BU-1	324925	Chlorobi	2	1	1	1	1	2	1	Q de novo
GCF_000020625.1	Prosthecochloris_aestuarii_DSM_271	290512	Chlorobi	2	1	1	1	1	2	2	Q de novo
GCF_000199675.1	Anaerolinea_thermophila_UNI-1	926569	Chloroflexi	0	2	0	0	2	1	1	preQ1 salvage
GCF_001717545.1	Anaerolineaceae_bacterium_oral_taxon_439_W11661	1889813	Chloroflexi	0	1	0	0	1	1	1	preQ1 salvage
GCF_900184705.1	Brevefilum_fermentans	1986204	Chloroflexi	0	0	0	0	2	1	1	preQ1 salvage
GCF_003966975.1	Pelolinea_submarina_MO-CFX1	913107	Chloroflexi	0	0	0	0	2	1	1	preQ1 salvage
GCF_900066015.1	Candidatus_Promineofilum_breve_Cfx-K	1806508	Chloroflexi	1	0	0	0	2	1	1	preQ1 salvage
GCF_000281175.1	Caldilinea_aerophila_DSM_14535_NBRC_104270	926550	Chloroflexi	1	0	0	0	1	1	1	preQ1 salvage
GCF_000021945.1	Chloroflexus_aggregans_DSM_9485	326427	Chloroflexi	4	0	0	0	2	0	0	q salvage
GCA_000018565.1	Herpetosiphon_aurantiacus_DSM_785	316274	Chloroflexi	4	1	0	0	1	2	2	preQ1 salvage
GCF_000016665.1	Roseiflexus_RS-1	357808	Chloroflexi	2	0	0	0	2	0	0	q salvage
GCF_000011905.1	Dehalococcoides_mccartyi_195	243164	Chloroflexi	1	0	0	0	1	1	17	preQ1 salvage
GCF_000143165.1	Dehalogenimonas_lykanthroporepellens_BL-DC-9	552811	Chloroflexi	1	0	0	0	1	1	23	preQ1 salvage
GCF_004208415.1	Ktedonobacterales_bacterium_SCAWS-G2	2509675	Chloroflexi	3	1	1	1	2	2	2	Q de novo
GCF_000024985.1	Sphaerobacter_thermophilus_DSM_20745	479434	Chloroflexi	1	0	1	1	1	1	1	Q de novo
GCF_000021685.1	Thermomicrobium_roseum_DSM_5159	309801	Chloroflexi	0	0	1	1	1	1	1	Q de novo
GCF_000020605.1	Eubacterium_rectale_ATCC_33656	515619	Firmicutes	0	1	0	0	1	1	1	preQ1 salvage
GCF_000196455.1	Acetoanaerobium_sticklandii_DSM_519	1511	Firmicutes	0	1	0	0	1	1	1	preQ1 salvage
GCF_000247605.1	Acetobacterium_woodii_DSM_1030	931626	Firmicutes	0	0	0	0	1	1	5	preQ1 salvage
GCF_000144695.1	Acetohalobium_arabaticum_DSM_5501	574087	Firmicutes	1	1	1	0	1	1	3	preQ1 salvage
GCF_000016985.1	Alkaliphilus_metalliredigens_QYMF	293826	Firmicutes	0	0	0	1	1	1	3	preQ0 salvage
GCF_004103735.1	Aminipila_JN-39	2507160	Firmicutes	1	0	0	0	1	1	1	preQ1 salvage
GCF_000024605.1	Ammonifex_degensii_KC4	429009	Firmicutes	1	1	1	0	1	1	1	preQ1 salvage
GCF_001998765.1	Anaerostipes_hadrus_BPB5	649756	Firmicutes	1	3	1	1	1	1	1	Q de novo
GCF_001561955.1	Anaerotignum_propionicum_DSM_1682_X2	991789	Firmicutes	0	2	0	0	1	1	1	preQ1 salvage
GCF_003991135.1	Anoxybacter_fermentans_DY22613	1323375	Firmicutes	0	0	0	0	1	1	1	preQ1 salvage
GCF_002222595.2	Blautia_hansenii_DSM_20583	537007	Firmicutes	0	1	0	0	1	1	1	preQ1 salvage
GCF_000145035.1	Butyrivibrio_proteoclasticus_B316	515622	Firmicutes	0	2	0	0	1	1	1	preQ1 salvage
GCF_000007085.1	Caldanaerobacter_subterraneus_sub_tengcongensis_MB4	273068	Firmicutes	1	0	0	1	1	1	2	preQ0 salvage
GCF_000016545.1	Caldicellulosiruptor_saccharolyticus_DSM_8903	351627	Firmicutes	1	1	1	1	1	1	2	Q de novo
GCF_000018425.1	Candidatus_Desulforudis_audaxviator_MP104C	477974	Firmicutes	1	1	1	0	1	1	3	preQ1 salvage
GCF_004103755.1	Caproiciproducens_NJN-50	2507162	Firmicutes	0	1	0	0	1	1	1	preQ1 salvage
GCF_003054495.1	Carboxydocella_thermautotrophica_41	178899	Firmicutes	1	1	1	0	1	1	3	preQ1 salvage
GCF_000012865.1	Carboxydothermus_hydrogenoformans_Z-2901	246194	Firmicutes	1	1	1	0	1	1	2	preQ1 salvage
GCF_000178835.2	Cellulosilyticum_lentocellum_DSM_5427	642492	Firmicutes	0	2	0	1	1	1	2	preQ0 salvage
GCF_003628755.1	Christensenella_minuta_DSM_22607	626937	Firmicutes	0	1	0	0	1	1	2	preQ1 salvage
GCF_000009205.2	Clostridioides_difficile_630	272563	Firmicutes	0	0	0	0	1	1	4	preQ1 salvage
GCF_000008765.1	Clostridium_acetobutylicum_ATCC_824	272562	Firmicutes	6	2	1	0	1	1	2	preQ1 salvage
GCF_000063585.1	Clostridium_botulinum_A_ATCC_3502	413999	Firmicutes	2	3	1	0	1	1	2	preQ1 salvage
GCF_000013285.1	Clostridium_perfringens_ATCC_13124	195103	Firmicutes	0	0	0	0	1	1	1	preQ1 salvage
GCF_000007625.1	Clostridium_tetani_E88_Massachusetts_sub_E88	212717	Firmicutes	0	1	0	0	1	1	1	preQ1 salvage
GCF_000305815.1	Dehalobacter_CF	1131462	Firmicutes	1	1	1	1	1	1	25	Q de novo
GCF_002224645.1	Dehalobacterium_formicoaceticum_DMC	51515	Firmicutes	1	2	1	1	1	1	5	Q de novo
GCF_000233715.2	Desulfallas_gibsoniae_DSM_7213	767817	Firmicutes	0	0	0	1	1	1	1	preQ0 salvage
GCF_000010045.1	Desulfitobacterium_hafniense_Y51	138119	Firmicutes	0	0	2	0	1	1	3	preQ1 salvage
GCA_000214705.1	Desulfofundulus_kuznetsovii_DSM_6115	760568	Firmicutes	1	3	1	0	1	1	3	preQ1 salvage
GCF_000235605.1	Desulfosporosinus_orientis_DSM_765	768706	Firmicutes	1	1	1	0	1	1	5	preQ1 salvage
GCF_000215085.1	Desulfotomaculum_ruminis_DSM_2154	696281	Firmicutes	1	1	1	0	1	1	1	preQ1 salvage
GCF_000178115.2	Ethanoligenens_harbinense_YUAN-3	663278	Firmicutes	0	1	0	0	1	1	1	preQ1 salvage
GCF_000152245.2	Eubacterium_callanderi_KIST612	53442	Firmicutes	0	0	0	0	1	1	3	preQ1 salvage
GCF_002734145.1	Faecalibacterium_prausnitzii_A2165	718252	Firmicutes	0	1	0	0	1	1	1	preQ1 salvage
GCF_000163895.2	Filifactor_alocis_ATCC_35896	546269	Firmicutes	0	1	0	0	1	1	1	preQ1 salvage
GCF_001688625.2	Flavonifractor_plautii_YL31	292800	Firmicutes	0	1	0	0	1	1	2	preQ1 salvage
GCF_001750685.1	Geosporobacter_ferrireducens_IRF9	1424294	Firmicutes	0	0	0	1	1	1	6	preQ0 salvage
GCF_000166415.1	Halanaerobium_hydrogeniformans	656519	Firmicutes	0	0	0	0	1	1	3	preQ1 salvage
GCF_000328625.1	Halobacteroides_halobius_DSM_5150	748449	Firmicutes	0	0	0	0	1	1	3	preQ1 salvage
GCF_003953885.1	Halocella_SP3-1	2382161	Firmicutes	0	0	0	1	1	1	3	preQ0 salvage
GCF_000020485.1	Halothermothrix_orenii_H_168_DSM_9562	373903	Firmicutes	0	0	0	0	1	1	4	preQ1 salvage
GCF_000019165.1	Heliobacterium_modesticaldum_Ice1_ATCC_51547	498761	Firmicutes	1	2	1	0	1	1	3	preQ1 salvage
GCF_900070325.1	Herbinix_luporum_SD1D	1679721	Firmicutes	0	0	0	0	1	1	1	preQ1 salvage
GCF_000015865.1	Hungateiclostridium_thermocellum_ATCC_27405	203119	Firmicutes	1	1	1	0	2	1	2	preQ1 salvage
GCF_001454945.1	Intestinimonas_butyriciproducens_AF211	1297617	Firmicutes	0	1	0	0	1	1	3	preQ1 salvage
GCF_003589745.1	Lachnoanaerobaculum_umeaense_DSM_23576_CCUG_58757	617123	Firmicutes	0	1	0	0	1	1	1	preQ1 salvage
GCF_000018685.1	Lachnoclostridium_phytofermentans_ISDg	357809	Firmicutes	0	1	0	0	1	1	4	preQ1 salvage
GCF_000025225.2	Mageeibacillus_indolicus_UPII9-5	699246	Firmicutes	0	1	1	0	1	1	1	preQ1 salvage
GCF_000213255.1	Mahella_australiensis_50-1_BON	697281	Firmicutes	0	0	0	0	1	1	1	preQ1 salvage
GCF_002998925.1	Mogibacterium_diversum_CCUG_47132	114527	Firmicutes	0	1	0	0	1	1	1	preQ1 salvage
GCF_000013105.1	Moorella_thermoacetica_ATCC_39073	264732	Firmicutes	0	0	1	0	1	1	1	preQ1 salvage
GCF_900312975.1	Mordavella_Marseille-P3756	2086584	Firmicutes	0	1	0	0	1	1	2	preQ1 salvage
GCF_000020005.1	Natranaerobius_thermophilus_JWNM-WN-LF	457570	Firmicutes	0	0	0	0	1	1	2	preQ1 salvage
GCF_000283575.1	Oscillibacter_valericigenes_Sjm18-20	693746	Firmicutes	0	1	0	0	1	1	2	preQ1 salvage
GCF_002865995.1	Paeniclostridium_sordellii_AM370	1505	Firmicutes	0	2	0	0	1	1	2	preQ1 salvage
GCA_000010565.1	Pelotomaculum_thermopropionicum_SI	370438	Firmicutes	1	1	1	0	1	1	2	preQ1 salvage
GCF_000597865.1	Peptoclostridium_acidaminophilum_DSM_3953	1286171	Firmicutes	1	2	1	0	1	1	2	preQ1 salvage
GCF_002896855.1	Pseudoclostridium_thermosuccinogenes_DSM_5807	84032	Firmicutes	0	0	0	0	1	1	3	preQ1 salvage
GCF_000225345.1	Roseburia_hominis_A2-183	585394	Firmicutes	0	1	0	0	1	1	1	preQ1 salvage
GCF_000022065.1	Ruminiclostridium_cellulolyticum_H10_ATCC_35319	394503	Firmicutes	0	0	0	0	1	1	2	preQ1 salvage
GCF_000179635.2	Ruminococcus_albus_7_DSM_20455	697329	Firmicutes	1	3	1	1	1	1	1	Q de novo
GCA_000219855.1	Sulfobacillus_acidophilus_TPY	1051632	Firmicutes	0	0	0	0	0	1	0	No-Q
GCF_000009905.1	Symbiobacterium_thermophilum_IAM_14863_IAM14863	292459	Firmicutes	0	0	0	0	1	1	1	preQ1 salvage
GCF_000190635.1	Syntrophobotulus_glycolicus_DSM_8271	645991	Firmicutes	1	1	1	1	1	1	1	Q de novo
GCF_000014725.1	Syntrophomonas_wolfei_sub_wolfei_Goettingen_G311	335541	Firmicutes	1	0	0	0	1	1	1	preQ1 salvage
GCF_000092405.1	Syntrophothermus_lipocalidus_DSM_12680	643648	Firmicutes	1	1	1	0	1	1	3	preQ1 salvage
GCF_000213235.1	Tepidanaerobacter_acetatoxydans_Re1	1209989	Firmicutes	1	0	0	0	1	1	1	preQ1 salvage
GCF_000184705.1	Thermaerobacter_marianensis_DSM_12885	644966	Firmicutes	0	0	0	1	1	1	1	preQ0 salvage
GCF_000092945.1	Thermincola_potens_JR	635013	Firmicutes	0	0	1	0	1	1	2	preQ1 salvage
GCF_000025645.1	Thermoanaerobacter_italicus_Ab9	580331	Firmicutes	1	0	0	1	1	1	2	preQ0 salvage
GCF_000328545.1	Thermoanaerobacterium_thermosaccharolyticum_M0795	698948	Firmicutes	1	0	0	1	1	1	2	preQ0 salvage
GCF_000331995.1	Thermoclostridium_stercorarium_sub_stercorarium_DSM_8532	1121335	Firmicutes	0	0	0	0	1	1	1	preQ1 salvage
GCF_000212395.1	Thermodesulfobium_narugense_DSM_14796	747365	Firmicutes	2	1	1	1	1	1	1	Q de novo
GCF_000144645.1	Thermosediminibacter_oceani_DSM_16646	555079	Firmicutes	1	0	0	0	1	1	2	preQ1 salvage
GCA_001765415.1	Candidatus_Melainabacteria_bacterium_MEL.A1	1899017	Cyanobacteria	1	2	1	1	1	1	1	Q de novo
GCF_000018105.1	Acaryochloris_marina_MBIC11017	329726	Cyanobacteria	2	2	1	1	1	1	1	Q de novo
GCF_000317695.1	Anabaena_cylindrica_PCC_7122	272123	Cyanobacteria	3	2	1	1	1	1	1	Q de novo
GCF_000316575.1	Calothrix_PCC_7507	99598	Cyanobacteria	3	2	1	1	1	1	2	Q de novo
GCF_000317125.1	Chroococcidiopsis_thermalis_PCC_7203	251229	Cyanobacteria	2	1	1	1	1	1	1	Q de novo
GCF_000316515.1	Cyanobium_gracile_PCC_6307	292564	Cyanobacteria	3	1	1	1	1	1	2	Q de novo
GCA_000317535.1	Cylindrospermum_stagnale_PCC_7417	56107	Cyanobacteria	2	2	1	1	1	1	1	Q de novo
GCF_000317615.1	Dactylococcopsis_salina_PCC_8305	13035	Cyanobacteria	2	1	1	1	1	1	1	Q de novo
GCF_001548455.1	Fischerella_NIES-3754	1752063	Cyanobacteria	3	2	1	1	1	1	1	Q de novo
GCF_002075285.2	Halomicronema_hongdechloris_C2206	1641165	Cyanobacteria	2	0	0	1	1	1	1	preQ0 salvage
GCF_000316605.1	Leptolyngbya_PCC_7376	111781	Cyanobacteria	1	1	1	1	1	1	1	Q de novo
GCF_003054475.1	Nodularia_spumigena_UHCC_0039	1914872	Cyanobacteria	2	2	1	1	1	1	1	Q de novo
GCF_000020025.1	Nostoc_punctiforme_PCC_73102_ATCC_29133	63737	Cyanobacteria	2	2	1	1	1	1	2	Q de novo
GCF_000009705.1	Nostoc_PCC_7120	103690	Cyanobacteria	3	2	1	1	1	1	1	Q de novo
GCA_003609755.1	Planktothrix_agardhii_NIES-204	282423	Cyanobacteria	2	1	1	1	2	1	1	Q de novo
GCF_000317025.1	Pleurocapsa_PCC_7327	118163	Cyanobacteria	2	2	1	1	1	1	1	Q de novo
GCF_000011485.1	Prochlorococcus_marinus_MIT_9313_MIT9313	74547	Cyanobacteria	3	1	1	1	1	1	1	Q de novo
GCF_000007925.1	Prochlorococcus_marinus_sub_marinus_CCMP1375_SS120	167539	Cyanobacteria	3	1	1	1	1	1	1	Q de novo
GCF_000317065.1	Pseudanabaena_PCC_7367	82654	Cyanobacteria	1	1	1	1	2	1	1	Q de novo
GCF_000316665.1	Rivularia_PCC_7116	373994	Cyanobacteria	3	2	1	1	1	2	1	Q de novo
GCF_000317575.1	Stanieria_cyanosphaera_PCC_7437	111780	Cyanobacteria	2	1	1	1	1	1	1	Q de novo
GCF_000012525.1	Synechococcus_elongatus_PCC_7942	1140	Cyanobacteria	3	1	1	1	1	1	1	Q de novo
GCF_000009725.1	Synechocystis_PCC_6803	1148	Cyanobacteria	1	1	1	1	1	1	1	Q de novo
GCF_000011345.1	Thermosynechococcus_elongatus_BP-1	197221	Cyanobacteria	2	1	1	1	1	1	1	Q de novo
GCF_000204075.1	Trichormus_variabilis_ATCC_29413	240292	Cyanobacteria	3	2	1	1	1	1	1	Q de novo
GCF_000011385.1	Gloeobacter_violaceus_PCC_7421	251221	Cyanobacteria	2	1	1	1	1	1	1	Q de novo
GCF_003060805.1	Arthrospira_TJSD092	2153484	Cyanobacteria	3	1	1	1	1	1	1	Q de novo
GCF_000025125.1	Candidatus_Atelocyanobacterium_thalassa_isolate_ALOHA	1453429	Cyanobacteria	3	1	0	1	1	1	1	preQ0 salvage
GCA_000317145.1	Chamaesiphon_minutus_PCC_6605	1173020	Cyanobacteria	2	1	2	1	1	1	2	Q de novo
GCF_002368355.1	Chondrocystis_NIES-4102	2005460	Cyanobacteria	2	1	1	1	1	1	1	Q de novo
GCF_000317495.1	Crinalium_epipsammum_PCC_9333	1173022	Cyanobacteria	3	1	1	1	1	1	1	Q de novo
GCF_000317675.1	Cyanobacterium_aponinum_PCC_10605	755178	Cyanobacteria	3	1	1	1	1	1	1	Q de novo
GCF_000147335.1	Cyanothece_PCC_7822	497965	Cyanobacteria	3	2	1	1	3	1	1	Q de novo
GCF_000317045.1	Geitlerinema_PCC_7407	1173025	Cyanobacteria	4	3	2	1	2	1	1	Q de novo
GCF_000317555.1	Gloeocapsa_PCC_7428	1173026	Cyanobacteria	2	1	1	1	1	1	1	Q de novo
GCF_000317635.1	Halothece_PCC_7418	65093	Cyanobacteria	3	2	1	1	1	1	1	Q de novo
GCF_000317515.1	Microcoleus_PCC_7113	1173027	Cyanobacteria	3	2	1	1	3	1	1	Q de novo
GCF_000010625.1	Microcystis_aeruginosa_NIES-843	449447	Cyanobacteria	2	2	1	1	1	1	1	Q de novo
GCF_001767235.1	Moorea_producens_PAL-8-15-08-1	1458985	Cyanobacteria	3	2	1	1	1	1	1	Q de novo
GCF_000317475.1	Oscillatoria_nigro-viridis_PCC_7112	179408	Cyanobacteria	2	2	1	1	1	1	1	Q de novo
GCF_000014265.1	Trichodesmium_erythraeum_IMS101	203124	Cyanobacteria	1	2	1	1	1	1	1	Q de novo
GCF_000183405.1	Calditerrivibrio_nitroreducens_DSM_19672	768670	Deferribacteres	1	1	1	0	1	1	1	preQ1 salvage
GCF_000010985.1	Deferribacter_desulfuricans_SSM1	639282	Deferribacteres	1	1	1	0	1	1	1	preQ1 salvage
GCF_000025725.1	Denitrovibrio_acetiphilus_DSM_12809	522772	Deferribacteres	1	0	0	0	1	1	2	preQ1 salvage
GCF_000218625.1	Flexistipes_sinusarabici_DSM_4947	717231	Deferribacteres	1	1	1	0	1	1	1	preQ1 salvage
GCF_004087915.1	Geovibrio_thiophilus_DSM_11263	139438	Deferribacteres	1	1	1	0	1	1	2	preQ1 salvage
GCF_000008565.1	Deinococcus_radiodurans_R1	243230	Deinococcus-Thermus	0	0	1	1	1	1	1	Q de novo
GCF_000195335.1	Marinithermus_hydrothermalis_DSM_14884	869210	Deinococcus-Thermus	1	1	1	1	1	1	1	Q de novo
GCF_000092125.1	Meiothermus_silvanus_DSM_9946	526227	Deinococcus-Thermus	0	0	0	0	1	2	1	preQ1 salvage
GCF_000183745.1	Oceanithermus_profundus_DSM_14977	670487	Deinococcus-Thermus	0	0	0	0	1	1	1	preQ1 salvage
GCF_000091545.1	Thermus_thermophilus_HB8	300852	Deinococcus-Thermus	0	0	0	0	1	1	1	preQ1 salvage
GCF_000022145.1	Anaeromyxobacter_dehalogenans_2CP-1	455488	Proteobacteria	2	1	2	1	2	1	3	Q de novo
GCF_001027285.1	Archangium_gephyra_DSM_2261	48	Proteobacteria	1	2	1	1	3	2	1	Q de novo
GCF_003258315.1	Bradymonas_sediminis_FA350	1548548	Proteobacteria	1	1	0	0	2	1	1	preQ1 salvage
GCF_001189295.1	Chondromyces_crocatus_Cm_c5	52	Proteobacteria	1	1	0	0	1	2	1	preQ1 salvage
GCF_000255295.1	Corallococcus_coralloides_DSM_2259	1144275	Proteobacteria	2	1	1	1	2	2	1	Q de novo
GCF_002305875.1	Cystobacter_fuscus_DSM_52655	43	Proteobacteria	2	2	1	1	2	1	2	Q de novo
GCF_000143965.1	Desulfarculus_baarsii_DSM_2075	644282	Proteobacteria	1	1	1	0	1	1	1	preQ1 salvage
GCF_000021905.1	Desulfatibacillum_alkenivorans_AK-01	439235	Proteobacteria	2	1	1	1	1	1	5	Q de novo
GCF_000195295.1	Desulfobacca_acetoxidans_DSM_11109	880072	Proteobacteria	1	1	2	0	1	1	1	preQ1 salvage
GCF_000020365.1	Desulfobacterium_autotrophicum_HRM2	177437	Proteobacteria	1	0	0	0	1	1	2	preQ1 salvage
GCF_000307105.1	Desulfobacula_toluolica_Tol2	651182	Proteobacteria	2	1	1	1	1	1	4	Q de novo
GCF_002952055.1	Desulfobulbus_oralis_ORNL	1986146	Proteobacteria	0	1	1	0	1	1	1	preQ1 salvage
GCF_000341395.1	Desulfocapsa_sulfexigens_DSM_10523	1167006	Proteobacteria	1	1	1	0	1	1	2	preQ1 salvage
GCF_000018405.1	Desulfococcus_oleovorans_Hxd3	96561	Proteobacteria	1	1	2	1	1	1	7	Q de novo
GCF_000024325.1	Desulfohalobium_retbaense_DSM_5692	485915	Proteobacteria	1	0	0	0	1	1	1	preQ1 salvage
GCF_000023225.1	Desulfomicrobium_baculatum_DSM_4028	525897	Proteobacteria	1	0	0	0	1	1	1	preQ1 salvage
GCF_000266945.1	Desulfomonile_tiedjei_DSM_6799	706587	Proteobacteria	3	1	1	1	1	1	9	Q de novo
GCF_000025945.1	Desulfotalea_psychrophila_LSv54	177439	Proteobacteria	1	1	1	1	0	1	1	No-Q
GCF_000195755.1	Desulfovibrio_vulgaris_Hildenborough	882	Proteobacteria	2	1	1	1	1	1	1	Q de novo
GCF_000517565.1	Desulfurella_acetivorans_A63	694431	Proteobacteria	1	1	1	1	1	1	1	Q de novo
GCF_000092205.1	Desulfurivibrio_alkaliphilus_AHT_2	589865	Proteobacteria	1	1	1	0	1	1	1	preQ1 salvage
GCF_001278055.1	Desulfuromonas_soudanensis_WTL	1603606	Proteobacteria	1	1	1	1	2	1	2	Q de novo
GCF_000827125.1	Geoalkalibacter_subterraneus_Red1	483547	Proteobacteria	1	1	2	0	2	1	3	preQ1 salvage
GCF_000012925.1	Geobacter_metallireducens_GS-15	269799	Proteobacteria	1	1	1	0	2	1	3	preQ1 salvage
GCF_000024805.1	Haliangium_ochraceum_DSM_14365	502025	Proteobacteria	3	1	0	0	1	2	1	preQ1 salvage
GCF_000194135.1	Hippea_maritima_DSM_10411	760142	Proteobacteria	1	1	1	1	1	1	1	Q de novo
GCA_001263205.1	Labilithrix_luteola_DSM_27648	1391654	Proteobacteria	2	1	0	0	1	2	1	preQ1 salvage
GCF_000331715.1	Lawsonia_intracellularis_N343	1234378	Proteobacteria	1	1	1	1	1	1	1	Q de novo
GCF_002305855.1	Melittangium_boletus_DSM_14713	1294270	Proteobacteria	3	2	1	1	2	1	1	Q de novo
GCA_001931535.1	Minicystis_rosea_DSM_24000	888845	Proteobacteria	1	1	0	0	1	2	1	preQ1 salvage
GCF_000012685.1	Myxococcus_xanthus_DK_1622	246197	Proteobacteria	2	2	1	1	2	2	1	Q de novo
GCF_000015045.1	Pelobacter_propionicus_DSM_2379	338966	Proteobacteria	1	1	1	1	2	1	2	Q de novo
GCF_000176915.2	Pseudodesulfovibrio_aespoeensis_Aspo-2	643562	Proteobacteria	1	0	1	0	1	1	1	preQ1 salvage
GCF_000737325.1	Sandaracinus_amylolyticus_DSM_53668	927083	Proteobacteria	1	1	0	0	1	2	1	preQ1 salvage
GCF_000067165.1	Sorangium_cellulosum_So_ce56_So_ce_56	448385	Proteobacteria	3	1	0	0	1	2	1	preQ1 salvage
GCF_000165485.1	Stigmatella_aurantiaca_DW43-1	378806	Proteobacteria	1	2	2	1	3	1	1	Q de novo
GCF_000014965.1	Syntrophobacter_fumaroxidans_MPOB	335543	Proteobacteria	1	0	1	1	1	1	2	Q de novo
GCF_000013405.1	Syntrophus_aciditrophicus_SB	56780	Proteobacteria	1	1	1	1	1	1	2	Q de novo
GCF_001263175.1	Vulgatibacter_incomptus_DSM_27710	1391653	Proteobacteria	1	1	1	1	1	1	1	Q de novo
GCF_000092245.1	Arcobacter_nitrofigilis_DSM_7299	572480	Proteobacteria	1	1	1	1	1	1	1	Q de novo
GCF_000009085.1	Campylobacter_jejuni_sub_jejuni_NCTC_11168_ATCC_700819	32022	Proteobacteria	1	1	1	1	1	1	1	Q de novo
GCF_000008525.1	Helicobacter_pylori_26695	85962	Proteobacteria	1	1	1	1	1	1	1	Q de novo
GCA_003945285.1	Hydrogenimonas	2231112	Proteobacteria	1	1	1	1	1	1	1	Q de novo
GCF_000021725.1	Nautilia_profundicola_AmH	598659	Proteobacteria	1	1	1	1	1	1	1	Q de novo
GCF_000186245.1	Nitratifractor_salsuginis_DSM_16511	749222	Proteobacteria	1	1	1	1	1	1	1	Q de novo
GCF_000010325.1	Nitratiruptor_SB155-2	387092	Proteobacteria	1	1	1	1	1	1	1	Q de novo
GCF_000183725.1	Sulfuricurvum_kujiense_DSM_16994	709032	Proteobacteria	1	1	2	1	1	1	1	Q de novo
GCF_000147355.1	Sulfurimonas_autotrophica_DSM_16294	563040	Proteobacteria	1	1	1	2	1	1	1	Q de novo
GCF_000265295.1	Sulfurospirillum_barnesii_SES-3	760154	Proteobacteria	1	1	1	1	1	1	1	Q de novo
GCF_000010345.1	Sulfurovum_NBC37-1	387093	Proteobacteria	1	1	1	1	1	1	1	Q de novo
GCF_000196135.1	Wolinella_succinogenes_DSM_1740_DSMZ_1740	273121	Proteobacteria	1	1	1	1	1	1	1	Q de novo
GCF_000007325.1	Fusobacterium_nucleatum_sub_nucleatum_ATCC_25586	190304	Fusobacteria	0	1	0	0	1	1	1	preQ1 salvage
GCF_000165505.1	Ilyobacter_polytropus_DSM_2926	572544	Fusobacteria	1	2	1	0	1	1	2	preQ1 salvage
GCF_000023905.1	Leptotrichia_buccalis_C-1013-b_DSM_1135	523794	Fusobacteria	0	1	0	0	1	1	1	preQ1 salvage
GCF_000024405.1	Sebaldella_termitidis_ATCC_33386	526218	Fusobacteria	0	1	0	0	1	1	1	preQ1 salvage
GCF_000973085.1	Sneathia_amnii_SN35	187101	Fusobacteria	0	1	0	0	1	1	1	preQ1 salvage
GCF_000024565.1	Streptobacillus_moniliformis_DSM_12112	519441	Fusobacteria	0	1	0	0	1	1	1	preQ1 salvage
GCF_000007945.1	Haemophilus_ducreyi_35000HP	233412	Proteobacteria	1	1	1	1	1	1	1	Q de novo
GCF_000007745.1	Mannheimia_succiniciproducens_MBEL55E	221988	Proteobacteria	1	2	1	1	1	1	1	Q de novo
GCF_001753245.1	Acidihalobacter_prosperus_F5	160660	Proteobacteria	1	1	2	1	1	1	1	Q de novo
GCF_001593425.2	Acinetobacter_baumannii_ATCC_17978	470	Proteobacteria	1	1	1	1	1	1	2	Q de novo
GCF_000739435.1	Actinobacillus_suis_ATCC_33415	743972	Proteobacteria	1	1	1	1	1	1	1	Q de novo
GCF_000196395.1	Aeromonas_salmonicida_sub_salmonicida_A449	382245	Proteobacteria	1	2	1	1	1	1	2	Q de novo
GCF_002157225.2	Agarilytica_rhodophyticola_017	1737490	Proteobacteria	1	1	1	1	1	1	1	Q de novo
GCF_001420915.1	Agarivorans_gilvus_WH0801	680279	Proteobacteria	1	2	1	0	1	1	1	preQ1 salvage
GCF_000163615.3	Aggregatibacter_actinomycetemcomitans_D7S-1	694569	Proteobacteria	1	2	1	1	1	1	1	Q de novo
GCF_003015185.1	Ahniella_affigens_D13	2021234	Proteobacteria	1	1	2	1	1	1	1	Q de novo
GCF_000009365.1	Alcanivorax_borkumensis_SK2	393595	Proteobacteria	1	1	1	1	1	1	1	Q de novo
GCF_000011805.1	Aliivibrio_fischeri_ES114	312309	Proteobacteria	1	2	1	1	1	1	1	Q de novo
GCF_000014785.1	Alkalilimnicola_ehrlichii_MLHE-1	187272	Proteobacteria	1	1	1	1	1	1	1	Q de novo
GCF_000025485.1	Allochromatium_vinosum_DSM_180	572477	Proteobacteria	4	1	1	1	1	1	1	Q de novo
GCF_000815225.1	Allofrancisella_guangzhouensis_08HL01032	594679	Proteobacteria	1	0	0	0	1	1	1	preQ1 salvage
GCF_000172635.2	Alteromonas_macleodii_ATCC_27126	529120	Proteobacteria	1	1	1	1	1	1	1	Q de novo
GCF_900635495.1	Atlantibacter_hermannii_NCTC12129	565	Proteobacteria	1	2	1	1	1	1	1	Q de novo
GCF_003864155.1	Avibacterium_paragallinarum_FARPER-174	728	Proteobacteria	1	2	1	1	1	1	1	Q de novo
GCF_000021045.1	Azotobacter_vinelandii_DJ_ATCC_BAA-1303	322710	Proteobacteria	2	1	1	1	1	1	1	Q de novo
GCF_002237535.1	Bacterioplanes_sanyensis_NV9	1249553	Proteobacteria	1	1	1	1	1	1	1	Q de novo
GCF_003711265.1	Bathymodiolus_thermophilus_thioautotrophic_gill_symbiont_EPR9N	2360	Proteobacteria	1	1	1	1	1	1	1	Q de novo
GCF_001305575.2	Beggiatoa_leptomitoformis_D-402	288004	Proteobacteria	1	2	1	1	1	1	1	Q de novo
GCF_000347595.1	Bibersteinia_trehalosi_USDA-ARS-USMARC-192	1171377	Proteobacteria	1	2	1	1	1	1	1	Q de novo
GCF_002291445.1	Brenneria_goodwinii_FRB141	1109412	Proteobacteria	1	2	1	1	1	1	1	Q de novo
GCF_003675305.1	Buttiauxella_3AFRM03	2479367	Proteobacteria	1	2	1	1	1	1	1	Q de novo
GCF_001534665.1	Candidatus_Arsenophonus_lipoptenae_CB	634113	Proteobacteria	0	0	0	0	0	0	0	No-Q
GCF_000011745.1	Candidatus_Blochmannia_pennsylvanicus_BPEN	291272	Proteobacteria	0	0	0	0	1	0	0	q salvage
GCA_000441575.1	Candidatus_Carsonella_ruddii_DC	667013	Proteobacteria	0	0	0	0	0	0	0	No-Q
GCF_900039485.1	Candidatus_Doolittlea_endobia	1778262	Proteobacteria	0	0	0	0	1	0	0	q salvage
GCF_000953435.1	Candidatus_Evansia_muelleri	1495769	Proteobacteria	0	0	0	0	1	0	0	q salvage
GCF_002285855.1	Candidatus_Hamiltonella_defensa_Bemisia_tabaci_MEAM1	672795	Proteobacteria	1	1	1	1	1	1	1	Q de novo
GCF_000828515.1	Candidatus_Ishikawaella_capsulata_Mpkobe	476281	Proteobacteria	0	0	0	0	1	0	0	q salvage
GCF_900048045.1	Candidatus_Mikella_endobia	1778264	Proteobacteria	0	0	0	0	1	0	0	q salvage
GCF_002356115.1	Candidatus_Nitrosoglobus_terrae_TAO100	1630141	Proteobacteria	1	1	1	1	1	1	1	Q de novo
GCF_000298385.1	Candidatus_Portiera_aleyrodidarum_BT-QVLC	1239881	Proteobacteria	0	0	0	0	0	0	0	No-Q
GCF_003391335.1	Candidatus_Purcelliella_pentastirinorum_OLIH	472834	Proteobacteria	0	0	0	0	0	0	0	No-Q
GCF_000093065.1	Candidatus_Riesia_pediculicola_USDA	515618	Proteobacteria	0	0	0	0	0	0	0	No-Q
GCF_000015105.1	Candidatus_Ruthia_magnifica_Cm_Calyptogena_magnifica	413404	Proteobacteria	1	1	1	1	0	0	0	No-Q
GCF_000828815.1	Candidatus_Tachikawaea_gelatinosa_UwTKB	1410383	Proteobacteria	1	1	1	1	1	1	1	Q de novo
GCA_001447805.1	Candidatus_Tenderia_electrophaga	1748243	Proteobacteria	1	1	1	1	1	1	1	Q de novo
GCF_002813775.1	Candidatus_Thiodictyon_syntrophicum_Cad16T	1166950	Proteobacteria	3	2	1	1	1	1	1	Q de novo
GCF_001281385.1	Candidatus_Thioglobus_singularis_PS1	1125411	Proteobacteria	1	0	0	1	1	1	1	preQ0 salvage
GCF_000010405.1	Candidatus_Vesicomyosocius_okutanii_HA	412965	Proteobacteria	1	1	1	1	1	1	1	Q de novo
GCF_900637305.1	Cardiobacterium_hominis_NCTC10426	2718	Proteobacteria	0	0	0	1	1	1	1	preQ0 salvage
GCF_003063625.1	Catenovulum_CCB-QB4	2172099	Proteobacteria	1	1	1	1	1	1	1	Q de novo
GCF_000757825.1	Cedecea_neteri_SSMD04	158822	Proteobacteria	2	2	1	1	2	1	3	Q de novo
GCF_000019225.1	Cellvibrio_japonicus_Ueda107	498211	Proteobacteria	1	1	1	1	1	1	1	Q de novo
GCF_000520015.2	Chania_multitudinisentens_RB-25	1441930	Proteobacteria	1	3	1	1	1	1	1	Q de novo
GCF_002009425.1	Chromatiaceae_bacterium_2141T.STBD.0c.01a	1978339	Proteobacteria	3	2	1	1	1	1	1	Q de novo
GCF_000055785.1	Chromohalobacter_salexigens_DSM_3043	290398	Proteobacteria	2	1	1	1	1	1	1	Q de novo
GCF_000648515.1	Citrobacter_freundii_CFNIH1	1333848	Proteobacteria	1	2	1	1	1	1	1	Q de novo
GCF_001720485.1	Cobetia_marina_JCM_21022	28258	Proteobacteria	1	1	1	1	1	1	1	Q de novo
GCF_000012325.1	Colwellia_psychrerythraea_34H_BAA-681	167879	Proteobacteria	2	2	2	1	1	1	1	Q de novo
GCF_000017105.1	Coxiella_burnetii_Dugway_5J108-111	434922	Proteobacteria	1	1	1	1	1	1	1	Q de novo
GCF_000982825.1	Cronobacter_sakazakii_ATCC_29544	28141	Proteobacteria	1	2	1	1	1	1	2	Q de novo
GCF_000442595.1	Cycloclasticus_zancles_78-ME	1198232	Proteobacteria	1	1	1	1	1	1	1	Q de novo
GCF_000015345.1	Dichelobacter_nodosus_VCS1703A	246195	Proteobacteria	0	1	0	1	1	1	1	preQ0 salvage
GCF_000147055.1	Dickeya_dadantii_3937	198628	Proteobacteria	1	2	1	1	1	1	2	Q de novo
GCF_001632775.1	Dokdonella_koreensis_DS-123	1300342	Proteobacteria	1	1	1	1	1	1	1	Q de novo
GCA_000632805.1	Dyella_jiangningensis_SBZ_3-12	1379159	Proteobacteria	1	1	1	1	1	1	1	Q de novo
GCF_001632845.1	Ectothiorhodospira_BSL-9	1442136	Proteobacteria	2	1	1	1	1	1	1	Q de novo
GCF_000022885.2	Edwardsiella_ictaluri_93-146	634503	Proteobacteria	1	2	1	1	1	1	1	Q de novo
GCF_000025565.1	Enterobacter_cloacae_sub_cloacae_ATCC_13047	716541	Proteobacteria	1	2	1	1	1	1	2	Q de novo
GCF_000027205.1	Erwinia_amylovora_ATCC_49946	716540	Proteobacteria	1	2	1	1	1	1	1	Q de novo
GCF_000008865.2	Escherichia_coli_O157_H7_Sakai_Sakai_sub_RIMD_0509952	386585	Proteobacteria	1	2	1	1	1	1	1	Q de novo
GCF_000005845.2	Escherichia_coli_K-12_sub_MG1655	511145	Proteobacteria	1	2	1	1	1	1	1	Q de novo
GCF_000148645.1	Ferrimonas_balearica_DSM_9799	550540	Proteobacteria	2	3	2	1	2	1	1	Q de novo
GCF_000242255.2	Frateuria_aurantia_DSM_6220	767434	Proteobacteria	1	1	1	1	1	1	1	Q de novo
GCF_000807275.1	Frischella_perrara_PEB0191	1267021	Proteobacteria	1	2	1	1	1	1	1	Q de novo
GCF_003367375.1	Gallaecimonas_HK-28	2291597	Proteobacteria	1	1	1	1	1	1	2	Q de novo
GCF_000209675.1	Gallibacterium_anatis_UMN179	1005058	Proteobacteria	1	2	1	1	1	1	1	Q de novo
GCF_002291425.1	Gibbsiella_quercinecans_FRB97	929813	Proteobacteria	1	2	1	1	1	1	2	Q de novo
GCF_000599985.1	Gilliamella_apicola_wkB1	1196095	Proteobacteria	1	3	1	1	1	1	1	Q de novo
GCF_000212335.1	Glaciecola_4H-3-7YE-5_4H-3-7YE-5	983545	Proteobacteria	1	1	1	1	1	1	1	Q de novo
GCF_000021885.1	Glaesserella_parasuis_SH0165	557723	Proteobacteria	1	1	1	1	1	1	1	Q de novo
GCF_002215215.1	Granulosicoccus_antarcticus_IMCC3135	1192854	Proteobacteria	1	0	1	1	1	1	2	Q de novo
GCF_001558255.2	Grimontia_hollisae_ATCC_33564	673	Proteobacteria	1	2	1	1	1	1	1	Q de novo
GCF_000940805.1	Gynuella_sunshinyii_YC6258	1445510	Proteobacteria	2	3	2	1	1	1	2	Q de novo
GCF_000027305.1	Haemophilus_influenzae_Rd_KW20	71421	Proteobacteria	1	2	0	2	1	1	1	preQ0 salvage
GCF_000597785.2	Hafnia_alvei_FB1	1453496	Proteobacteria	1	2	1	1	1	1	1	Q de novo
GCF_000012985.1	Hahella_chejuensis_KCTC_2396	349521	Proteobacteria	1	1	1	1	1	1	1	Q de novo
GCF_001953075.1	Halioglobus_pacificus_RR3-57	930806	Proteobacteria	2	1	1	1	1	1	1	Q de novo
GCF_000196875.2	Halomonas_elongata_DSM_2581_type_strain_DSM_2581	768066	Proteobacteria	1	1	1	1	1	1	1	Q de novo
GCF_000015585.1	Halorhodospira_halophila_SL1	349124	Proteobacteria	2	1	1	1	1	1	1	Q de novo
GCF_001648175.1	Halotalea_alkalilenta_IHB_B_13600	376489	Proteobacteria	1	1	1	1	1	1	1	Q de novo
GCF_000024765.1	Halothiobacillus_neapolitanus_c2	555778	Proteobacteria	1	1	1	1	1	1	1	Q de novo
GCF_000019405.1	Histophilus_somni_2336	228400	Proteobacteria	0	1	0	1	1	1	1	preQ0 salvage
GCF_000012605.1	Hydrogenovibrio_crunogenus_XCL-2	317025	Proteobacteria	1	1	1	1	1	1	1	Q de novo
GCF_000008465.1	Idiomarina_loihiensis_L2TR	283942	Proteobacteria	1	1	1	1	1	1	1	Q de novo
GCF_001697225.1	Immundisolibacter_cernigliae_TR3.2	1810504	Proteobacteria	0	1	1	1	1	1	1	Q de novo
GCF_000024085.1	Kangiella_koreensis_DSM_16069	523791	Proteobacteria	1	1	1	1	1	1	1	Q de novo
GCF_002863865.1	Ketobacter_alkanivorans_GI5	1917421	Proteobacteria	1	1	1	1	1	1	2	Q de novo
GCF_000215745.1	Klebsiella_aerogenes_KCTC_2190	1028307	Proteobacteria	1	2	1	1	1	1	2	Q de novo
GCF_000016305.1	Klebsiella_pneumoniae_sub_pneumoniae_MGH_78578_ATCC_700721	272620	Proteobacteria	1	2	1	1	1	1	1	Q de novo
GCF_000019565.1	Klebsiella_variicola_342	244366	Proteobacteria	1	2	1	1	1	1	1	Q de novo
GCF_000300455.3	Kosakonia_sacchari_SP1	1235834	Proteobacteria	1	2	1	1	1	1	1	Q de novo
GCF_002157205.1	Kushneria_marisflavi_SW32	157779	Proteobacteria	2	1	2	1	1	1	1	Q de novo
GCF_001466725.1	Lacimicrobium_alkaliphilum_YelD216	1526571	Proteobacteria	1	1	1	1	1	1	1	Q de novo
GCF_001518835.1	Leclercia_adecarboxylata_USDA-ARS-USMARC-60222	83655	Proteobacteria	1	2	1	1	1	1	1	Q de novo
GCF_000008485.1	Legionella_pneumophila_sub_pneumophila_Philadelphia_1	272624	Proteobacteria	1	1	1	1	2	1	1	Q de novo
GCF_002952735.2	Lelliottia_nimipressuralis_SGAir0187	69220	Proteobacteria	1	2	1	1	1	1	2	Q de novo
GCF_900478135.1	Leminorella_richardii_NCTC12151	158841	Proteobacteria	0	1	1	1	1	1	1	Q de novo
GCF_003096015.2	Limnobaculum_parvum_HYN0051	2172103	Proteobacteria	1	2	1	1	1	1	1	Q de novo
GCF_003515985.1	Lonsdalea_britannica_477	1082704	Proteobacteria	1	2	1	1	1	1	1	Q de novo
GCF_001887595.1	Luteibacter_rhizovicinus_DSM_16549_LJ96T	1440763	Proteobacteria	1	1	1	1	1	1	1	Q de novo
GCF_002327105.1	Luteimonas_100111	2006110	Proteobacteria	1	1	1	1	1	1	1	Q de novo
GCF_002355975.1	Lysobacter_enzymogenes_M497-1	69	Proteobacteria	1	1	1	1	1	1	2	Q de novo
GCF_000376645.1	Mannheimia_haemolytica_M42548	1316932	Proteobacteria	1	1	1	1	1	1	1	Q de novo
GCF_000224005.2	Marichromatium_purpuratum_984	765910	Proteobacteria	4	1	1	1	1	1	2	Q de novo
GCF_000284615.1	Marinobacter_hydrocarbonoclasticus_ATCC_49840	1163748	Proteobacteria	2	1	1	1	1	1	1	Q de novo
GCF_000017285.1	Marinomonas_MWYL1	400668	Proteobacteria	0	1	1	1	1	1	1	Q de novo
GCF_003925915.1	Metakosakonia_MRY16-398	2487150	Proteobacteria	1	2	1	1	1	1	1	Q de novo
GCF_003584645.1	Methylocaldum_marinum_S8	1432792	Proteobacteria	2	1	1	1	1	1	2	Q de novo
GCF_000008325.1	Methylococcus_capsulatus_Bath	243233	Proteobacteria	1	1	1	1	1	1	2	Q de novo
GCF_000968535.2	Methylomicrobium_alcaliphilum_20Z	1091494	Proteobacteria	2	1	0	1	1	1	1	preQ0 salvage
GCF_000214665.1	Methylomonas_methanica_MC09	857087	Proteobacteria	1	1	3	1	1	1	2	Q de novo
GCF_000260985.4	Methylophaga_nitratireducenticrescens_JAM1	754476	Proteobacteria	1	1	1	1	1	1	1	Q de novo
GCF_002209385.1	Methylovulum_psychrotolerans_HV10_M2	1704499	Proteobacteria	1	1	1	1	1	1	1	Q de novo
GCF_001999945.1	Microbulbifer_agarilyticus_GP101	260552	Proteobacteria	2	1	1	1	1	1	1	Q de novo
GCF_002953195.1	Mixta_gaviniae_DSM_22758	665914	Proteobacteria	1	2	1	1	1	1	2	Q de novo
GCF_000092265.1	Moraxella_catarrhalis_BBH18	1236608	Proteobacteria	1	1	1	1	1	1	1	Q de novo
GCF_000286435.2	Morganella_morganii_sub_morganii_KT	1124991	Proteobacteria	1	2	1	1	1	1	1	Q de novo
GCF_000953735.1	Moritella_viscosa	80854	Proteobacteria	1	2	1	1	1	1	1	Q de novo
GCF_000024725.1	Nitrosococcus_halophilus_Nc_4	472759	Proteobacteria	2	1	1	1	1	1	1	Q de novo
GCF_001586165.1	Obesumbacterium_proteus_DSM_2777	82983	Proteobacteria	1	2	1	1	1	1	1	Q de novo
GCF_001267175.1	Oblitimonas_alkaliphila_B4199	1697053	Proteobacteria	1	1	1	1	1	1	1	Q de novo
GCF_002117105.1	Oceanicoccus_sagamiensis_NBRC_107125	716816	Proteobacteria	2	1	0	1	1	1	1	preQ0 salvage
GCF_000243075.1	Oceanimonas_GK1	511062	Proteobacteria	1	1	1	1	1	1	1	Q de novo
GCF_002157895.1	Oceanisphaera_profunda_SM1222	1416627	Proteobacteria	1	1	1	1	1	1	1	Q de novo
GCF_002162375.1	Oleiphilus_messinensis_ME102	141451	Proteobacteria	1	2	1	1	1	1	1	Q de novo
GCF_000967895.1	Oleispira_antarctica_RB-8	698738	Proteobacteria	1	2	1	1	1	1	1	Q de novo
GCF_000025405.2	Pantoea_ananatis_LMG_20103	706191	Proteobacteria	1	2	1	1	1	1	2	Q de novo
GCF_002216855.1	Paraphotobacterium_marinum_NSCS20N07D	1755811	Proteobacteria	1	1	1	2	1	1	1	Q de novo
GCF_000006825.1	Pasteurella_multocida_sub_multocida_Pm70	272843	Proteobacteria	1	2	1	1	1	1	1	Q de novo
GCF_000260925.1	Pectobacterium_parmentieri_SCC3193	1905730	Proteobacteria	1	2	1	1	1	1	2	Q de novo
GCF_000196255.1	Photobacterium_profundum_SS9	298386	Proteobacteria	0	2	1	1	1	1	1	Q de novo
GCF_000196155.1	Photorhabdus_laumondii_sub_laumondii_TTO1	243265	Proteobacteria	2	2	1	1	1	1	2	Q de novo
GCF_001022135.1	Phytobacter_ursingii_CAV1151	1972431	Proteobacteria	1	3	1	1	1	1	1	Q de novo
GCF_000300295.4	Piscirickettsia_salmonis_LF-89_ATCC_VR-1361	1227812	Proteobacteria	2	1	2	1	1	1	1	Q de novo
GCF_000180175.2	Plautia_stali_symbiont	891974	Proteobacteria	1	1	1	1	1	1	1	Q de novo
GCF_003019855.1	Plesiomonas_shigelloides_MS-17-188	703	Proteobacteria	1	2	1	1	1	1	1	Q de novo
GCF_000757785.1	Pluralibacter_gergoviae_FB2	61647	Proteobacteria	1	2	1	1	1	1	3	Q de novo
GCF_001026985.1	Pragia_fontium_24613	82985	Proteobacteria	1	2	1	1	1	1	1	Q de novo
GCF_000069965.1	Proteus_mirabilis_HI4320	529507	Proteobacteria	1	2	1	1	1	1	1	Q de novo
GCF_000259175.1	Providencia_stuartii_MRSN_2154	1157951	Proteobacteria	1	2	1	0	1	1	1	preQ1 salvage
GCF_000014225.1	Pseudoalteromonas_atlantica_T6c	342610	Proteobacteria	1	1	1	1	1	1	1	Q de novo
GCF_001444425.1	Pseudohongiella_spirulinae_KCTC_32221	1249552	Proteobacteria	2	1	1	1	1	1	1	Q de novo
GCF_000006765.1	Pseudomonas_aeruginosa_PAO1	208964	Proteobacteria	1	2	1	1	1	1	1	Q de novo
GCF_000007565.2	Pseudomonas_putida_KT2440	160488	Proteobacteria	1	1	1	1	1	1	1	Q de novo
GCF_000013785.1	Pseudomonas_stutzeri_A1501	379731	Proteobacteria	1	1	1	1	1	1	1	Q de novo
GCF_000012245.1	Pseudomonas_syringae_pv._syringae_B728a	205918	Proteobacteria	1	1	1	1	1	1	1	Q de novo
GCF_000233915.3	Pseudoxanthomonas_spadix_BD-a59	1045855	Proteobacteria	1	1	1	1	1	1	1	Q de novo
GCF_000012305.1	Psychrobacter_arcticus_273-4	259536	Proteobacteria	1	1	1	1	1	1	1	Q de novo
GCF_000015285.1	Psychromonas_ingrahamii_37	357804	Proteobacteria	1	2	1	1	1	1	1	Q de novo
GCF_000187705.1	Rahnella_Y9602	741091	Proteobacteria	1	2	1	1	1	1	2	Q de novo
GCF_000367425.1	Raoultella_ornithinolytica_B6	1286170	Proteobacteria	1	2	1	1	1	1	1	Q de novo
GCF_002795845.1	Reinekea_forsetii_Hel1_31_D35	1336806	Proteobacteria	1	1	1	1	1	1	1	Q de novo
GCF_003990335.1	Rheinheimera_LHK132	2498451	Proteobacteria	1	1	1	1	1	1	1	Q de novo
GCF_000230695.2	Rhodanobacter_denitrificans_2APBS1	666685	Proteobacteria	1	1	1	1	1	1	1	Q de novo
GCA_900637805.1	Rodentibacter_pneumotropicus	1122936	Proteobacteria	1	2	2	2	1	2	2	Q de novo
GCF_000013665.1	Saccharophagus_degradans_2-40	203122	Proteobacteria	1	1	1	1	1	1	1	Q de novo
GCF_003367315.1	Saccharospirillum_mangrovi_HK-33	2161747	Proteobacteria	2	1	1	1	1	1	1	Q de novo
GCF_003429285.1	Salinimonas_N102	2303538	Proteobacteria	1	1	1	1	1	1	1	Q de novo
GCF_003177035.1	Salinisphaera_LB1	2183911	Proteobacteria	0	1	1	1	1	1	1	Q de novo
GCF_000006945.2	Salmonella_enterica_sub_enterica_serovar_Typhimurium_LT2	99287	Proteobacteria	1	2	1	1	1	2	1	Q de novo
GCF_001007875.1	Sedimenticola_thiotaurini_SIP-G1	1543721	Proteobacteria	3	1	1	1	1	1	3	Q de novo
GCF_000513215.1	Serratia_marcescens_sub_marcescens_Db11	273526	Proteobacteria	1	2	1	2	1	1	2	Q de novo
GCF_000146165.2	Shewanella_oneidensis_MR-1	211586	Proteobacteria	1	2	1	1	1	1	1	Q de novo
GCF_000012005.1	Shigella_dysenteriae_Sd197	300267	Proteobacteria	1	2	1	1	1	1	1	Q de novo
GCF_000006925.2	Shigella_flexneri_2a_301	198214	Proteobacteria	1	2	1	1	1	1	2	Q de novo
GCF_000262305.1	Shimwellia_blattae_DSM_4481_NBRC_105725	630626	Proteobacteria	1	2	1	1	1	1	1	Q de novo
GCF_000305785.2	Simiduia_agarivorans_SA1_DSM_21679_SA1_DSM_21679	1117647	Proteobacteria	2	1	1	1	1	1	1	Q de novo
GCF_000010085.1	Sodalis_glossinidius_morsitans	343509	Proteobacteria	1	1	1	1	1	1	1	Q de novo
GCF_003428335.1	Solimonas_K1W22B-7	2303331	Proteobacteria	2	1	1	1	1	1	1	Q de novo
GCF_000319575.2	Spiribacter_salinus_M19-40	1260251	Proteobacteria	1	0	0	1	1	1	1	preQ0 salvage
GCF_001010805.1	Spongiibacter_IMCC21906	1620392	Proteobacteria	2	1	1	1	1	1	1	Q de novo
GCF_000072485.1	Stenotrophomonas_maltophilia_K279a	522373	Proteobacteria	1	1	1	1	1	1	2	Q de novo
GCF_001579945.1	Steroidobacter_denitrificans_DSM_18526	465721	Proteobacteria	1	1	1	1	1	1	1	Q de novo
GCF_002355735.1	Sulfuricaulis_limicola_HA5	1620215	Proteobacteria	1	1	1	1	1	1	1	Q de novo
GCF_003967195.1	Sulfuriflexus_mobilis_aks1	1811807	Proteobacteria	1	1	1	1	1	1	1	Q de novo
GCF_002355415.1	Sulfurifustis_variabilis_skN76	1675686	Proteobacteria	1	1	1	1	1	1	1	Q de novo
GCF_004001245.1	Sulfurivermis_fontis_JG42	1972068	Proteobacteria	1	1	1	1	1	1	1	Q de novo
GCF_000953635.1	Tatlockia_micdadei_ATCC_33218	451	Proteobacteria	1	1	1	1	2	1	1	Q de novo
GCF_002163585.1	Tatumella_citrea_DSM_13699	53336	Proteobacteria	1	2	1	1	1	1	1	Q de novo
GCF_000023025.1	Teredinibacter_turnerae_T7901	377629	Proteobacteria	1	1	1	1	1	1	1	Q de novo
GCF_000355675.1	Thalassolituus_oleivorans_MIL-1	1298593	Proteobacteria	1	1	1	1	1	1	1	Q de novo
GCF_001831495.1	Thalassotalea_crassostreae_LPB0090	1763536	Proteobacteria	2	2	2	1	2	1	1	Q de novo
GCF_000321415.2	Thioalkalivibrio_nitratireducens_DSM_14787	1255043	Proteobacteria	2	1	1	1	1	1	1	Q de novo
GCF_000227745.2	Thiocystis_violascens_DSM_198	765911	Proteobacteria	4	1	1	1	1	1	2	Q de novo
GCF_000327045.1	Thioflavicoccus_mobilis_8321	765912	Proteobacteria	3	1	1	1	1	1	1	Q de novo
GCF_002356355.1	Thiohalobacter_thiocyanaticus_FOKN1	585455	Proteobacteria	1	1	1	1	1	1	1	Q de novo
GCF_000828615.1	Thiolapillus_brandeum_Hiromi_1	1076588	Proteobacteria	1	1	1	1	1	1	1	Q de novo
GCF_004293625.1	Thiomicrorhabdus_13-15A	2267253	Proteobacteria	1	1	1	1	1	1	1	Q de novo
GCF_000214825.1	Thiomicrospira_cyclica_ALM1	717773	Proteobacteria	1	1	1	1	1	1	1	Q de novo
GCF_000828835.1	Thioploca_ingrica	40754	Proteobacteria	1	1	1	1	1	1	1	Q de novo
GCF_000023065.1	Tolumonas_auensis_DSM_9187	595494	Proteobacteria	1	2	1	1	1	1	1	Q de novo
GCF_000006745.1	Vibrio_cholerae_O1_biovar_El_Tor_N16961	243277	Proteobacteria	1	2	1	1	1	1	1	Q de novo
GCF_000196095.1	Vibrio_parahaemolyticus_RIMD_2210633	223926	Proteobacteria	1	2	1	1	1	1	1	Q de novo
GCF_001187785.1	Wenzhouxiangella_marina_KCTC_42284	1579979	Proteobacteria	2	1	1	1	1	1	1	Q de novo
GCF_000247565.1	Wigglesworthia_glossinidia_endosymbiont_of_Glossina_morsitans_morsitans_Yale_colony	1142511	Proteobacteria	0	0	0	0	0	0	0	No-Q
GCF_001677435.1	Woeseia_oceani_XK5	1548547	Proteobacteria	0	1	1	1	1	1	1	Q de novo
GCF_000007145.1	Xanthomonas_campestris_pv._campestris_ATCC_33913	190485	Proteobacteria	1	1	1	1	1	1	1	Q de novo
GCF_000019585.2	Xanthomonas_oryzae_pv._oryzae_PXO99A	360094	Proteobacteria	1	1	1	1	1	1	2	Q de novo
GCF_000953355.1	Xenorhabdus_nematophila_AN61	1437823	Proteobacteria	1	2	2	1	1	1	2	Q de novo
GCF_000006725.1	Xylella_fastidiosa_9a5c	160492	Proteobacteria	1	1	1	1	1	1	1	Q de novo
GCF_000009345.1	Yersinia_enterocolitica_sub_enterocolitica_8081	393305	Proteobacteria	1	2	1	1	1	1	1	Q de novo
GCF_000009065.1	Yersinia_pestis_CO92	214092	Proteobacteria	1	2	1	1	1	1	1	Q de novo
GCF_001586255.1	Zhongshania_aliphaticivorans_SM2	1470434	Proteobacteria	2	1	1	1	1	1	1	Q de novo
GCF_002407485.1	Zobellella_denitrificans_F13-1	347534	Proteobacteria	1	1	1	1	1	1	1	Q de novo
GCF_003610015.1	Zymobacter_palmae_IAM14233	33074	Proteobacteria	1	2	1	1	1	1	1	Q de novo
GCF_000018785.1	Acholeplasma_laidlawii_PG-8A	441768	Mollicutes	0	0	0	0	1	1	1	preQ1 salvage
GCF_000012225.1	Aster_yellows_witches-broom_phytoplasma_AYWB	322098	Mollicutes	0	0	0	0	0	0	0	No-Q
GCF_000582535.1	Candidatus_Hepatoplasma_crinochetorum_Av	1427984	Mollicutes	0	0	0	0	0	0	0	No-Q
GCF_000069925.1	Candidatus_Phytoplasma_australiense	59748	Mollicutes	0	0	0	0	0	0	0	No-Q
GCF_002803985.1	Entomoplasma_luminosum_PIMN-1	214888	Mollicutes	0	0	0	0	0	0	0	No-Q
GCF_000479355.1	Mesoplasma_florum_W37	1406864	Mollicutes	0	0	0	0	0	0	0	No-Q
GCF_000027325.1	Mycoplasma_genitalium_G37_G-37	243273	Mollicutes	0	0	0	0	0	0	0	No-Q
GCF_000027345.1	Mycoplasma_pneumoniae_M129	272634	Mollicutes	0	0	0	0	0	0	0	No-Q
GCF_000009845.1	Onion_yellows_phytoplasma_OY-M_onion_yellows	262768	Mollicutes	0	0	0	0	0	0	0	No-Q
GCF_000400935.1	Spiroplasma_chrysopicola_DF-1	1276227	Mollicutes	0	0	0	0	0	0	0	No-Q
GCF_000397185.1	Strawberry_lethal_yellows_phytoplasma_CPA_NZSb11	980422	Mollicutes	0	0	0	0	0	0	0	No-Q
GCF_000006625.1	Ureaplasma_parvum_serovar_3_ATCC_700970	273119	Mollicutes	0	0	0	0	0	0	0	No-Q
GCF_000755705.1	Candidatus_Izimaplasma_HR1	1541959	Mollicutes	0	1	0	0	1	1	2	preQ1 salvage
GCF_002838185.1	Tenericutes_bacterium_MO-XQ	1911684	Mollicutes	0	1	0	0	1	1	1	preQ1 salvage
GCF_000230275.1	Acidaminococcus_intestini_RyC-MR95	568816	Firmicutes	2	3	1	1	1	1	1	Q de novo
GCF_900343095.1	Dialister_Marseille-P5638	2161821	Firmicutes	1	2	1	1	1	1	1	Q de novo
GCF_900187035.1	Megamonas_hypermegale_NCTC10570	158847	Firmicutes	2	1	1	1	1	1	1	Q de novo
GCF_003010495.1	Megasphaera_elsdenii_DSM_20460_ATCC_25940	1064535	Firmicutes	1	3	1	1	1	1	2	Q de novo
GCF_003966895.1	Methylomusa_anaerophila_MMFC1	1930071	Firmicutes	1	2	1	0	1	1	7	preQ1 salvage
GCF_900155405.1	Negativicoccus_massiliensis_Marseille-P2082	1702287	Firmicutes	0	1	0	0	1	1	1	preQ1 salvage
GCF_000271665.2	Pelosinus_fermentans_JBW45	1192197	Firmicutes	1	1	1	0	1	1	6	preQ1 salvage
GCF_003945365.1	Phascolarctobacterium_faecium_JCM_30894	33025	Firmicutes	2	2	1	1	1	1	1	Q de novo
GCF_000284095.1	Selenomonas_ruminantium_sub_lactilytica_TAM6421	927704	Firmicutes	1	2	1	1	1	1	2	Q de novo
GCF_000024945.1	Veillonella_parvula_DSM_2008	479436	Firmicutes	1	2	1	1	1	1	1	Q de novo
GCA_002162075.1	Armatimonadetes_bacterium_Uphvl-Ar1	2004467	Other bacteria	3	1	1	1	1	1	1	Q de novo
GCF_000724625.1	Fimbriimonas_ginsengisoli_Gsoil_348	661478	Other bacteria	3	1	1	1	1	1	1	Q de novo
GCF_003353065.1	Candidatus_Cyclonatronum_proteinivorum_Omega	1457365	Other bacteria	2	1	0	0	1	2	1	preQ1 salvage
GCF_000284335.1	Caldisericum_exile_AZM16c01	511051	Other bacteria	1	0	0	0	1	1	1	preQ1 salvage
GCF_001886815.1	Caldithrix_abyssi_DSM_13497_LF13	880073	Other bacteria	3	1	1	1	1	1	2	Q de novo
GCA_001029795.1	candidate_division_Kazan_bacterium_GW2011_GWA1_50_15	1620412	Other bacteria	0	0	0	0	1	0	0	q salvage
GCA_000091165.1	Candidatus_Methylomirabilis_oxyfera	671143	Other bacteria	1	1	1	1	1	1	2	Q de novo
GCA_000503875.1	candidate_division_SR1_bacterium_RAAC1_SR1_1	1394709	Other bacteria	0	0	0	0	1	0	0	q salvage
GCA_000503835.1	candidate_division_WWE3_bacterium_RAAC2_WWE3_1	1394710	Other bacteria	0	0	0	0	1	0	0	q salvage
GCA_001029675.1	Candidatus_Beckwithbacteria_bacterium_GW2011_GWC1_49_16	1618372	Other bacteria	0	0	0	0	1	0	0	q salvage
GCA_001029735.1	Berkelbacteria_bacterium_GW2011_GWE1_39_12	1618337	Other bacteria	0	0	0	0	1	0	0	q salvage
GCF_900465355.1	Candidatus_Bipolaricaulis_anaerobius	2026885	Other bacteria	0	0	0	0	1	0	0	q salvage
GCF_000146065.2	Candidatus_Cloacimonas_acidaminovorans_Evry	459349	Other bacteria	1	1	1	0	1	1	1	preQ1 salvage
GCF_000513475.1	Candidatus_Babela_massiliensis_673862	673862	Other bacteria	0	0	0	0	1	0	0	q salvage
GCF_003366055.1	Candidatus_Dependentiae_bacterium_ex_Spumella_elongata_CCAP_9551_SeV1	2066483	Other bacteria	0	0	0	0	1	0	0	q salvage
GCF_002761215.1	Candidatus_Gracilibacteria_bacterium_HOT-871	1540872	Other bacteria	0	0	0	0	1	1	1	preQ1 salvage
GCA_001430755.1	Candidatus_Peribacter_riflensis	1735162	Other bacteria	0	0	0	0	1	0	0	q salvage
GCA_000503915.1	Candidatus_Saccharibacteria_bacterium_RAAC3_TM7_1	1394711	Other bacteria	0	0	0	0	0	0	0	No-Q
GCF_002952755.1	Candidatus_Saccharibacteria_bacterium_YM_S32_TM7_50_20	2056494	Other bacteria	0	0	0	0	0	0	0	No-Q
GCF_000803625.1	Candidatus_Saccharibacteria_oral_taxon_TM7x	1476577	Other bacteria	0	0	0	0	1	0	0	q salvage
GCA_001029755.1	Candidatus_Woesebacteria_bacterium_GW2011_GWF1_31_35	1618600	Other bacteria	0	0	0	0	1	0	0	q salvage
GCA_001029635.1	Candidatus_Wolfebacteria_bacterium_GW2011_GWB1_47_1	1619007	Other bacteria	0	0	0	0	1	1	1	preQ1 salvage
GCF_000177635.2	Desulfurispirillum_indicum_S5	653733	Other bacteria	1	1	1	1	1	1	2	Q de novo
GCF_000020945.1	Coprothermobacter_proteolyticus_DSM_5265	309798	Other bacteria	1	0	0	0	1	1	1	preQ1 salvage
GCF_000020965.1	Dictyoglomus_thermophilum_H-6-12_ATCC_35947	309799	Other bacteria	1	0	0	0	1	1	1	preQ1 salvage
GCF_000020145.1	Elusimicrobium_minutum_Pei191	445932	Other bacteria	2	1	1	1	1	1	1	Q de novo
GCF_001027545.1	Endomicrobium_proavitum_Rsa215	1408281	Other bacteria	1	1	1	1	1	1	1	Q de novo
GCF_000146025.2	uncultured_Termite_group_1_bacterium_phylotype_Rs-D17	471821	Other bacteria	1	0	2	0	0	3	0	No-Q
GCF_000024665.1	Fibrobacter_succinogenes_sub_succinogenes_S85	59374	Other bacteria	1	2	1	1	2	1	1	Q de novo
GCF_000010305.1	Gemmatimonas_aurantiaca_T-27	379066	Other bacteria	3	1	1	1	2	1	1	Q de novo
GCF_000522985.1	Gemmatirosa_kalamazoonesis_KBS708	861299	Other bacteria	3	1	1	1	0	1	3	No-Q
GCF_000258405.1	Ignavibacterium_album_JCM_16511	945713	Other bacteria	2	1	1	1	1	1	1	Q de novo
GCF_000279145.1	Melioribacter_roseus_P3M-2	1191523	Other bacteria	2	1	1	1	1	1	1	Q de novo
GCF_001017655.1	Kiritimatiella_glycovorans_L21-Fru-AB	1307763	Other bacteria	1	1	1	1	1	1	1	Q de novo
GCF_002998355.1	Victivallales_bacterium_CCUG_44730	2094242	Other bacteria	2	2	1	1	1	1	8	Q de novo
GCF_000299235.1	Leptospirillum_ferriphilum_ML-04	1048260	Other bacteria	1	1	1	1	1	1	1	Q de novo
GCF_000196815.1	Nitrospira_defluvii	330214	Other bacteria	3	1	1	1	1	1	1	Q de novo
GCF_000020985.1	Thermodesulfovibrio_yellowstonii_DSM_11347	289376	Other bacteria	1	1	1	1	1	1	1	Q de novo
GCF_001548275.1	Caldimicrobium_thiodismutans_TF1	1653476	Other bacteria	1	1	1	1	1	1	1	Q de novo
GCF_000217795.1	Thermodesulfatator_indicus_DSM_15286	667014	Other bacteria	1	1	1	1	1	1	1	Q de novo
GCF_000215975.1	Thermodesulfobacterium_geofontis_OPF15	795359	Other bacteria	1	1	1	1	1	1	1	Q de novo
GCA_001029775.1	Candidatus_Campbellbacteria_bacterium_GW2011_OD1_34_28	1618633	Other bacteria	0	0	0	0	1	0	0	q salvage
GCA_001729625.1	bacterium_AB1	1898108	Other bacteria	0	0	0	0	0	0	0	No-Q
GCF_004102945.1	Vampirococcus_LiM	1930593	Other bacteria	1	1	1	1	1	1	2	Q de novo
GCF_000025005.1	Thermobaculum_terrenum_ATCC_BAA-798	525904	Other bacteria	0	0	0	0	1	1	1	preQ1 salvage
GCF_001543345.1	Turicibacter_H121	1712675	Firmicutes	1	2	1	1	1	1	1	Q de novo
GCF_001544015.1	Limnochorda_pilosa_HC45	1555112	Firmicutes	0	0	0	0	1	2	1	preQ1 salvage
GCF_900120375.1	Ndongobacter_massiliensis_Marseille-P3170	1871025	Firmicutes	0	1	0	0	1	1	1	preQ1 salvage
GCF_000021485.1	Acidithiobacillus_ferrooxidans_ATCC_23270	243159	Proteobacteria	0	1	1	1	1	1	1	Q de novo
GCF_003574215.1	Hydrogenophilus_thermoluteolus_TH-1	297	Proteobacteria	1	1	1	1	1	1	1	Q de novo
GCF_002872415.1	Bacteriovorax_stolpii_DSM_12778	960	Proteobacteria	2	1	1	1	2	1	1	Q de novo
GCF_000196175.1	Bdellovibrio_bacteriovorus_HD100	264462	Proteobacteria	3	1	1	1	1	1	1	Q de novo
GCF_000210915.2	Halobacteriovorax_marinus_SJ	862908	Proteobacteria	1	1	1	1	2	1	1	Q de novo
GCF_002795805.1	Mariprofundus_aestuarium_CP-5	1921086	Proteobacteria	1	1	1	1	1	1	1	Q de novo
GCF_900232105.1	Candidatus_Kuenenia_stuttgartiensis	174633	Planctomycetes	1	1	1	0	1	1	1	preQ1 salvage
GCF_000284115.1	Phycisphaera_mikurensis_NBRC_102666	1142394	Planctomycetes	3	1	1	1	1	1	1	Q de novo
GCF_002117005.1	Sedimentisphaera_salicampi_ST-PulAB-D4	1941349	Planctomycetes	2	1	1	1	1	1	1	Q de novo
GCF_001983935.1	Fuerstia_marisgermanicae_NH11	1891926	Planctomycetes	2	1	1	1	1	1	1	Q de novo
GCF_003149495.1	Gemmata_obscuriglobus_DSM_5831	114	Planctomycetes	2	1	2	1	1	1	1	Q de novo
GCF_000186345.1	Isosphaera_pallida_ATCC_43644	575540	Planctomycetes	2	1	1	1	1	1	1	Q de novo
GCF_000025185.1	Pirellula_staleyi_DSM_6068	530564	Planctomycetes	2	1	2	1	1	1	1	Q de novo
GCF_001610835.1	Planctomyces_SH-PL14	1632864	Planctomycetes	2	1	1	1	1	1	2	Q de novo
GCF_000092105.1	Planctopirus_limnophila_DSM_3776	521674	Planctomycetes	2	1	1	1	1	1	2	Q de novo
GCF_000196115.1	Rhodopirellula_baltica_SH_1	243090	Planctomycetes	2	1	1	1	1	1	1	Q de novo
GCF_000165715.2	Rubinisphaera_brasiliensis_DSM_5305	756272	Planctomycetes	3	1	1	1	1	1	1	Q de novo
GCF_000242455.2	Singulisphaera_acidiphila_DSM_18658	886293	Planctomycetes	2	1	2	1	1	1	1	Q de novo
GCF_002277955.1	Thermogutta_terrifontis_R1	1331910	Planctomycetes	2	2	2	1	2	1	1	Q de novo
GCF_000008685.2	Borreliella_burgdorferi_B31	224326	Spirochaetes	0	0	0	0	1	0	0	q salvage
GCF_000223215.1	Brachyspira_intermedia_PWSA	1045858	Spirochaetes	0	0	0	0	1	1	1	preQ1 salvage
GCF_000017605.1	Leptospira_biflexa_serovar_Patoc_strain_Patoc_1_Ames__Patoc_1_Ames	355278	Spirochaetes	2	1	1	1	1	1	1	Q de novo
GCF_000092565.1	Leptospira_interrogans_serovar_Lai_56601	189518	Spirochaetes	2	1	1	0	1	1	1	preQ1 salvage
GCF_000507245.1	Salinispira_pacifica_L21-RPul-D2	1307761	Spirochaetes	1	0	0	0	1	1	2	preQ1 salvage
GCF_000143985.1	Sediminispirochaeta_smaragdinae_DSM_11293	573413	Spirochaetes	0	0	0	0	1	1	2	preQ1 salvage
GCF_000236685.1	Sphaerochaeta_pleomorpha_Grapes	158190	Spirochaetes	0	0	0	0	1	1	1	preQ1 salvage
GCF_000008185.1	Treponema_denticola_ATCC_35405	243275	Spirochaetes	0	0	0	0	1	1	1	preQ1 salvage
GCF_000604125.1	Treponema_pallidum_sub_pallidum_Sea_81-4	1095955	Spirochaetes	0	0	0	0	0	0	0	No-Q
GCF_000266885.1	Turneriella_parva_DSM_21527	869212	Spirochaetes	1	1	1	1	1	1	1	Q de novo
GCF_000266925.1	Acetomicrobium_mobile_DSM_13181	891968	Synergistetes	1	0	0	1	1	1	2	preQ0 salvage
GCF_000025885.1	Aminobacterium_colombiense_DSM_12261	572547	Synergistetes	1	0	0	0	1	1	1	preQ1 salvage
GCF_001701045.1	Cloacibacillus_porcorum_CL-84	1197717	Synergistetes	2	0	0	0	1	1	5	preQ1 salvage
GCF_000024905.1	Thermanaerovibrio_acidaminovorans_DSM_6589	525903	Synergistetes	1	0	0	0	1	1	1	preQ1 salvage
GCF_000233775.1	Thermovirga_lienii_DSM_17291	580340	Synergistetes	1	0	0	0	1	1	4	preQ1 salvage
GCF_000953715.1	Defluviitoga_tunisiensis	1006576	Thermotogae	0	0	0	0	1	1	1	preQ1 salvage
GCF_000235405.2	Fervidobacterium_pennivorans_DSM_9078	771875	Thermotogae	1	2	0	0	1	1	1	preQ1 salvage
GCF_000023325.1	Kosmotoga_olearia_TBF_19.5.1	521045	Thermotogae	1	0	0	0	1	1	1	preQ1 salvage
GCF_000255135.1	Marinitoga_piezophila_KA3	443254	Thermotogae	0	0	0	0	1	1	1	preQ1 salvage
GCF_000147715.2	Mesotoga_prima_MesG1.Ag.4.2	660470	Thermotogae	1	0	0	0	1	1	2	preQ1 salvage
GCF_000018605.1	Petrotoga_mobilis_SJ95	403833	Thermotogae	0	0	0	0	1	1	1	preQ1 salvage
GCF_000017865.1	Pseudothermotoga_lettingae_TMO	416591	Thermotogae	1	0	0	0	1	1	1	preQ1 salvage
GCF_000021285.1	Thermosipho_africanus_TCF52B	484019	Thermotogae	1	1	0	0	1	1	1	preQ1 salvage
GCF_000008545.1	Thermotoga_maritima_MSB8	243274	Thermotogae	1	1	0	1	1	1	1	preQ0 salvage
GCF_000024105.1	Anaerococcus_prevotii_DSM_20548	525919	Firmicutes	0	1	0	0	1	1	1	preQ1 salvage
GCF_900120165.1	Ezakiella_massiliensis_Marseille-P2951	1852374	Firmicutes	0	1	0	0	1	1	1	preQ1 salvage
GCF_000010185.1	Finegoldia_magna_ATCC_29328	334413	Firmicutes	0	1	0	0	1	1	1	preQ1 salvage
GCF_000299355.1	Gottschalkia_acidurici_9a	1128398	Firmicutes	1	1	1	0	1	1	1	preQ1 salvage
GCF_900119705.1	Murdochiella_vaginalis_Marseille-P2341	1852373	Firmicutes	0	0	0	0	1	1	1	preQ1 salvage
GCF_000800295.1	Parvimonas_micra_KCOM_1535_ChDC_B708	33033	Firmicutes	0	1	0	0	1	1	1	preQ1 salvage
GCF_900638565.1	Peptoniphilus_harei_NCTC13077	54005	Firmicutes	0	1	0	0	1	1	1	preQ1 salvage
GCF_004101785.1	Soehngenia_W6	1582259	Firmicutes	0	0	0	0	1	1	2	preQ1 salvage
GCF_004103715.1	Sporanaerobacter_NJN-17	2507161	Firmicutes	0	0	0	1	1	1	1	preQ0 salvage
GCF_002310495.1	Verrucomicrobia_bacterium_HZ-65	2026799	Verrucomicrobia	2	1	1	1	2	1	1	Q de novo
GCF_000972765.1	Verrucomicrobia_bacterium_IMCC26134	1637999	Verrucomicrobia	2	1	1	1	2	1	1	Q de novo
GCF_000019665.1	Methylacidiphilum_infernorum_V4	481448	Verrucomicrobia	1	1	0	0	1	1	1	preQ1 salvage
GCF_000025905.1	Coraliomargarita_akajimensis_DSM_45221	583355	Verrucomicrobia	1	2	1	1	1	1	1	Q de novo
GCF_001746835.1	Lacunisphaera_limnophila_IG16b	1838286	Verrucomicrobia	3	2	3	1	3	1	1	Q de novo
GCF_000242935.2	Opitutaceae_bacterium_TAV5	794903	Verrucomicrobia	1	1	2	1	2	1	1	Q de novo
GCF_000019965.1	Opitutus_terrae_PB90-1	452637	Verrucomicrobia	2	1	1	1	1	1	1	Q de novo
GCF_001318295.1	Candidatus_Xiphinematobacter_Idaho_Grape	1704307	Verrucomicrobia	0	0	0	0	0	0	0	No-Q
GCF_000020225.1	Akkermansia_muciniphila_ATCC_BAA-835	349741	Verrucomicrobia	1	1	1	1	1	1	1	Q de novo

## Sheet: Suplementary Table 4b
	Total species	No-Q	Q-sources	Q-sinks	% No-Q	% Q-sources	% Q-sinks
Acidobacteria	6	0	6	0	0	1	0
Actinobacteria	149	86	4	59	0.577181	0.0268456	0.395973
Aquificae	9	0	9	0	0	1	0
Bacteroidetes	98	6	16	76	0.0612245	0.163265	0.77551
Chlamydiae	6	0	2	4	0	0.333333	0.666667
Chlorobi	5	0	5	0	0	1	0
Chloroflexi	14	0	3	11	0	0.214286	0.785714
Cyanobacteria	41	0	39	2	0	0.95122	0.0487805
Deferribacteres	5	0	0	5	0	0	1
Deinococcus-Thermus	5	0	2	3	0	0.4	0.6
Firmicutes	164	2	48	114	0.0121951	0.292683	0.695122
Firmicutes/Bacilli	67	1	33	33	0.0149254	0.492537	0.492537
Firmicutes/Clostridia	75	1	7	67	0.0133333	0.0933333	0.893333
Firmicutes/Negativicutes	10	0	7	3	0	0.7	0.3
Firmicutes/Tissierellia	9	0	0	9	0	0	1
Firmicutes/Other firmicutes	3	0	1	2	0	0.333333	0.666667
Fusobacteria	6	0	0	6	0	0	1
Mollicutes	14	11	0	3	0.785714	0	0.214286
Planctomycetes	13	0	12	1	0	0.923077	0.0769231
Proteobacteria	522	17	414	91	0.032567	0.793103	0.17433
Proteobacteria/Alphaproteobacteria	153	5	98	50	0.0326797	0.640523	0.326797
Proteobacteria/Betaproteobacteria	102	4	91	7	0.0392157	0.892157	0.0686275
Proteobacteria/Gammaproteobacteria	210	7	187	16	0.0333333	0.890476	0.0761905
Proteobacteria/Deltaproteobacteria	39	1	20	18	0.025641	0.512821	0.461538
Proteobacteria/Epsilonproteobacteria	12	0	12	0	0	1	0
Other proteobacteria	6	0	6	0	0	1	0
Spirochaetes	10	1	2	7	0.1	0.2	0.7
Synergistetes	5	0	0	5	0	0	1
Thermotogae	9	0	0	9	0	0	1
Verrucomicrobia	9	1	7	1	0.111111	0.777778	0.111111
Other bacteria	45	5	20	20	0.111111	0.444444	0.444444
