# Supplementary material for: tRNA queuosine modification is involved in biofilm formation and virulence in bacteria
Source: Nucleic Acids Res. 2023 Aug 28;51(18):9821–37. doi: 10.1093/nar/gkad667 (PMC10570037; doi:10.1093/nar/gkad667)
Supplement: gkad667_Supplemental_Files [file gkad667_supplemental_files.zip › Supplementary Data S5.xlsx]

## Sheet: Index
Supplementary Data S5. Meta-analysis of human gut microbiota metagenomic studies, related to Figure 6 and Methods. Variations in relative abundance between patients and healthy controls were calculated for each detected species. The sum of differences in relative abundance of all the species of each phylum was calculated. Considering the Q-sources and Q-sinks proportions (Supplementary Data S4B) …
		Δ Relative abundance Q-sources (%)	Δ Relative abundance Q-sinks (%)	BioProyect ID	References
	IBD_1	0.043192	-0.0465045	PRJEB7772	[35]
	IBD_2	0.0711804	-0.0746971	PRJEB7166, PRJNA240658, PRJNA237362, PRJNA205152	[36]
	IBD_3	0.0111618	-0.0185905	PRJNA313324, PRJNA276700, PRJNA316059	[36]
	IBD_4	-0.00070899	0.00547962	PRJNA385949	[37,38]
	IBD_5	0.0531941	-0.106151	PRJNA422193	[38,39]
	IBD_6	0.0689008	-0.0214146	PRJNA450340	[40]
	IBD_7	0.0667476	-0.0735337	PRJNA400072 (2 cohorts)	[41]
	IBD_8	-0.0199519	0.017912	PRJNA389280	[38,42]
	IBD_9	0.0137268	-0.0130264	PRJNA398089	[38,43]
	Mean	0.0341603	-0.0367252
		Δ Relative abundance Q-sources (%)	Δ Relative abundance Q-sinks (%)	BioProyect ID	References
	CRC_1	0.0314276	-0.0148865	PRJEB6070	[44]
	CRC_2	0.0543646	-0.0329702	PRJEB7774	[45,46]
	CRC_3	0.0371167	-0.0317911	PRJNA325649, PRJNA284355, PRJNA178500, PRJNA67873	[36]
	CRC_4	0.0064882	-0.0206917	PRJEB10878	[46,47]
	CRC_5	0.00903108	-0.00462293	PRJDB4176	[48]
	CRC_6	0.0878256	-0.0876	PRJNA531273	[49]
	Mean	0.037709	-0.0320937

## Sheet: IBD_1
							Δ Relative abundance Q-sources (%)	0.043192
							Δ Relative abundance Q-sinks (%)	-0.0465045
	Taxonomy	Relative abundance control	Relative abundance disease	Δ Relative abundance			Phyla / Class	Total	tgt+	Q-sources	Q-sinks
	k__Bacteria;p__Actinobacteria;c__Coriobacteriia;o__Coriobacteriales;f__Coriobacteriaceae;g__;s__	0.00187087	0.000735687	-0.00113518			Acidobacteria	0	0	0	0
	k__Bacteria;p__Firmicutes;c__Clostridia;o__Clostridiales;f__Ruminococcaceae;g__;s__	0.121762	0.0493446	-0.0724178			Actinobacteria	-0.00129098	-0.00054585	-8.1967e-05	-0.000463883
	k__Bacteria;p__Firmicutes;c__Clostridia;o__Clostridiales;f__;g__;s__	0.0837156	0.0290947	-0.0546209			Aquificae	0	0	0	0
	k__Bacteria;p__Tenericutes;c__Mollicutes;o__RF39;f__;g__;s__	0.00897673	0.00199292	-0.0069838			Bacteroidetes	0.177312	0.166456	0.0308368	0.135619
	k__Bacteria;p__Firmicutes;c__Clostridia;o__Clostridiales;f__Ruminococcaceae;g__Ruminococcus;s__bromii	0.036459	0.0163481	-0.0201109			Chlamydiae	0	0	0	0
	k__Bacteria;p__Firmicutes;c__Erysipelotrichi;o__Erysipelotrichales;f__Erysipelotrichaceae;g__Clostridium;s__ramosum	0.000974741	0.00811192	0.00713718			Chlorobi	0	0	0	0
	k__Bacteria;p__Firmicutes;c__Clostridia;o__Clostridiales;f__Ruminococcaceae;__;__	0.043491	0.0331911	-0.0102999			Chloroflexi	0	0	0	0
	k__Bacteria;p__Firmicutes;c__Clostridia;o__Clostridiales;f__Ruminococcaceae;g__Gemmiger;s__formicilis	0.047027	0.0289618	-0.0180652			Cyanobacteria	0	0	0	0
	k__Bacteria;p__Firmicutes;c__Clostridia;o__Clostridiales;f__Ruminococcaceae;g__Ruminococcus;s__	0.0470692	0.0287857	-0.0182835			Deferribacteres	0	0	0	0
	k__Bacteria;p__Actinobacteria;c__Coriobacteriia;o__Coriobacteriales;f__Coriobacteriaceae;g__Slackia;s__	0.000216313	6.05123e-05	-0.000155801			Deinococcus-Thermus	0	0	0	0
	k__Bacteria;p__Firmicutes;c__Clostridia;o__Clostridiales;f__Clostridiaceae;g__02d06;s__	0.000844446	7.38797e-05	-0.000770566		Firmicutes	Bacilli	0	0	0	0
	k__Bacteria;p__Firmicutes;c__Clostridia;o__Clostridiales;f__Peptococcaceae;g__;s__	0.000254576	8.235e-05	-0.000172226			Clostridia	-0.199284	-0.196627	-0.0188512	-0.177776
	k__Bacteria;p__Firmicutes;c__Clostridia;o__Clostridiales;f__Mogibacteriaceae;g__;s__	0.0064889	0.00277529	-0.0037136			Negativicutes	0	0	0	0
	k__Bacteria;p__Firmicutes;c__Clostridia;o__Clostridiales;f__Christensenellaceae;g__;s__	0.0205544	0.0056046	-0.0149498			Tissierellia	0	0	0	0
	k__Bacteria;p__Bacteroidetes;c__Bacteroidia;o__Bacteroidales;f__Odoribacteraceae;g__Butyricimonas;s__	0.000603543	0.000309685	-0.000293858			Other firmicutes	-0.00322695	-0.00322695	-0.00107565	-0.0021513
	k__Bacteria;p__Bacteroidetes;c__Bacteroidia;o__Bacteroidales;f__Rikenellaceae;g__Alistipes;s__indistinctus	0.001719	0.00060434	-0.00111466			Fusobacteria	0	0	0	0
	k__Bacteria;p__Firmicutes;c__Erysipelotrichi;o__Erysipelotrichales;f__Erysipelotrichaceae;g__cc_115;s__	0.000238024	0.0008537	0.000615676			Mollicutes	-0.0069838	-0.00149653	0	-0.00149653
	k__Bacteria;p__Firmicutes;c__Clostridia;o__Clostridiales;f__Ruminococcaceae;g__Oscillospira;s__	0.0785795	0.0610277	-0.0175519			Planctomycetes	0	0	0	0
	k__Bacteria;p__Firmicutes;c__Clostridia;o__Clostridiales;__;__;__	0.00250104	0.00155044	-0.000950595		Proteobacteria	Alphaproteobacteria	0	0	0	0
	k__Bacteria;p__Bacteroidetes;c__Bacteroidia;o__Bacteroidales;f__Rikenellaceae;g__;s__	0.00926888	0.00383564	-0.00543323			Betaproteobacteria	0.0366513	0.035214	0.0340334	0.00118064
	k__Bacteria;p__Bacteroidetes;c__Bacteroidia;o__Bacteroidales;f__Rikenellaceae;g__Alistipes;s__putredinis	0.0139045	0.00874069	-0.00516378			Deltaproteobacteria	-0.00306441	-0.00298584	-0.00161285	-0.00137299
	k__Bacteria;p__Firmicutes;c__Clostridia;o__Clostridiales;f__Lachnospiraceae;g__Clostridium;__	0.000861102	0.00375251	0.0028914			Epsilonproteobacteria	0	0	0	0
	k__Bacteria;p__Firmicutes;c__Clostridia;o__Clostridiales;f__Dehalobacteriaceae;g__Dehalobacterium;s__	0.00042243	8.40407e-05	-0.000338389			Gammaproteobacteria	0	0	0	0
	k__Bacteria;p__Bacteroidetes;c__Bacteroidia;o__Bacteroidales;f__Rikenellaceae;__;__	0.000501488	4.9193e-05	-0.000452295			Other proteobacteria	0	0	0	0
	k__Bacteria;p__Firmicutes;c__Clostridia;o__Clostridiales;f__Veillonellaceae;g__Phascolarctobacterium;s__	0.0149448	0.014182	-0.00076278			Spirochaetes	0	0	0	0
	k__Bacteria;p__Firmicutes;c__Clostridia;o__Clostridiales;f__Ruminococcaceae;g__Faecalibacterium;s__prausnitzii	0.33118	0.345585	0.0144058			Synergistetes	0	0	0	0
	k__Bacteria;p__;c__;o__;f__;g__;s__	2.80156e-05	3.40702e-06	-2.46086e-05			Thermotogae	0	0	0	0
	k__Bacteria;p__Firmicutes;c__Clostridia;o__Clostridiales;f__Lachnospiraceae;g__Clostridium;s__citroniae	0.00334698	0.0199883	0.0166413			Verrucomicrobia	0	0	0	0
	k__Bacteria;p__Proteobacteria;c__Deltaproteobacteria;o__Desulfovibrionales;f__Desulfovibrionaceae;g__;s__	0.000367916	4.16531e-05	-0.000326263			Other bacteria	-0.000113141	-0.00010057	-5.65705e-05	-4.39993e-05
	k__Bacteria;p__Firmicutes;c__Clostridia;o__Clostridiales;f__Christensenellaceae;g__Christensenella;s__	0.000181487	4.76156e-05	-0.000133871			Total			0.043192	-0.0465045
	k__Bacteria;p__Firmicutes;c__Erysipelotrichi;o__Erysipelotrichales;f__Erysipelotrichaceae;g__Eubacterium;s__biforme	0.013472	0.00249221	-0.0109798
	k__Bacteria;p__Proteobacteria;c__Betaproteobacteria;o__Burkholderiales;f__Oxalobacteraceae;g__Oxalobacter;__	0.000252081	9.02906e-06	-0.000243052
	k__Bacteria;p__Proteobacteria;c__Betaproteobacteria;o__Burkholderiales;f__Alcaligenaceae;g__Sutterella;s__	0.0070504	0.0439448	0.0368944
	k__Bacteria;p__Bacteroidetes;c__Bacteroidia;o__Bacteroidales;f__Porphyromonadaceae;g__Parabacteroides;s__	0.0163321	0.107216	0.0908835
	k__Bacteria;p__Bacteroidetes;c__Bacteroidia;o__Bacteroidales;f__Porphyromonadaceae;g__Parabacteroides;__	0.000566487	0.000131497	-0.000434989
	k__Bacteria;p__Lentisphaerae;c__Lentisphaeria;o__Victivallales;f__Victivallaceae;__;__	8.85324e-05	0	-8.85324e-05
	k__Bacteria;p__Proteobacteria;c__Deltaproteobacteria;o__Desulfovibrionales;f__Desulfovibrionaceae;g__Desulfovibrio;s__	0.00296864	0.000230498	-0.00273815
	k__Bacteria;p__Bacteroidetes;c__Bacteroidia;o__Bacteroidales;f__Bacteroidaceae;g__Bacteroides;s__uniformis	0.0558264	0.0368954	-0.0189311
	k__Bacteria;p__Firmicutes;c__Clostridia;o__Clostridiales;f__EtOH8;g__;s__	8.63208e-05	5.84233e-06	-8.04785e-05
	k__Bacteria;p__Bacteroidetes;c__Bacteroidia;o__Bacteroidales;f__Prevotellaceae;g__Prevotella;s__copri	0.0250036	0.143256	0.118252

## Sheet: IBD_2
							Δ Relative abundance Q-sources (%)	0.0711804
							Δ Relative abundance Q-sinks (%)	-0.0746971
	Taxonomy	Relative abundance control	Relative abundance disease	Δ Relative abundance			Phyla / Class	Total	tgt+	Q-sources	Q-sinks
	D_0__Bacteria;D_1__Acidobacteria;D_3__Acidobacteriales;D_4__Acidobacteriaceae (Subgroup 1);D_5__Terriglobus	1.85807e-06	5.15957e-07	-1.34211e-06			Acidobacteria	2.83027e-05	2.83027e-05	2.83027e-05	0
	D_0__Bacteria;D_1__Acidobacteria;D_3__Holophagales;D_4__Holophagaceae;D_5__uncultured	0	8.41732e-07	8.41732e-07			Actinobacteria	0.0175161	0.00740613	0.00111213	0.006294
	D_0__Bacteria;D_1__Acidobacteria;D_3__Subgroup 2;D_4__uncultured bacterium;D_5__uncultured bacterium	0	2.08572e-06	2.08572e-06			Aquificae	0	0	0	0
	D_0__Bacteria;D_1__Acidobacteria;D_3__Subgroup 3;D_4__Unknown Family;D_5__Bryobacter	2.91269e-07	1.7384e-07	-1.17429e-07			Bacteroidetes	-0.146945	-0.137948	-0.0255556	-0.112393
	D_0__Bacteria;D_1__Acidobacteria;D_3__Subgroup 3;D_4__Unknown Family;Other	0	4.23506e-08	4.23506e-08			Chlamydiae	0	0	0	0
	D_0__Bacteria;D_1__Acidobacteria;D_3__Subgroup 4;D_4__Unknown Family;D_5__Blastocatella	7.74228e-06	3.56701e-05	2.79279e-05			Chlorobi	-3.52286e-06	-3.52286e-06	-3.52286e-06	0
	D_0__Bacteria;D_1__Acidobacteria;D_3__Subgroup 6;D_4__Acidobacteria bacterium IGE-003;D_5__Acidobacteria bacterium IGE-003	1.1354e-06	0	-1.1354e-06			Chloroflexi	-1.40616e-05	-1.40616e-05	-3.01321e-06	-1.10484e-05
	D_0__Bacteria;D_1__Actinobacteria;D_3__Acidimicrobiales;D_4__Iamiaceae;D_5__Iamia	2.87396e-06	1.67212e-06	-1.20185e-06			Cyanobacteria	0.000538729	0.000538729	0.00051245	2.62795e-05
	D_0__Bacteria;D_1__Actinobacteria;D_3__Acidimicrobiales;D_4__Sva0996 marine group;Other	0	2.43075e-07	2.43075e-07			Deferribacteres	0	0	0	0
	D_0__Bacteria;D_1__Actinobacteria;D_3__Actinomycetales;D_4__Actinomycetaceae;D_5__Actinomyces	0.000320314	0.00115309	0.000832778			Deinococcus-Thermus	-6.5243e-06	-6.5243e-06	-2.60972e-06	-3.91458e-06
	D_0__Bacteria;D_1__Actinobacteria;D_3__Actinomycetales;D_4__Actinomycetaceae;D_5__Actinotignum	0	1.62249e-06	1.62249e-06		Firmicutes	Bacilli	0.0395567	0.0389663	0.0197783	0.0191879
	D_0__Bacteria;D_1__Actinobacteria;D_3__Actinomycetales;D_4__Actinomycetaceae;D_5__Mobiluncus	7.61428e-07	8.43373e-07	8.19452e-08			Clostridia	-0.00959363	-0.00946572	-0.000907506	-0.00855821
	D_0__Bacteria;D_1__Actinobacteria;D_3__Actinomycetales;D_4__Actinomycetaceae;D_5__uncultured	2.82524e-06	1.10023e-05	8.17707e-06			Negativicutes	0.0116669	0.0116669	0.00816682	0.00350006
	D_0__Bacteria;D_1__Actinobacteria;D_3__Actinomycetales;D_4__Actinomycetaceae;D_5__Varibaculum	7.6323e-06	0.00023051	0.000222878			Tissierellia	0	0	0	0
	D_0__Bacteria;D_1__Actinobacteria;D_3__Bifidobacteriales;D_4__Bifidobacteriaceae;D_5__Aeriscardovia	0	1.74781e-05	1.74781e-05			Other firmicutes	0.00178338	0.00178338	0.000594459	0.00118892
	D_0__Bacteria;D_1__Actinobacteria;D_3__Bifidobacteriales;D_4__Bifidobacteriaceae;D_5__Alloscardovia	4.2857e-06	4.08164e-05	3.65307e-05			Fusobacteria	0.0131082	0.0131082	0	0.0131082
	D_0__Bacteria;D_1__Actinobacteria;D_3__Bifidobacteriales;D_4__Bifidobacteriaceae;D_5__Bifidobacterium	0.00591597	0.0160603	0.0101443			Mollicutes	-0.000706108	-0.000151309	0	-0.000151309
	D_0__Bacteria;D_1__Actinobacteria;D_3__Bifidobacteriales;D_4__Bifidobacteriaceae;D_5__Bombiscardovia	0	4.07295e-06	4.07295e-06			Planctomycetes	-3.09323e-05	-3.09323e-05	-2.85529e-05	-2.37941e-06
	D_0__Bacteria;D_1__Actinobacteria;D_3__Bifidobacteriales;D_4__Bifidobacteriaceae;D_5__Gardnerella	7.38113e-06	2.86039e-05	2.12227e-05		Proteobacteria	Alphaproteobacteria	6.4447e-05	6.23409e-05	4.26744e-05	1.96665e-05
	D_0__Bacteria;D_1__Actinobacteria;D_3__Bifidobacteriales;D_4__Bifidobacteriaceae;D_5__Parascardovia	0	2.44038e-06	2.44038e-06			Betaproteobacteria	-0.00166704	-0.00160166	-0.00154796	-5.37001e-05
	D_0__Bacteria;D_1__Actinobacteria;D_3__Bifidobacteriales;D_4__Bifidobacteriaceae;D_5__Scardovia	9.85788e-06	7.73143e-05	6.74564e-05			Deltaproteobacteria	-0.00128559	-0.00125263	-0.000676629	-0.000576002
	D_0__Bacteria;D_1__Actinobacteria;D_3__Bifidobacteriales;D_4__Bifidobacteriaceae;Other	0.000290915	0.000568439	0.000277524			Epsilonproteobacteria	0.000418615	0.000418615	0.000418615	0
	D_0__Bacteria;D_1__Actinobacteria;D_3__Catenulisporales;D_4__Actinospicaceae;D_5__Actinospica	0	4.91611e-07	4.91611e-07			Gammaproteobacteria	0.0730872	0.070651	0.0673266	0.00332433
	D_0__Bacteria;D_1__Actinobacteria;D_3__Coriobacteriales;D_4__Coriobacteriaceae;D_5__Adlercreutzia	6.9993e-05	6.10319e-05	-8.96106e-06			Other proteobacteria	0.00108611	0.00108611	0.00108611	0
	D_0__Bacteria;D_1__Actinobacteria;D_3__Coriobacteriales;D_4__Coriobacteriaceae;D_5__Atopobium	0.000101093	0.00035569	0.000254596			Spirochaetes	-0.000152645	-0.00013738	-3.3921e-05	-0.000103459
	D_0__Bacteria;D_1__Actinobacteria;D_3__Coriobacteriales;D_4__Coriobacteriaceae;D_5__Collinsella	0.00188401	0.0043679	0.0024839			Synergistetes	1.13326e-05	1.13326e-05	0	1.13326e-05
	D_0__Bacteria;D_1__Actinobacteria;D_3__Coriobacteriales;D_4__Coriobacteriaceae;D_5__Coriobacteriaceae UCG-002	2.60625e-08	4.64977e-08	2.04352e-08			Thermotogae	0	0	0	0
	D_0__Bacteria;D_1__Actinobacteria;D_3__Coriobacteriales;D_4__Coriobacteriaceae;D_5__Cryptobacterium	3.4236e-07	1.19375e-05	1.15952e-05			Verrucomicrobia	0.000276603	0.000245869	0.000242027	3.8417e-06
	D_0__Bacteria;D_1__Actinobacteria;D_3__Coriobacteriales;D_4__Coriobacteriaceae;D_5__Eggerthella	0.000259727	0.00091437	0.000654643			Other bacteria	0.00126233	0.00112207	0.000631163	0.000490904
	D_0__Bacteria;D_1__Actinobacteria;D_3__Coriobacteriales;D_4__Coriobacteriaceae;D_5__Enterorhabdus	2.06237e-05	5.11707e-05	3.05471e-05			Total			0.0711804	-0.0746971
	D_0__Bacteria;D_1__Actinobacteria;D_3__Coriobacteriales;D_4__Coriobacteriaceae;D_5__Gordonibacter	2.70921e-05	4.9777e-05	2.26849e-05
	D_0__Bacteria;D_1__Actinobacteria;D_3__Coriobacteriales;D_4__Coriobacteriaceae;D_5__Olsenella	1.41168e-06	6.72845e-06	5.31677e-06
	D_0__Bacteria;D_1__Actinobacteria;D_3__Coriobacteriales;D_4__Coriobacteriaceae;D_5__Paraeggerthella	4.42311e-08	1.49248e-05	1.48806e-05
	D_0__Bacteria;D_1__Actinobacteria;D_3__Coriobacteriales;D_4__Coriobacteriaceae;D_5__Parvibacter	4.52152e-05	0.000153013	0.000107798
	D_0__Bacteria;D_1__Actinobacteria;D_3__Coriobacteriales;D_4__Coriobacteriaceae;D_5__Senegalimassilia	2.25381e-05	6.95555e-05	4.70174e-05
	D_0__Bacteria;D_1__Actinobacteria;D_3__Coriobacteriales;D_4__Coriobacteriaceae;D_5__Slackia	5.22133e-05	0.000270019	0.000217806
	D_0__Bacteria;D_1__Actinobacteria;D_3__Coriobacteriales;D_4__Coriobacteriaceae;Other	0.000135996	0.000224816	8.88203e-05
	D_0__Bacteria;D_1__Actinobacteria;D_3__Corynebacteriales;D_4__Corynebacteriaceae;D_5__Corynebacterium	7.49301e-06	3.78659e-05	3.03729e-05
	D_0__Bacteria;D_1__Actinobacteria;D_3__Corynebacteriales;D_4__Corynebacteriaceae;D_5__Corynebacterium 1	0.000408638	0.00097105	0.000562412
	D_0__Bacteria;D_1__Actinobacteria;D_3__Corynebacteriales;D_4__Corynebacteriaceae;D_5__Turicella	2.5264e-06	2.92417e-05	2.67153e-05
	D_0__Bacteria;D_1__Actinobacteria;D_3__Corynebacteriales;D_4__Corynebacteriaceae;D_5__uncultured	5.92998e-05	9.98126e-05	4.05128e-05
	D_0__Bacteria;D_1__Actinobacteria;D_3__Corynebacteriales;D_4__Corynebacteriales Incertae Sedis;D_5__Tomitella	0	5.18885e-05	5.18885e-05
	D_0__Bacteria;D_1__Actinobacteria;D_3__Corynebacteriales;D_4__Dietziaceae;D_5__Dietzia	1.22345e-05	2.3918e-06	-9.84273e-06
	D_0__Bacteria;D_1__Actinobacteria;D_3__Corynebacteriales;D_4__Mycobacteriaceae;D_5__Mycobacterium	2.24987e-06	1.12149e-05	8.96499e-06
	D_0__Bacteria;D_1__Actinobacteria;D_3__Corynebacteriales;D_4__Nocardiaceae;D_5__Gordonia	5.04522e-07	5.27367e-08	-4.51785e-07
	D_0__Bacteria;D_1__Actinobacteria;D_3__Corynebacteriales;D_4__Nocardiaceae;D_5__Rhodococcus	3.59465e-06	4.67537e-05	4.31591e-05
	D_0__Bacteria;D_1__Actinobacteria;D_3__Corynebacteriales;D_4__Nocardiaceae;D_5__Williamsia	0	4.5435e-06	4.5435e-06
	D_0__Bacteria;D_1__Actinobacteria;D_3__Corynebacteriales;Other;Other	2.09938e-08	5.38427e-07	5.17433e-07
	D_0__Bacteria;D_1__Actinobacteria;D_3__Frankiales;D_4__Acidothermaceae;D_5__Acidothermus	0	2.76531e-06	2.76531e-06
	D_0__Bacteria;D_1__Actinobacteria;D_3__Frankiales;D_4__Cryptosporangiaceae;D_5__Fodinicola	3.51753e-06	1.95074e-06	-1.56679e-06
	D_0__Bacteria;D_1__Actinobacteria;D_3__Frankiales;D_4__Geodermatophilaceae;D_5__Blastococcus	3.29755e-06	5.28927e-06	1.99171e-06
	D_0__Bacteria;D_1__Actinobacteria;D_3__Frankiales;D_4__Geodermatophilaceae;D_5__Modestobacter	4.32837e-08	4.41597e-07	3.98314e-07
	D_0__Bacteria;D_1__Actinobacteria;D_3__Frankiales;D_4__Sporichthyaceae;D_5__hgcI clade	0	6.68237e-08	6.68237e-08
	D_0__Bacteria;D_1__Actinobacteria;D_3__Frankiales;Other;Other	3.14283e-06	4.01985e-07	-2.74085e-06
	D_0__Bacteria;D_1__Actinobacteria;D_3__Gaiellales;D_4__Gaiellaceae;D_5__Gaiella	3.65528e-06	0	-3.65528e-06
	D_0__Bacteria;D_1__Actinobacteria;D_3__Gaiellales;D_4__uncultured;D_5__uncultured Conexibacter sp.	1.40914e-06	4.27889e-07	-9.81255e-07
	D_0__Bacteria;D_1__Actinobacteria;D_3__Kineosporiales;D_4__Kineosporiaceae;D_5__Kineosporia	4.7001e-07	7.22865e-07	2.52854e-07
	D_0__Bacteria;D_1__Actinobacteria;D_3__Micrococcales;D_4__Bogoriellaceae;D_5__Georgenia	2.46831e-05	5.39063e-05	2.92232e-05
	D_0__Bacteria;D_1__Actinobacteria;D_3__Micrococcales;D_4__Brevibacteriaceae;D_5__Brevibacterium	2.59003e-06	5.57715e-06	2.98712e-06
	D_0__Bacteria;D_1__Actinobacteria;D_3__Micrococcales;D_4__Cellulomonadaceae;D_5__Actinotalea	5.03149e-08	0	-5.03149e-08
	D_0__Bacteria;D_1__Actinobacteria;D_3__Micrococcales;D_4__Cellulomonadaceae;D_5__Cellulomonas	3.1205e-06	2.27631e-06	-8.44187e-07
	D_0__Bacteria;D_1__Actinobacteria;D_3__Micrococcales;D_4__Cellulomonadaceae;D_5__Oerskovia	1.36275e-05	4.56503e-07	-1.3171e-05
	D_0__Bacteria;D_1__Actinobacteria;D_3__Micrococcales;D_4__Dermabacteraceae;D_5__Brachybacterium	1.3897e-05	1.84321e-05	4.53513e-06
	D_0__Bacteria;D_1__Actinobacteria;D_3__Micrococcales;D_4__Dermabacteraceae;D_5__Dermabacter	7.01703e-07	1.85701e-05	1.78684e-05
	D_0__Bacteria;D_1__Actinobacteria;D_3__Micrococcales;D_4__Dermacoccaceae;D_5__Dermacoccus	2.47543e-07	3.17877e-07	7.03348e-08
	D_0__Bacteria;D_1__Actinobacteria;D_3__Micrococcales;D_4__Dermacoccaceae;D_5__Flexivirga	1.72724e-06	1.78637e-06	5.91297e-08
	D_0__Bacteria;D_1__Actinobacteria;D_3__Micrococcales;D_4__Dermacoccaceae;D_5__Kytococcus	3.38782e-06	0	-3.38782e-06
	D_0__Bacteria;D_1__Actinobacteria;D_3__Micrococcales;D_4__Intrasporangiaceae;D_5__Aquipuribacter	0	1.06723e-07	1.06723e-07
	D_0__Bacteria;D_1__Actinobacteria;D_3__Micrococcales;D_4__Intrasporangiaceae;D_5__Arsenicicoccus	0	8.60564e-07	8.60564e-07
	D_0__Bacteria;D_1__Actinobacteria;D_3__Micrococcales;D_4__Intrasporangiaceae;D_5__Janibacter	7.20223e-06	4.78861e-06	-2.41362e-06
	D_0__Bacteria;D_1__Actinobacteria;D_3__Micrococcales;D_4__Intrasporangiaceae;D_5__Ornithinimicrobium	2.11508e-06	7.76788e-07	-1.33829e-06
	D_0__Bacteria;D_1__Actinobacteria;D_3__Micrococcales;D_4__Intrasporangiaceae;Other	4.45298e-08	8.10369e-07	7.65839e-07
	D_0__Bacteria;D_1__Actinobacteria;D_3__Micrococcales;D_4__Microbacteriaceae;D_5__Agrococcus	0	8.80892e-08	8.80892e-08
	D_0__Bacteria;D_1__Actinobacteria;D_3__Micrococcales;D_4__Microbacteriaceae;D_5__Amnibacterium	2.79096e-06	2.92513e-07	-2.49845e-06
	D_0__Bacteria;D_1__Actinobacteria;D_3__Micrococcales;D_4__Microbacteriaceae;D_5__Cryobacterium	0	4.06707e-06	4.06707e-06
	D_0__Bacteria;D_1__Actinobacteria;D_3__Micrococcales;D_4__Microbacteriaceae;D_5__Herbiconiux	2.11474e-05	3.1904e-06	-1.7957e-05
	D_0__Bacteria;D_1__Actinobacteria;D_3__Micrococcales;D_4__Microbacteriaceae;D_5__Humibacter	3.59536e-06	2.02585e-06	-1.56951e-06
	D_0__Bacteria;D_1__Actinobacteria;D_3__Micrococcales;D_4__Microbacteriaceae;D_5__Leifsonia	0	6.19666e-07	6.19666e-07
	D_0__Bacteria;D_1__Actinobacteria;D_3__Micrococcales;D_4__Microbacteriaceae;D_5__Leucobacter	0	0.000139718	0.000139718
	D_0__Bacteria;D_1__Actinobacteria;D_3__Micrococcales;D_4__Microbacteriaceae;D_5__Microbacterium	2.10918e-07	1.33445e-05	1.31336e-05
	D_0__Bacteria;D_1__Actinobacteria;D_3__Micrococcales;D_4__Microbacteriaceae;D_5__Phycicola	9.37273e-06	0	-9.37273e-06
	D_0__Bacteria;D_1__Actinobacteria;D_3__Micrococcales;D_4__Microbacteriaceae;D_5__Pseudoclavibacter	0	1.19311e-07	1.19311e-07
	D_0__Bacteria;D_1__Actinobacteria;D_3__Micrococcales;D_4__Microbacteriaceae;Other	6.35892e-05	8.16302e-05	1.8041e-05
	D_0__Bacteria;D_1__Actinobacteria;D_3__Micrococcales;D_4__Micrococcaceae;D_5__Arthrobacter	1.93771e-06	6.10086e-05	5.90709e-05
	D_0__Bacteria;D_1__Actinobacteria;D_3__Micrococcales;D_4__Micrococcaceae;D_5__Kocuria	2.13293e-05	4.42253e-05	2.2896e-05
	D_0__Bacteria;D_1__Actinobacteria;D_3__Micrococcales;D_4__Micrococcaceae;D_5__Micrococcus	3.15876e-05	0.000212096	0.000180508
	D_0__Bacteria;D_1__Actinobacteria;D_3__Micrococcales;D_4__Micrococcaceae;D_5__Rothia	0.000129719	0.000487316	0.000357598
	D_0__Bacteria;D_1__Actinobacteria;D_3__Micrococcales;D_4__Micrococcaceae;Other	0	3.89369e-08	3.89369e-08
	D_0__Bacteria;D_1__Actinobacteria;D_3__Micrococcales;D_4__Promicromonosporaceae;D_5__Cellulosimicrobium	1.53675e-07	4.76988e-07	3.23313e-07
	D_0__Bacteria;D_1__Actinobacteria;D_3__Micrococcales;D_4__Promicromonosporaceae;D_5__Isoptericola	1.72974e-07	5.9395e-07	4.20976e-07
	D_0__Bacteria;D_1__Actinobacteria;D_3__Micrococcales;D_4__Promicromonosporaceae;D_5__Promicromonospora	0	5.84819e-07	5.84819e-07
	D_0__Bacteria;D_1__Actinobacteria;D_3__Micrococcales;D_4__Rarobacteraceae;D_5__Rarobacter	1.66637e-06	9.13449e-07	-7.52922e-07
	D_0__Bacteria;D_1__Actinobacteria;D_3__Micrococcales;Other;Other	4.04621e-07	7.34793e-06	6.9433e-06
	D_0__Bacteria;D_1__Actinobacteria;D_3__Micromonosporales;D_4__Micromonosporaceae;D_5__Actinoplanes	0	7.4389e-08	7.4389e-08
	D_0__Bacteria;D_1__Actinobacteria;D_3__Micromonosporales;D_4__Micromonosporaceae;Other	0	4.419e-07	4.419e-07
	D_0__Bacteria;D_1__Actinobacteria;D_3__Propionibacteriales;D_4__Nocardioidaceae;D_5__Aeromicrobium	8.29493e-06	9.88582e-06	1.59089e-06
	D_0__Bacteria;D_1__Actinobacteria;D_3__Propionibacteriales;D_4__Nocardioidaceae;D_5__Marmoricola	0	3.69411e-07	3.69411e-07
	D_0__Bacteria;D_1__Actinobacteria;D_3__Propionibacteriales;D_4__Nocardioidaceae;D_5__Nocardioides	5.21055e-06	1.4663e-05	9.45241e-06
	D_0__Bacteria;D_1__Actinobacteria;D_3__Propionibacteriales;D_4__Propionibacteriaceae;D_5__Friedmanniella	0	4.18197e-07	4.18197e-07
	D_0__Bacteria;D_1__Actinobacteria;D_3__Propionibacteriales;D_4__Propionibacteriaceae;D_5__Haloactinopolyspora	2.97291e-06	0	-2.97291e-06
	D_0__Bacteria;D_1__Actinobacteria;D_3__Propionibacteriales;D_4__Propionibacteriaceae;D_5__Propionibacterium	2.28189e-05	0.000396104	0.000373285
	D_0__Bacteria;D_1__Actinobacteria;D_3__Propionibacteriales;D_4__Propionibacteriaceae;D_5__Propioniciclava	0	1.08107e-07	1.08107e-07
	D_0__Bacteria;D_1__Actinobacteria;D_3__Pseudonocardiales;D_4__Pseudonocardiaceae;D_5__Pseudonocardia	1.09255e-06	8.04957e-07	-2.87592e-07
	D_0__Bacteria;D_1__Actinobacteria;D_3__Rubrobacterales;D_4__Rubrobacteriaceae;D_5__Rubrobacter	0	1.54571e-06	1.54571e-06
	D_0__Bacteria;D_1__Actinobacteria;D_3__Solirubrobacterales;D_4__Conexibacteraceae;D_5__Conexibacter	0	7.0669e-07	7.0669e-07
	D_0__Bacteria;D_1__Actinobacteria;D_3__Solirubrobacterales;D_4__Patulibacteraceae;D_5__Patulibacter	0	6.42544e-07	6.42544e-07
	D_0__Bacteria;D_1__Actinobacteria;D_3__Solirubrobacterales;D_4__Solirubrobacteraceae;D_5__Solirubrobacter	0	1.13255e-07	1.13255e-07
	D_0__Bacteria;D_1__Actinobacteria;D_3__Solirubrobacterales;Other;Other	0	5.17154e-07	5.17154e-07
	D_0__Bacteria;D_1__Actinobacteria;Other;Other;Other	3.15772e-07	9.82654e-07	6.66882e-07
	D_0__Bacteria;D_1__Armatimonadetes;D_3__Armatimonadales;D_4__uncultured Chloroflexi bacterium;D_5__uncultured Chloroflexi bacterium	0	5.37933e-07	5.37933e-07
	D_0__Bacteria;D_1__Armatimonadetes;D_3__uncultured Kribbella sp.;D_4__uncultured Kribbella sp.;D_5__uncultured Kribbella sp.	7.7048e-06	4.4499e-06	-3.25491e-06
	D_0__Bacteria;D_1__Atribacteria;D_3__Unknown Order;D_4__Unknown Family;D_5__Candidatus Caldatribacterium	7.8075e-07	5.70906e-08	-7.23659e-07
	D_0__Bacteria;D_1__Bacteroidetes;D_3__Bacteroidales;D_4__Bacteroidaceae;D_5__Bacteroides	0.352821	0.242843	-0.109979
	D_0__Bacteria;D_1__Bacteroidetes;D_3__Bacteroidales;D_4__Bacteroidales S24-7 group;D_5__Porphyromonadaceae bacterium C941	2.97087e-05	1.78063e-06	-2.79281e-05
	D_0__Bacteria;D_1__Bacteroidetes;D_3__Bacteroidales;D_4__Bacteroidales S24-7 group;Other	0.000553852	0.000959248	0.000405396
	D_0__Bacteria;D_1__Bacteroidetes;D_3__Bacteroidales;D_4__p-2534-18B5 gut group;D_5__uncultured bacterium	4.04329e-05	1.625e-08	-4.04166e-05
	D_0__Bacteria;D_1__Bacteroidetes;D_3__Bacteroidales;D_4__Porphyromonadaceae;D_5__Barnesiella	0.00569584	0.0040472	-0.00164864
	D_0__Bacteria;D_1__Bacteroidetes;D_3__Bacteroidales;D_4__Porphyromonadaceae;D_5__Butyricimonas	0.00071453	0.00069447	-2.006e-05
	D_0__Bacteria;D_1__Bacteroidetes;D_3__Bacteroidales;D_4__Porphyromonadaceae;D_5__Coprobacter	0.000744068	0.000385635	-0.000358432
	D_0__Bacteria;D_1__Bacteroidetes;D_3__Bacteroidales;D_4__Porphyromonadaceae;D_5__Dysgonomonas	1.0928e-05	0.000160173	0.000149245
	D_0__Bacteria;D_1__Bacteroidetes;D_3__Bacteroidales;D_4__Porphyromonadaceae;D_5__Microbacter	0	4.02038e-06	4.02038e-06
	D_0__Bacteria;D_1__Bacteroidetes;D_3__Bacteroidales;D_4__Porphyromonadaceae;D_5__Odoribacter	0.00293977	0.00197577	-0.000964008
	D_0__Bacteria;D_1__Bacteroidetes;D_3__Bacteroidales;D_4__Porphyromonadaceae;D_5__Parabacteroides	0.030215	0.0181313	-0.0120837
	D_0__Bacteria;D_1__Bacteroidetes;D_3__Bacteroidales;D_4__Porphyromonadaceae;D_5__Porphyromonas	0.000403944	0.0013803	0.000976352
	D_0__Bacteria;D_1__Bacteroidetes;D_3__Bacteroidales;D_4__Porphyromonadaceae;D_5__Proteiniphilum	2.09587e-05	2.71012e-05	6.14245e-06
	D_0__Bacteria;D_1__Bacteroidetes;D_3__Bacteroidales;D_4__Porphyromonadaceae;D_5__Tannerella	1.21539e-05	6.93697e-05	5.72159e-05
	D_0__Bacteria;D_1__Bacteroidetes;D_3__Bacteroidales;D_4__Porphyromonadaceae;Other	0.000200077	6.32212e-05	-0.000136855
	D_0__Bacteria;D_1__Bacteroidetes;D_3__Bacteroidales;D_4__Prevotellaceae;D_5__Alloprevotella	0.00201519	0.00189911	-0.000116084
	D_0__Bacteria;D_1__Bacteroidetes;D_3__Bacteroidales;D_4__Prevotellaceae;D_5__Paraprevotella	0.00149742	0.000642457	-0.000854967
	D_0__Bacteria;D_1__Bacteroidetes;D_3__Bacteroidales;D_4__Prevotellaceae;D_5__Prevotella	0.000447584	0.000923264	0.00047568
	D_0__Bacteria;D_1__Bacteroidetes;D_3__Bacteroidales;D_4__Prevotellaceae;D_5__Prevotella 1	1.37477e-07	2.65094e-06	2.51347e-06
	D_0__Bacteria;D_1__Bacteroidetes;D_3__Bacteroidales;D_4__Prevotellaceae;D_5__Prevotella 2	0.00200718	0.00140571	-0.000601469
	D_0__Bacteria;D_1__Bacteroidetes;D_3__Bacteroidales;D_4__Prevotellaceae;D_5__Prevotella 6	3.9666e-05	4.04474e-05	7.81326e-07
	D_0__Bacteria;D_1__Bacteroidetes;D_3__Bacteroidales;D_4__Prevotellaceae;D_5__Prevotella 7	0.00111632	0.00166956	0.00055324
	D_0__Bacteria;D_1__Bacteroidetes;D_3__Bacteroidales;D_4__Prevotellaceae;D_5__Prevotella 9	0.0234393	0.00823965	-0.0151996
	D_0__Bacteria;D_1__Bacteroidetes;D_3__Bacteroidales;D_4__Prevotellaceae;D_5__Prevotellaceae NK3B31 group	0	0.000511345	0.000511345
	D_0__Bacteria;D_1__Bacteroidetes;D_3__Bacteroidales;D_4__Prevotellaceae;D_5__Prevotellaceae UCG-001	0.000134725	5.60397e-05	-7.86852e-05
	D_0__Bacteria;D_1__Bacteroidetes;D_3__Bacteroidales;D_4__Prevotellaceae;D_5__uncultured	0.000255913	0.000142299	-0.000113615
	D_0__Bacteria;D_1__Bacteroidetes;D_3__Bacteroidales;D_4__ratAN060301C;D_5__uncultured bacterium	5.79719e-06	7.4085e-06	1.6113e-06
	D_0__Bacteria;D_1__Bacteroidetes;D_3__Bacteroidales;D_4__Rikenellaceae;D_5__Alistipes	0.0174503	0.00986616	-0.00758414
	D_0__Bacteria;D_1__Bacteroidetes;D_3__Bacteroidales;D_4__Rikenellaceae;D_5__Rikenella	1.35258e-05	1.57966e-05	2.27075e-06
	D_0__Bacteria;D_1__Bacteroidetes;D_3__Bacteroidales;D_4__Rikenellaceae;D_5__Rikenellaceae RC9 gut group	2.12893e-05	0.000185776	0.000164487
	D_0__Bacteria;D_1__Bacteroidetes;D_3__Bacteroidales;D_4__Rikenellaceae;Other	2.97325e-06	1.34329e-06	-1.62996e-06
	D_0__Bacteria;D_1__Bacteroidetes;D_3__Bacteroidales;Other;Other	0.00020787	7.37743e-05	-0.000134096
	D_0__Bacteria;D_1__Bacteroidetes;D_3__Cytophagales;D_4__Cytophagaceae;D_5__Adhaeribacter	0	1.74484e-07	1.74484e-07
	D_0__Bacteria;D_1__Bacteroidetes;D_3__Cytophagales;D_4__Cytophagaceae;D_5__Cytophaga	1.01621e-06	3.33763e-06	2.32142e-06
	D_0__Bacteria;D_1__Bacteroidetes;D_3__Cytophagales;D_4__Cytophagaceae;D_5__Dyadobacter	4.85982e-06	3.55196e-06	-1.30785e-06
	D_0__Bacteria;D_1__Bacteroidetes;D_3__Cytophagales;D_4__Cytophagaceae;D_5__Flectobacillus	0	2.97317e-07	2.97317e-07
	D_0__Bacteria;D_1__Bacteroidetes;D_3__Cytophagales;D_4__Cytophagaceae;D_5__Hymenobacter	6.12886e-07	1.07897e-06	4.66082e-07
	D_0__Bacteria;D_1__Bacteroidetes;D_3__Cytophagales;D_4__Cytophagaceae;D_5__Pseudarcicella	2.78436e-07	1.58439e-06	1.30595e-06
	D_0__Bacteria;D_1__Bacteroidetes;D_3__Cytophagales;D_4__Cytophagaceae;D_5__Runella	0	1.54145e-06	1.54145e-06
	D_0__Bacteria;D_1__Bacteroidetes;D_3__Cytophagales;D_4__Cytophagaceae;D_5__Spirosoma	0	1.75737e-08	1.75737e-08
	D_0__Bacteria;D_1__Bacteroidetes;D_3__Cytophagales;D_4__Cytophagaceae;D_5__uncultured	2.96472e-05	2.20405e-06	-2.74431e-05
	D_0__Bacteria;D_1__Bacteroidetes;D_3__Flavobacteriales;D_4__Cryomorphaceae;D_5__Fluviicola	1.53907e-07	2.57577e-06	2.42186e-06
	D_0__Bacteria;D_1__Bacteroidetes;D_3__Flavobacteriales;D_4__Flavobacteriaceae;D_5__Bergeyella	1.38175e-05	2.51449e-05	1.13274e-05
	D_0__Bacteria;D_1__Bacteroidetes;D_3__Flavobacteriales;D_4__Flavobacteriaceae;D_5__Capnocytophaga	8.08302e-06	9.79889e-06	1.71587e-06
	D_0__Bacteria;D_1__Bacteroidetes;D_3__Flavobacteriales;D_4__Flavobacteriaceae;D_5__Chryseobacterium	4.93151e-05	3.92699e-05	-1.00453e-05
	D_0__Bacteria;D_1__Bacteroidetes;D_3__Flavobacteriales;D_4__Flavobacteriaceae;D_5__Cloacibacterium	0.000824237	0.000358147	-0.00046609
	D_0__Bacteria;D_1__Bacteroidetes;D_3__Flavobacteriales;D_4__Flavobacteriaceae;D_5__Elizabethkingia	8.76704e-06	1.50185e-05	6.25144e-06
	D_0__Bacteria;D_1__Bacteroidetes;D_3__Flavobacteriales;D_4__Flavobacteriaceae;D_5__Empedobacter	0	1.6958e-05	1.6958e-05
	D_0__Bacteria;D_1__Bacteroidetes;D_3__Flavobacteriales;D_4__Flavobacteriaceae;D_5__Epilithonimonas	0	4.17269e-07	4.17269e-07
	D_0__Bacteria;D_1__Bacteroidetes;D_3__Flavobacteriales;D_4__Flavobacteriaceae;D_5__Flavobacterium	6.31855e-06	0.00015392	0.000147602
	D_0__Bacteria;D_1__Bacteroidetes;D_3__Flavobacteriales;D_4__Flavobacteriaceae;D_5__Moheibacter	2.13711e-05	1.62653e-05	-5.10578e-06
	D_0__Bacteria;D_1__Bacteroidetes;D_3__Flavobacteriales;D_4__Flavobacteriaceae;D_5__Myroides	0	5.84644e-05	5.84644e-05
	D_0__Bacteria;D_1__Bacteroidetes;D_3__Flavobacteriales;D_4__Flavobacteriaceae;Other	8.10418e-05	2.596e-05	-5.50818e-05
	D_0__Bacteria;D_1__Bacteroidetes;D_3__Flavobacteriales;D_4__NS9 marine group;D_5__uncultured bacterium	3.05314e-06	3.31125e-06	2.58109e-07
	D_0__Bacteria;D_1__Bacteroidetes;D_3__Flavobacteriales;Other;Other	4.57972e-06	3.53961e-06	-1.0401e-06
	D_0__Bacteria;D_1__Bacteroidetes;D_3__Order II;D_4__Rhodothermaceae;D_5__Rubrivirga	0	5.25147e-08	5.25147e-08
	D_0__Bacteria;D_1__Bacteroidetes;D_3__Sphingobacteriales;D_4__Chitinophagaceae;D_5__Chitinophaga	0	7.53761e-08	7.53761e-08
	D_0__Bacteria;D_1__Bacteroidetes;D_3__Sphingobacteriales;D_4__Chitinophagaceae;D_5__Ferruginibacter	0	5.43439e-08	5.43439e-08
	D_0__Bacteria;D_1__Bacteroidetes;D_3__Sphingobacteriales;D_4__Chitinophagaceae;D_5__Filimonas	0	9.13449e-07	9.13449e-07
	D_0__Bacteria;D_1__Bacteroidetes;D_3__Sphingobacteriales;D_4__Chitinophagaceae;D_5__Flavisolibacter	4.24681e-08	7.84604e-07	7.42136e-07
	D_0__Bacteria;D_1__Bacteroidetes;D_3__Sphingobacteriales;D_4__Chitinophagaceae;D_5__Hydrotalea	8.36765e-06	1.64822e-05	8.11457e-06
	D_0__Bacteria;D_1__Bacteroidetes;D_3__Sphingobacteriales;D_4__Chitinophagaceae;D_5__Lacibacter	4.13686e-06	8.7567e-07	-3.26119e-06
	D_0__Bacteria;D_1__Bacteroidetes;D_3__Sphingobacteriales;D_4__Chitinophagaceae;D_5__Sediminibacterium	1.90794e-06	2.4827e-05	2.29191e-05
	D_0__Bacteria;D_1__Bacteroidetes;D_3__Sphingobacteriales;D_4__Chitinophagaceae;D_5__Segetibacter	0	1.64874e-06	1.64874e-06
	D_0__Bacteria;D_1__Bacteroidetes;D_3__Sphingobacteriales;D_4__Chitinophagaceae;D_5__Taibaiella	3.44806e-05	3.39993e-06	-3.10807e-05
	D_0__Bacteria;D_1__Bacteroidetes;D_3__Sphingobacteriales;D_4__Chitinophagaceae;D_5__Terrimonas	6.7202e-06	5.40922e-08	-6.66611e-06
	D_0__Bacteria;D_1__Bacteroidetes;D_3__Sphingobacteriales;D_4__Chitinophagaceae;D_5__uncultured	1.84928e-05	1.67e-05	-1.79286e-06
	D_0__Bacteria;D_1__Bacteroidetes;D_3__Sphingobacteriales;D_4__env.OPS 17;D_5__Tuber borchii symbiont b-Z43	0	1.19292e-05	1.19292e-05
	D_0__Bacteria;D_1__Bacteroidetes;D_3__Sphingobacteriales;D_4__env.OPS 17;D_5__uncultured bacterium	1.57354e-05	0	-1.57354e-05
	D_0__Bacteria;D_1__Bacteroidetes;D_3__Sphingobacteriales;D_4__NS11-12 marine group;D_5__uncultured bacterium	1.32745e-06	1.14029e-07	-1.21342e-06
	D_0__Bacteria;D_1__Bacteroidetes;D_3__Sphingobacteriales;D_4__NS11-12 marine group;D_5__uncultured soil bacterium	2.90071e-07	1.10336e-06	8.13294e-07
	D_0__Bacteria;D_1__Bacteroidetes;D_3__Sphingobacteriales;D_4__PHOS-HE51;D_5__uncultured bacterium	2.58343e-06	0	-2.58343e-06
	D_0__Bacteria;D_1__Bacteroidetes;D_3__Sphingobacteriales;D_4__Saprospiraceae;D_5__uncultured	1.96764e-05	2.05526e-06	-1.76211e-05
	D_0__Bacteria;D_1__Bacteroidetes;D_3__Sphingobacteriales;D_4__Sphingobacteriaceae;D_5__Arcticibacter	0	1.07561e-05	1.07561e-05
	D_0__Bacteria;D_1__Bacteroidetes;D_3__Sphingobacteriales;D_4__Sphingobacteriaceae;D_5__Mucilaginibacter	2.09255e-06	5.41552e-06	3.32297e-06
	D_0__Bacteria;D_1__Bacteroidetes;D_3__Sphingobacteriales;D_4__Sphingobacteriaceae;D_5__Nubsella	6.53637e-06	1.64927e-06	-4.8871e-06
	D_0__Bacteria;D_1__Bacteroidetes;D_3__Sphingobacteriales;D_4__Sphingobacteriaceae;D_5__Pedobacter	2.43342e-06	6.1084e-06	3.67498e-06
	D_0__Bacteria;D_1__Bacteroidetes;D_3__Sphingobacteriales;D_4__Sphingobacteriaceae;D_5__Sphingobacterium	5.61067e-05	0.00010433	4.82237e-05
	D_0__Bacteria;D_1__Bacteroidetes;D_3__Sphingobacteriales;D_4__Sphingobacteriaceae;Other	6.56197e-07	0	-6.56197e-07
	D_0__Bacteria;D_1__Bacteroidetes;D_3__Sphingobacteriales;D_4__WCHB1-69;D_5__Bacteroidales genomosp. P3 oral clone MB1_G34	7.27511e-07	1.40604e-08	-7.1345e-07
	D_0__Bacteria;D_1__Bacteroidetes;Other;Other;Other	3.82558e-05	1.39995e-05	-2.42563e-05
	D_0__Bacteria;D_1__Candidate division SR1;D_3__SR1 bacterium canine oral taxon 380;D_4__SR1 bacterium canine oral taxon 380;D_5__SR1 bacterium canine oral taxon 380	1.23156e-06	3.05227e-06	1.82071e-06
	D_0__Bacteria;D_1__Chlamydiae;D_3__Chlamydiales;D_4__Parachlamydiaceae;Other	0	7.42177e-07	7.42177e-07
	D_0__Bacteria;D_1__Chlamydiae;D_3__Chlamydiales;Other;Other	0	3.38958e-08	3.38958e-08
	D_0__Bacteria;D_1__Chlorobi;D_3__Chlorobiales;D_4__OPB56;D_5__uncultured bacterium KF-JG30-B11	3.52286e-06	0	-3.52286e-06
	D_0__Bacteria;D_1__Chloroflexi;D_3__Anaerolineales;D_4__Anaerolineaceae;D_5__uncultured	0	2.44887e-06	2.44887e-06
	D_0__Bacteria;D_1__Chloroflexi;D_3__JG30-KF-CM45;D_4__uncultured bacterium;D_5__uncultured bacterium	1.16135e-05	2.54103e-08	-1.15881e-05
	D_0__Bacteria;D_1__Chloroflexi;D_3__uncultured Anaerolineae bacterium;D_4__uncultured Anaerolineae bacterium;D_5__uncultured Anaerolineae bacterium	2.44707e-06	0	-2.44707e-06
	D_0__Bacteria;D_1__Chloroflexi;D_3__uncultured Firmicutes bacterium;D_4__uncultured Firmicutes bacterium;D_5__uncultured Firmicutes bacterium	0	2.29495e-07	2.29495e-07
	D_0__Bacteria;D_1__Chloroflexi;Other;Other;Other	2.81829e-06	1.135e-07	-2.70479e-06
	D_0__Bacteria;D_1__Cyanobacteria;D_3__Cercis gigantea;D_4__Cercis gigantea;D_5__Cercis gigantea	3.36476e-05	9.20685e-05	5.84209e-05
	D_0__Bacteria;D_1__Cyanobacteria;D_3__Cocos nucifera (coconut palm);D_4__Cocos nucifera (coconut palm);D_5__Cocos nucifera (coconut palm)	1.35539e-06	3.85636e-06	2.50097e-06
	D_0__Bacteria;D_1__Cyanobacteria;D_3__Gastranaerophilales;D_4__Acinetobacter sp. CAG:196;D_5__Acinetobacter sp. CAG:196	2.16915e-05	1.54177e-06	-2.01497e-05
	D_0__Bacteria;D_1__Cyanobacteria;D_3__Gastranaerophilales;D_4__Blattella germanica (German cockroach);D_5__Blattella germanica (German cockroach)	1.33797e-05	0	-1.33797e-05
	D_0__Bacteria;D_1__Cyanobacteria;D_3__Gastranaerophilales;D_4__Clostridium sp. CAG:306;D_5__Clostridium sp. CAG:306	0	3.24008e-06	3.24008e-06
	D_0__Bacteria;D_1__Cyanobacteria;D_3__Gastranaerophilales;D_4__uncultured rumen bacterium 4C0d-2;D_5__uncultured rumen bacterium 4C0d-2	0.000357171	0.000136832	-0.000220339
	D_0__Bacteria;D_1__Cyanobacteria;D_3__Gossypium arboreum;D_4__Gossypium arboreum;D_5__Gossypium arboreum	7.91782e-07	4.8575e-05	4.77832e-05
	D_0__Bacteria;D_1__Cyanobacteria;D_3__Obscuribacterales;D_4__uncultured actinobacterium;D_5__uncultured actinobacterium	1.61501e-05	0.000185952	0.000169801
	D_0__Bacteria;D_1__Cyanobacteria;D_3__Phaseolus acutifolius (tepary bean);D_4__Phaseolus acutifolius (tepary bean);D_5__Phaseolus acutifolius (tepary bean)	1.26775e-07	1.75008e-06	1.62331e-06
	D_0__Bacteria;D_1__Cyanobacteria;D_3__Synedra hyperborea;D_4__Synedra hyperborea;D_5__Synedra hyperborea	6.14724e-07	1.16295e-06	5.48229e-07
	D_0__Bacteria;D_1__Cyanobacteria;D_3__Thalassiosira gravida;D_4__Thalassiosira gravida;D_5__Thalassiosira gravida	9.16162e-08	2.54693e-07	1.63076e-07
	D_0__Bacteria;D_1__Cyanobacteria;D_3__unidentified;D_4__unidentified;D_5__unidentified	2.59831e-07	5.4874e-06	5.22757e-06
	D_0__Bacteria;D_1__Cyanobacteria;Other;Other;Other	5.50399e-06	0.000508793	0.000503289
	D_0__Bacteria;D_1__Deferribacteres;D_3__Deferribacterales;D_4__Deferribacteraceae;D_5__Mucispirillum	5.67198e-06	2.05292e-05	1.48572e-05
	D_0__Bacteria;D_1__Deinococcus-Thermus;D_3__Deinococcales;D_4__Deinococcaceae;D_5__Deinococcus	1.51887e-06	2.4687e-07	-1.272e-06
	D_0__Bacteria;D_1__Deinococcus-Thermus;D_3__Thermales;D_4__Thermaceae;D_5__Meiothermus	2.38094e-06	1.60531e-06	-7.7563e-07
	D_0__Bacteria;D_1__Deinococcus-Thermus;D_3__Thermales;D_4__Thermaceae;D_5__Thermus	6.50158e-06	2.02491e-06	-4.47668e-06
	D_0__Bacteria;D_1__Firmicutes;D_3__Bacillales;D_4__Bacillaceae;D_5__Bacillus	0.000517115	0.00034883	-0.000168284
	D_0__Bacteria;D_1__Firmicutes;D_3__Bacillales;D_4__Bacillaceae;D_5__Geobacillus	1.57919e-05	9.59643e-06	-6.19549e-06
	D_0__Bacteria;D_1__Firmicutes;D_3__Bacillales;D_4__Bacillaceae;D_5__Paraliobacillus	0	1.89224e-06	1.89224e-06
	D_0__Bacteria;D_1__Firmicutes;D_3__Bacillales;D_4__Bacillaceae;Other	6.31621e-05	1.78951e-05	-4.5267e-05
	D_0__Bacteria;D_1__Firmicutes;D_3__Bacillales;D_4__Family X;D_5__Thermicanus	0.000384317	6.67706e-06	-0.00037764
	D_0__Bacteria;D_1__Firmicutes;D_3__Bacillales;D_4__Family XI;D_5__Gemella	0.000370382	0.00105375	0.000683372
	D_0__Bacteria;D_1__Firmicutes;D_3__Bacillales;D_4__Family XII;D_5__Exiguobacterium	0.000243084	3.16062e-05	-0.000211477
	D_0__Bacteria;D_1__Firmicutes;D_3__Bacillales;D_4__Paenibacillaceae;D_5__Aneurinibacillus	2.54363e-05	0	-2.54363e-05
	D_0__Bacteria;D_1__Firmicutes;D_3__Bacillales;D_4__Paenibacillaceae;D_5__Brevibacillus	5.45273e-07	4.26976e-06	3.72448e-06
	D_0__Bacteria;D_1__Firmicutes;D_3__Bacillales;D_4__Paenibacillaceae;D_5__Paenibacillus	6.30629e-06	3.94326e-05	3.31263e-05
	D_0__Bacteria;D_1__Firmicutes;D_3__Bacillales;D_4__Paenibacillaceae;D_5__Saccharibacillus	0	2.66346e-06	2.66346e-06
	D_0__Bacteria;D_1__Firmicutes;D_3__Bacillales;D_4__Planococcaceae;D_5__Domibacillus	0.000125301	9.1957e-06	-0.000116105
	D_0__Bacteria;D_1__Firmicutes;D_3__Bacillales;D_4__Planococcaceae;D_5__Lysinibacillus	0	7.51875e-07	7.51875e-07
	D_0__Bacteria;D_1__Firmicutes;D_3__Bacillales;D_4__Planococcaceae;D_5__Psychrobacillus	3.93454e-06	5.84641e-06	1.91186e-06
	D_0__Bacteria;D_1__Firmicutes;D_3__Bacillales;D_4__Planococcaceae;D_5__Sporosarcina	0	7.42177e-07	7.42177e-07
	D_0__Bacteria;D_1__Firmicutes;D_3__Bacillales;D_4__Planococcaceae;Other	6.91795e-06	5.98795e-06	-9.29998e-07
	D_0__Bacteria;D_1__Firmicutes;D_3__Bacillales;D_4__Staphylococcaceae;D_5__Jeotgalicoccus	5.9997e-06	8.18536e-07	-5.18117e-06
	D_0__Bacteria;D_1__Firmicutes;D_3__Bacillales;D_4__Staphylococcaceae;D_5__Nosocomiicoccus	0	8.66443e-06	8.66443e-06
	D_0__Bacteria;D_1__Firmicutes;D_3__Bacillales;D_4__Staphylococcaceae;D_5__Salinicoccus	0	1.06284e-06	1.06284e-06
	D_0__Bacteria;D_1__Firmicutes;D_3__Bacillales;D_4__Staphylococcaceae;D_5__Staphylococcus	0.000492856	0.00366184	0.00316898
	D_0__Bacteria;D_1__Firmicutes;D_3__Bacillales;D_4__Staphylococcaceae;Other	0	2.52816e-06	2.52816e-06
	D_0__Bacteria;D_1__Firmicutes;D_3__Bacillales;D_4__Thermoactinomycetaceae;D_5__Desmospora	0	1.37017e-06	1.37017e-06
	D_0__Bacteria;D_1__Firmicutes;D_3__Bacillales;D_4__Thermoactinomycetaceae;D_5__Kroppenstedtia	0	9.19514e-06	9.19514e-06
	D_0__Bacteria;D_1__Firmicutes;D_3__Bacillales;D_4__Thermoactinomycetaceae;D_5__Laceyella	1.32693e-07	2.03485e-06	1.90215e-06
	D_0__Bacteria;D_1__Firmicutes;D_3__Bacillales;Other;Other	8.24336e-06	1.06691e-05	2.42571e-06
	D_0__Bacteria;D_1__Firmicutes;D_3__Clostridiales;D_4__Christensenellaceae;D_5__Catabacter	7.33943e-06	8.34263e-06	1.0032e-06
	D_0__Bacteria;D_1__Firmicutes;D_3__Clostridiales;D_4__Christensenellaceae;D_5__Christensenella	1.65787e-05	6.52997e-06	-1.00487e-05
	D_0__Bacteria;D_1__Firmicutes;D_3__Clostridiales;D_4__Christensenellaceae;D_5__Christensenellaceae R-7 group	0.00326129	0.00213034	-0.00113095
	D_0__Bacteria;D_1__Firmicutes;D_3__Clostridiales;D_4__Christensenellaceae;D_5__uncultured	0.000107799	6.8179e-05	-3.96198e-05
	D_0__Bacteria;D_1__Firmicutes;D_3__Clostridiales;D_4__Clostridiaceae 1;D_5__Candidatus Arthromitus	6.77499e-07	3.78198e-05	3.71423e-05
	D_0__Bacteria;D_1__Firmicutes;D_3__Clostridiales;D_4__Clostridiaceae 1;D_5__Clostridium sensu stricto 1	0.00391694	0.00591134	0.0019944
	D_0__Bacteria;D_1__Firmicutes;D_3__Clostridiales;D_4__Clostridiaceae 1;D_5__Clostridium sensu stricto 10	1.02767e-06	7.08861e-06	6.06094e-06
	D_0__Bacteria;D_1__Firmicutes;D_3__Clostridiales;D_4__Clostridiaceae 1;D_5__Clostridium sensu stricto 12	4.56258e-06	1.83798e-06	-2.7246e-06
	D_0__Bacteria;D_1__Firmicutes;D_3__Clostridiales;D_4__Clostridiaceae 1;D_5__Clostridium sensu stricto 13	7.49238e-05	2.39004e-05	-5.10235e-05
	D_0__Bacteria;D_1__Firmicutes;D_3__Clostridiales;D_4__Clostridiaceae 1;D_5__Clostridium sensu stricto 18	0	3.02298e-05	3.02298e-05
	D_0__Bacteria;D_1__Firmicutes;D_3__Clostridiales;D_4__Clostridiaceae 1;D_5__Clostridium sensu stricto 2	3.9187e-05	0.000376585	0.000337398
	D_0__Bacteria;D_1__Firmicutes;D_3__Clostridiales;D_4__Clostridiaceae 1;D_5__Clostridium sensu stricto 3	1.82085e-06	1.48425e-05	1.30217e-05
	D_0__Bacteria;D_1__Firmicutes;D_3__Clostridiales;D_4__Clostridiaceae 1;D_5__Clostridium sensu stricto 4	0	5.00547e-09	5.00547e-09
	D_0__Bacteria;D_1__Firmicutes;D_3__Clostridiales;D_4__Clostridiaceae 1;D_5__Clostridium sensu stricto 5	0	0.000404691	0.000404691
	D_0__Bacteria;D_1__Firmicutes;D_3__Clostridiales;D_4__Clostridiaceae 1;D_5__Sarcina	2.14295e-05	2.53938e-05	3.96435e-06
	D_0__Bacteria;D_1__Firmicutes;D_3__Clostridiales;D_4__Clostridiaceae 1;Other	1.48022e-05	3.53438e-05	2.05415e-05
	D_0__Bacteria;D_1__Firmicutes;D_3__Clostridiales;D_4__Clostridiales vadinBB60 group;D_5__Clostridiales bacterium JN18_A56_K	2.02583e-05	2.15065e-09	-2.02562e-05
	D_0__Bacteria;D_1__Firmicutes;D_3__Clostridiales;D_4__Clostridiales vadinBB60 group;D_5__uncultured Clostridiaceae bacterium	0.000515055	0.0002776	-0.000237455
	D_0__Bacteria;D_1__Firmicutes;D_3__Clostridiales;D_4__Defluviitaleaceae;D_5__Defluviitaleaceae UCG-011	8.42926e-05	3.99201e-05	-4.43725e-05
	D_0__Bacteria;D_1__Firmicutes;D_3__Clostridiales;D_4__Eubacteriaceae;D_5__Anaerofustis	1.40163e-05	2.46966e-05	1.06803e-05
	D_0__Bacteria;D_1__Firmicutes;D_3__Clostridiales;D_4__Eubacteriaceae;D_5__Eubacterium	3.40893e-05	8.36633e-05	4.95739e-05
	D_0__Bacteria;D_1__Firmicutes;D_3__Clostridiales;D_4__Eubacteriaceae;D_5__Pseudoramibacter	0	2.76504e-06	2.76504e-06
	D_0__Bacteria;D_1__Firmicutes;D_3__Clostridiales;D_4__Eubacteriaceae;D_5__uncultured bacterium	6.50221e-06	3.3857e-05	2.73548e-05
	D_0__Bacteria;D_1__Firmicutes;D_3__Clostridiales;D_4__Family XI;D_5__Anaerococcus	6.43536e-05	0.000294226	0.000229872
	D_0__Bacteria;D_1__Firmicutes;D_3__Clostridiales;D_4__Family XI;D_5__Ezakiella	6.91236e-05	4.29639e-05	-2.61596e-05
	D_0__Bacteria;D_1__Firmicutes;D_3__Clostridiales;D_4__Family XI;D_5__Finegoldia	2.3634e-05	6.12907e-05	3.76567e-05
	D_0__Bacteria;D_1__Firmicutes;D_3__Clostridiales;D_4__Family XI;D_5__Gallicola	0	1.84531e-06	1.84531e-06
	D_0__Bacteria;D_1__Firmicutes;D_3__Clostridiales;D_4__Family XI;D_5__Murdochiella	3.79965e-06	2.8874e-06	-9.1225e-07
	D_0__Bacteria;D_1__Firmicutes;D_3__Clostridiales;D_4__Family XI;D_5__Parvimonas	0.000179014	0.00056703	0.000388017
	D_0__Bacteria;D_1__Firmicutes;D_3__Clostridiales;D_4__Family XI;D_5__Peptoniphilus	8.13611e-05	0.000173214	9.18533e-05
	D_0__Bacteria;D_1__Firmicutes;D_3__Clostridiales;D_4__Family XI;D_5__Sedimentibacter	2.28606e-05	0	-2.28606e-05
	D_0__Bacteria;D_1__Firmicutes;D_3__Clostridiales;D_4__Family XI;D_5__uncultured	6.25647e-07	1.09717e-05	1.0346e-05
	D_0__Bacteria;D_1__Firmicutes;D_3__Clostridiales;D_4__Family XIII;D_5__(Eubacterium) brachy group	8.10305e-05	0.000261818	0.000180788
	D_0__Bacteria;D_1__Firmicutes;D_3__Clostridiales;D_4__Family XIII;D_5__(Eubacterium) nodatum group	0.000146125	0.000173021	2.68955e-05
	D_0__Bacteria;D_1__Firmicutes;D_3__Clostridiales;D_4__Family XIII;D_5__(Eubacterium) nodatum group	4.02881e-05	5.48368e-06	-3.48044e-05
	D_0__Bacteria;D_1__Firmicutes;D_3__Clostridiales;D_4__Family XIII;D_5__Family XIII AD3011 group	0.000529633	0.000728745	0.000199112
	D_0__Bacteria;D_1__Firmicutes;D_3__Clostridiales;D_4__Family XIII;D_5__Family XIII AD3011 group	1.63494e-05	8.35649e-06	-7.99287e-06
	D_0__Bacteria;D_1__Firmicutes;D_3__Clostridiales;D_4__Family XIII;D_5__Family XIII UCG-001	4.39541e-05	7.2854e-05	2.88998e-05
	D_0__Bacteria;D_1__Firmicutes;D_3__Clostridiales;D_4__Family XIII;D_5__Family XIII UCG-001	4.85166e-05	5.26006e-06	-4.32565e-05
	D_0__Bacteria;D_1__Firmicutes;D_3__Clostridiales;D_4__Family XIII;D_5__Family XIII UCG-002	1.50003e-06	9.18975e-07	-5.81056e-07
	D_0__Bacteria;D_1__Firmicutes;D_3__Clostridiales;D_4__Family XIII;D_5__Mogibacterium	4.43477e-05	0.000122934	7.85864e-05
	D_0__Bacteria;D_1__Firmicutes;D_3__Clostridiales;D_4__Family XIII;D_5__uncultured	3.16509e-05	2.975e-05	-1.90082e-06
	D_0__Bacteria;D_1__Firmicutes;D_3__Clostridiales;D_4__Family XIII;Other	2.15383e-06	3.13368e-06	9.79856e-07
	D_0__Bacteria;D_1__Firmicutes;D_3__Clostridiales;D_4__Lachnospiraceae;D_5__(Eubacterium) hallii group	0.00245147	0.00334037	0.000888897
	D_0__Bacteria;D_1__Firmicutes;D_3__Clostridiales;D_4__Lachnospiraceae;D_5__(Eubacterium) hallii group	0.000145149	0.000111986	-3.31625e-05
	D_0__Bacteria;D_1__Firmicutes;D_3__Clostridiales;D_4__Lachnospiraceae;D_5__(Eubacterium) oxidoreducens group	0.000149575	8.27135e-05	-6.68615e-05
	D_0__Bacteria;D_1__Firmicutes;D_3__Clostridiales;D_4__Lachnospiraceae;D_5__(Eubacterium) oxidoreducens group	6.6533e-05	1.75509e-05	-4.89821e-05
	D_0__Bacteria;D_1__Firmicutes;D_3__Clostridiales;D_4__Lachnospiraceae;D_5__(Eubacterium) ruminantium group	8.71438e-05	6.6899e-05	-2.02448e-05
	D_0__Bacteria;D_1__Firmicutes;D_3__Clostridiales;D_4__Lachnospiraceae;D_5__(Eubacterium) ruminantium group	0.000264876	9.2075e-06	-0.000255668
	D_0__Bacteria;D_1__Firmicutes;D_3__Clostridiales;D_4__Lachnospiraceae;D_5__(Eubacterium) ventriosum group	0.000619265	0.000509864	-0.0001094
	D_0__Bacteria;D_1__Firmicutes;D_3__Clostridiales;D_4__Lachnospiraceae;D_5__(Eubacterium) ventriosum group	0.000616092	2.40699e-05	-0.000592022
	D_0__Bacteria;D_1__Firmicutes;D_3__Clostridiales;D_4__Lachnospiraceae;D_5__(Ruminococcus) gauvreauii group	0.00135315	0.00198824	0.000635085
	D_0__Bacteria;D_1__Firmicutes;D_3__Clostridiales;D_4__Lachnospiraceae;D_5__(Ruminococcus) gauvreauii group	3.822e-05	4.03868e-05	2.16673e-06
	D_0__Bacteria;D_1__Firmicutes;D_3__Clostridiales;D_4__Lachnospiraceae;D_5__Acetatifactor	0	1.26301e-06	1.26301e-06
	D_0__Bacteria;D_1__Firmicutes;D_3__Clostridiales;D_4__Lachnospiraceae;D_5__Acetitomaculum	8.81234e-08	2.84583e-05	2.83702e-05
	D_0__Bacteria;D_1__Firmicutes;D_3__Clostridiales;D_4__Lachnospiraceae;D_5__Anaerosporobacter	0.000191929	0.000183236	-8.69365e-06
	D_0__Bacteria;D_1__Firmicutes;D_3__Clostridiales;D_4__Lachnospiraceae;D_5__Anaerostipes	0.00769646	0.00825967	0.000563209
	D_0__Bacteria;D_1__Firmicutes;D_3__Clostridiales;D_4__Lachnospiraceae;D_5__Blautia	0.0166026	0.0300897	0.0134871
	D_0__Bacteria;D_1__Firmicutes;D_3__Clostridiales;D_4__Lachnospiraceae;D_5__Butyrivibrio	0.00113652	4.2128e-06	-0.00113231
	D_0__Bacteria;D_1__Firmicutes;D_3__Clostridiales;D_4__Lachnospiraceae;D_5__Butyrivibrio 2	1.7857e-06	8.636e-07	-9.22105e-07
	D_0__Bacteria;D_1__Firmicutes;D_3__Clostridiales;D_4__Lachnospiraceae;D_5__Catonella	1.09305e-05	2.38305e-05	1.29e-05
	D_0__Bacteria;D_1__Firmicutes;D_3__Clostridiales;D_4__Lachnospiraceae;D_5__Cellulosilyticum	9.67031e-05	7.50647e-05	-2.16384e-05
	D_0__Bacteria;D_1__Firmicutes;D_3__Clostridiales;D_4__Lachnospiraceae;D_5__Coprococcus 1	0.00207481	0.00141656	-0.000658254
	D_0__Bacteria;D_1__Firmicutes;D_3__Clostridiales;D_4__Lachnospiraceae;D_5__Coprococcus 2	0.000306328	0.000182027	-0.000124301
	D_0__Bacteria;D_1__Firmicutes;D_3__Clostridiales;D_4__Lachnospiraceae;D_5__Coprococcus 3	0.00165474	0.00235434	0.000699599
	D_0__Bacteria;D_1__Firmicutes;D_3__Clostridiales;D_4__Lachnospiraceae;D_5__Dorea	0.00795999	0.0101677	0.00220774
	D_0__Bacteria;D_1__Firmicutes;D_3__Clostridiales;D_4__Lachnospiraceae;D_5__Eisenbergiella	0.00233503	0.0011454	-0.00118962
	D_0__Bacteria;D_1__Firmicutes;D_3__Clostridiales;D_4__Lachnospiraceae;D_5__Epulopiscium	0.000653429	0.00176358	0.00111016
	D_0__Bacteria;D_1__Firmicutes;D_3__Clostridiales;D_4__Lachnospiraceae;D_5__Fusicatenibacter	0.00549685	0.00547924	-1.76132e-05
	D_0__Bacteria;D_1__Firmicutes;D_3__Clostridiales;D_4__Lachnospiraceae;D_5__Howardella	5.0473e-05	2.46502e-05	-2.58228e-05
	D_0__Bacteria;D_1__Firmicutes;D_3__Clostridiales;D_4__Lachnospiraceae;D_5__Hungatella	0.00163379	0.00186665	0.000232858
	D_0__Bacteria;D_1__Firmicutes;D_3__Clostridiales;D_4__Lachnospiraceae;D_5__Incertae Sedis	0.0151996	0.0140073	-0.00119224
	D_0__Bacteria;D_1__Firmicutes;D_3__Clostridiales;D_4__Lachnospiraceae;D_5__Johnsonella	4.57867e-06	4.78988e-06	2.11216e-07
	D_0__Bacteria;D_1__Firmicutes;D_3__Clostridiales;D_4__Lachnospiraceae;D_5__Lachnoanaerobaculum	5.38116e-05	0.000127376	7.35649e-05
	D_0__Bacteria;D_1__Firmicutes;D_3__Clostridiales;D_4__Lachnospiraceae;D_5__Lachnoclostridium	0.0472632	0.05335	0.00608676
	D_0__Bacteria;D_1__Firmicutes;D_3__Clostridiales;D_4__Lachnospiraceae;D_5__Lachnoclostridium 10	0	2.30264e-07	2.30264e-07
	D_0__Bacteria;D_1__Firmicutes;D_3__Clostridiales;D_4__Lachnospiraceae;D_5__Lachnoclostridium 5	0.00128022	0.00329521	0.00201499
	D_0__Bacteria;D_1__Firmicutes;D_3__Clostridiales;D_4__Lachnospiraceae;D_5__Lachnospira	0.00342463	0.00117327	-0.00225136
	D_0__Bacteria;D_1__Firmicutes;D_3__Clostridiales;D_4__Lachnospiraceae;D_5__Lachnospiraceae AC2044 group	7.38703e-06	4.51108e-06	-2.87595e-06
	D_0__Bacteria;D_1__Firmicutes;D_3__Clostridiales;D_4__Lachnospiraceae;D_5__Lachnospiraceae FCS020 group	0.000337722	0.000222291	-0.000115431
	D_0__Bacteria;D_1__Firmicutes;D_3__Clostridiales;D_4__Lachnospiraceae;D_5__Lachnospiraceae FE2018 group	9.53776e-08	2.7817e-07	1.82792e-07
	D_0__Bacteria;D_1__Firmicutes;D_3__Clostridiales;D_4__Lachnospiraceae;D_5__Lachnospiraceae NC2004 group	0.000182755	0.000152215	-3.05403e-05
	D_0__Bacteria;D_1__Firmicutes;D_3__Clostridiales;D_4__Lachnospiraceae;D_5__Lachnospiraceae ND3007 group	0.000496485	0.000287396	-0.000209089
	D_0__Bacteria;D_1__Firmicutes;D_3__Clostridiales;D_4__Lachnospiraceae;D_5__Lachnospiraceae NK4A136 group	0.013523	0.00727997	-0.00624303
	D_0__Bacteria;D_1__Firmicutes;D_3__Clostridiales;D_4__Lachnospiraceae;D_5__Lachnospiraceae NK4B4 group	7.04904e-06	2.66489e-06	-4.38415e-06
	D_0__Bacteria;D_1__Firmicutes;D_3__Clostridiales;D_4__Lachnospiraceae;D_5__Lachnospiraceae UCG-001	0.000154731	0.000152859	-1.87216e-06
	D_0__Bacteria;D_1__Firmicutes;D_3__Clostridiales;D_4__Lachnospiraceae;D_5__Lachnospiraceae UCG-002	5.2881e-06	1.0974e-05	5.68593e-06
	D_0__Bacteria;D_1__Firmicutes;D_3__Clostridiales;D_4__Lachnospiraceae;D_5__Lachnospiraceae UCG-003	7.11071e-05	1.04871e-05	-6.06199e-05
	D_0__Bacteria;D_1__Firmicutes;D_3__Clostridiales;D_4__Lachnospiraceae;D_5__Lachnospiraceae UCG-004	0.00331045	0.00352405	0.0002136
	D_0__Bacteria;D_1__Firmicutes;D_3__Clostridiales;D_4__Lachnospiraceae;D_5__Lachnospiraceae UCG-005	0.00207871	0.00245903	0.000380324
	D_0__Bacteria;D_1__Firmicutes;D_3__Clostridiales;D_4__Lachnospiraceae;D_5__Lachnospiraceae UCG-006	0.0025218	0.00290928	0.000387481
	D_0__Bacteria;D_1__Firmicutes;D_3__Clostridiales;D_4__Lachnospiraceae;D_5__Lachnospiraceae UCG-008	0.00160505	0.000516258	-0.00108879
	D_0__Bacteria;D_1__Firmicutes;D_3__Clostridiales;D_4__Lachnospiraceae;D_5__Lachnospiraceae UCG-009	0	1.77094e-08	1.77094e-08
	D_0__Bacteria;D_1__Firmicutes;D_3__Clostridiales;D_4__Lachnospiraceae;D_5__Lachnospiraceae UCG-010	0.000891872	0.00116286	0.00027099
	D_0__Bacteria;D_1__Firmicutes;D_3__Clostridiales;D_4__Lachnospiraceae;D_5__Lactonifactor	4.76191e-05	5.38963e-05	6.27724e-06
	D_0__Bacteria;D_1__Firmicutes;D_3__Clostridiales;D_4__Lachnospiraceae;D_5__Marvinbryantia	9.62067e-05	0.000184079	8.78728e-05
	D_0__Bacteria;D_1__Firmicutes;D_3__Clostridiales;D_4__Lachnospiraceae;D_5__Mobilitalea	5.29099e-07	1.15386e-06	6.24765e-07
	D_0__Bacteria;D_1__Firmicutes;D_3__Clostridiales;D_4__Lachnospiraceae;D_5__Moryella	0.000912932	0.000836419	-7.65122e-05
	D_0__Bacteria;D_1__Firmicutes;D_3__Clostridiales;D_4__Lachnospiraceae;D_5__Oribacterium	4.23983e-05	8.42739e-05	4.18756e-05
	D_0__Bacteria;D_1__Firmicutes;D_3__Clostridiales;D_4__Lachnospiraceae;D_5__Pseudobutyrivibrio	0.0194877	0.0113597	-0.00812797
	D_0__Bacteria;D_1__Firmicutes;D_3__Clostridiales;D_4__Lachnospiraceae;D_5__Robinsoniella	2.81657e-05	7.7154e-05	4.89882e-05
	D_0__Bacteria;D_1__Firmicutes;D_3__Clostridiales;D_4__Lachnospiraceae;D_5__Roseburia	0.0130326	0.00468713	-0.0083455
	D_0__Bacteria;D_1__Firmicutes;D_3__Clostridiales;D_4__Lachnospiraceae;D_5__Shuttleworthia	7.23123e-06	2.2987e-05	1.57557e-05
	D_0__Bacteria;D_1__Firmicutes;D_3__Clostridiales;D_4__Lachnospiraceae;D_5__Stomatobaculum	1.84217e-05	5.70651e-05	3.86435e-05
	D_0__Bacteria;D_1__Firmicutes;D_3__Clostridiales;D_4__Lachnospiraceae;D_5__Tyzzerella	0.00208254	0.00426826	0.00218572
	D_0__Bacteria;D_1__Firmicutes;D_3__Clostridiales;D_4__Lachnospiraceae;D_5__Tyzzerella 3	3.96187e-05	6.68779e-05	2.72592e-05
	D_0__Bacteria;D_1__Firmicutes;D_3__Clostridiales;D_4__Lachnospiraceae;D_5__Tyzzerella 4	0.002753	0.00493383	0.00218083
	D_0__Bacteria;D_1__Firmicutes;D_3__Clostridiales;D_4__Peptococcaceae;D_5__Dehalobacterium	6.57809e-07	2.29158e-07	-4.28651e-07
	D_0__Bacteria;D_1__Firmicutes;D_3__Clostridiales;D_4__Peptococcaceae;D_5__Peptococcus	0.000173029	0.000165337	-7.69243e-06
	D_0__Bacteria;D_1__Firmicutes;D_3__Clostridiales;D_4__Peptococcaceae;D_5__uncultured	9.22648e-05	4.19762e-05	-5.02886e-05
	D_0__Bacteria;D_1__Firmicutes;D_3__Clostridiales;D_4__Peptostreptococcaceae;D_5__Acetoanaerobium	0	5.23222e-07	5.23222e-07
	D_0__Bacteria;D_1__Firmicutes;D_3__Clostridiales;D_4__Peptostreptococcaceae;D_5__Asaccharospora	0.000105617	0.000361859	0.000256242
	D_0__Bacteria;D_1__Firmicutes;D_3__Clostridiales;D_4__Peptostreptococcaceae;D_5__Filifactor	4.56753e-07	4.14399e-07	-4.23536e-08
	D_0__Bacteria;D_1__Firmicutes;D_3__Clostridiales;D_4__Peptostreptococcaceae;D_5__Intestinibacter	0.00414491	0.00356865	-0.000576266
	D_0__Bacteria;D_1__Firmicutes;D_3__Clostridiales;D_4__Peptostreptococcaceae;D_5__Peptoclostridium	0.000332522	0.00134754	0.00101502
	D_0__Bacteria;D_1__Firmicutes;D_3__Clostridiales;D_4__Peptostreptococcaceae;D_5__Peptostreptococcus	0.000103041	0.000588149	0.000485108
	D_0__Bacteria;D_1__Firmicutes;D_3__Clostridiales;D_4__Peptostreptococcaceae;D_5__Romboutsia	0.00215944	0.00264355	0.000484115
	D_0__Bacteria;D_1__Firmicutes;D_3__Clostridiales;D_4__Peptostreptococcaceae;D_5__Terrisporobacter	0.00044843	0.000324891	-0.000123539
	D_0__Bacteria;D_1__Firmicutes;D_3__Clostridiales;D_4__Peptostreptococcaceae;Other	4.59722e-05	0.000183063	0.000137091
	D_0__Bacteria;D_1__Firmicutes;D_3__Clostridiales;D_4__Ruminococcaceae;D_5__(Eubacterium) coprostanoligenes group	0.000953207	0.00189009	0.000936885
	D_0__Bacteria;D_1__Firmicutes;D_3__Clostridiales;D_4__Ruminococcaceae;D_5__(Eubacterium) coprostanoligenes group	0.000227719	0.000197715	-3.0004e-05
	D_0__Bacteria;D_1__Firmicutes;D_3__Clostridiales;D_4__Ruminococcaceae;D_5__Acetanaerobacterium	4.00111e-05	9.70927e-06	-3.03018e-05
	D_0__Bacteria;D_1__Firmicutes;D_3__Clostridiales;D_4__Ruminococcaceae;D_5__Anaerofilum	2.55124e-05	3.76873e-05	1.21748e-05
	D_0__Bacteria;D_1__Firmicutes;D_3__Clostridiales;D_4__Ruminococcaceae;D_5__Anaerotruncus	0.00106355	0.000870315	-0.000193233
	D_0__Bacteria;D_1__Firmicutes;D_3__Clostridiales;D_4__Ruminococcaceae;D_5__Butyricicoccus	5.04304e-05	5.52016e-05	4.77123e-06
	D_0__Bacteria;D_1__Firmicutes;D_3__Clostridiales;D_4__Ruminococcaceae;D_5__Candidatus Soleaferrea	3.93723e-05	4.39693e-05	4.59697e-06
	D_0__Bacteria;D_1__Firmicutes;D_3__Clostridiales;D_4__Ruminococcaceae;D_5__Ethanoligenens	2.02017e-05	4.2537e-05	2.23353e-05
	D_0__Bacteria;D_1__Firmicutes;D_3__Clostridiales;D_4__Ruminococcaceae;D_5__Faecalibacterium	0.083177	0.0705675	-0.0126095
	D_0__Bacteria;D_1__Firmicutes;D_3__Clostridiales;D_4__Ruminococcaceae;D_5__Fastidiosipila	8.38185e-07	1.26405e-06	4.25864e-07
	D_0__Bacteria;D_1__Firmicutes;D_3__Clostridiales;D_4__Ruminococcaceae;D_5__Flavonifractor	0.00166072	0.00349097	0.00183024
	D_0__Bacteria;D_1__Firmicutes;D_3__Clostridiales;D_4__Ruminococcaceae;D_5__Hydrogenoanaerobacterium	3.61607e-05	2.70952e-05	-9.06557e-06
	D_0__Bacteria;D_1__Firmicutes;D_3__Clostridiales;D_4__Ruminococcaceae;D_5__Intestinimonas	0.000283856	0.000103212	-0.000180644
	D_0__Bacteria;D_1__Firmicutes;D_3__Clostridiales;D_4__Ruminococcaceae;D_5__Oscillibacter	0.000128109	8.98336e-05	-3.82753e-05
	D_0__Bacteria;D_1__Firmicutes;D_3__Clostridiales;D_4__Ruminococcaceae;D_5__Oscillospira	0.000886922	0.00023613	-0.000650791
	D_0__Bacteria;D_1__Firmicutes;D_3__Clostridiales;D_4__Ruminococcaceae;D_5__Papillibacter	1.49938e-06	1.84485e-06	3.45467e-07
	D_0__Bacteria;D_1__Firmicutes;D_3__Clostridiales;D_4__Ruminococcaceae;D_5__Pseudoflavonifractor	0.000167579	0.000198335	3.07566e-05
	D_0__Bacteria;D_1__Firmicutes;D_3__Clostridiales;D_4__Ruminococcaceae;D_5__Ruminiclostridium	0.0012336	0.00166909	0.000435494
	D_0__Bacteria;D_1__Firmicutes;D_3__Clostridiales;D_4__Ruminococcaceae;D_5__Ruminiclostridium 1	3.02877e-05	1.71071e-05	-1.31806e-05
	D_0__Bacteria;D_1__Firmicutes;D_3__Clostridiales;D_4__Ruminococcaceae;D_5__Ruminiclostridium 5	0.0034061	0.00374848	0.000342375
	D_0__Bacteria;D_1__Firmicutes;D_3__Clostridiales;D_4__Ruminococcaceae;D_5__Ruminiclostridium 6	0.000937624	0.000388859	-0.000548765
	D_0__Bacteria;D_1__Firmicutes;D_3__Clostridiales;D_4__Ruminococcaceae;D_5__Ruminiclostridium 9	0.00194805	0.00146847	-0.00047958
	D_0__Bacteria;D_1__Firmicutes;D_3__Clostridiales;D_4__Ruminococcaceae;D_5__Ruminococcaceae NK4A214 group	0.00110205	0.000428453	-0.000673592
	D_0__Bacteria;D_1__Firmicutes;D_3__Clostridiales;D_4__Ruminococcaceae;D_5__Ruminococcaceae UCG-002	0.0060268	0.00363704	-0.00238976
	D_0__Bacteria;D_1__Firmicutes;D_3__Clostridiales;D_4__Ruminococcaceae;D_5__Ruminococcaceae UCG-003	0.0014316	0.00144864	1.70354e-05
	D_0__Bacteria;D_1__Firmicutes;D_3__Clostridiales;D_4__Ruminococcaceae;D_5__Ruminococcaceae UCG-004	0.00048556	0.000688863	0.000203302
	D_0__Bacteria;D_1__Firmicutes;D_3__Clostridiales;D_4__Ruminococcaceae;D_5__Ruminococcaceae UCG-005	0.00159976	0.000717103	-0.000882659
	D_0__Bacteria;D_1__Firmicutes;D_3__Clostridiales;D_4__Ruminococcaceae;D_5__Ruminococcaceae UCG-007	5.73903e-06	2.58021e-06	-3.15882e-06
	D_0__Bacteria;D_1__Firmicutes;D_3__Clostridiales;D_4__Ruminococcaceae;D_5__Ruminococcaceae UCG-008	2.54436e-05	4.46942e-05	1.92506e-05
	D_0__Bacteria;D_1__Firmicutes;D_3__Clostridiales;D_4__Ruminococcaceae;D_5__Ruminococcaceae UCG-009	4.96021e-05	2.51591e-05	-2.4443e-05
	D_0__Bacteria;D_1__Firmicutes;D_3__Clostridiales;D_4__Ruminococcaceae;D_5__Ruminococcaceae UCG-010	0.000175091	7.93162e-05	-9.57747e-05
	D_0__Bacteria;D_1__Firmicutes;D_3__Clostridiales;D_4__Ruminococcaceae;D_5__Ruminococcaceae UCG-011	8.73867e-06	3.57156e-07	-8.38151e-06
	D_0__Bacteria;D_1__Firmicutes;D_3__Clostridiales;D_4__Ruminococcaceae;D_5__Ruminococcaceae UCG-013	0.000654325	0.00106741	0.000413088
	D_0__Bacteria;D_1__Firmicutes;D_3__Clostridiales;D_4__Ruminococcaceae;D_5__Ruminococcaceae UCG-014	0.00135231	0.000752956	-0.000599352
	D_0__Bacteria;D_1__Firmicutes;D_3__Clostridiales;D_4__Ruminococcaceae;D_5__Ruminococcaceae V9D2013 group	7.95096e-07	7.17504e-07	-7.75923e-08
	D_0__Bacteria;D_1__Firmicutes;D_3__Clostridiales;D_4__Ruminococcaceae;D_5__Ruminococcus 1	0.0016808	0.00156411	-0.000116694
	D_0__Bacteria;D_1__Firmicutes;D_3__Clostridiales;D_4__Ruminococcaceae;D_5__Ruminococcus 2	0.00549634	0.00393489	-0.00156146
	D_0__Bacteria;D_1__Firmicutes;D_3__Clostridiales;D_4__Ruminococcaceae;D_5__Sporobacter	0	6.51287e-08	6.51287e-08
	D_0__Bacteria;D_1__Firmicutes;D_3__Clostridiales;D_4__Ruminococcaceae;D_5__Subdoligranulum	0.00983941	0.0118745	0.0020351
	D_0__Bacteria;D_1__Firmicutes;D_3__Clostridiales;D_4__Ruminococcaceae;D_5__uncultured	0.00242141	0.0020327	-0.000388708
	D_0__Bacteria;D_1__Firmicutes;D_3__Clostridiales;Other;Other	0.000535043	0.000123531	-0.000411512
	D_0__Bacteria;D_1__Firmicutes;D_3__Erysipelotrichales;D_4__Erysipelotrichaceae;D_5__Allobaculum	8.70985e-05	0.000216449	0.00012935
	D_0__Bacteria;D_1__Firmicutes;D_3__Erysipelotrichales;D_4__Erysipelotrichaceae;D_5__Bulleidia	9.46548e-07	6.53774e-07	-2.92773e-07
	D_0__Bacteria;D_1__Firmicutes;D_3__Erysipelotrichales;D_4__Erysipelotrichaceae;D_5__Candidatus Stoquefichus	0.000260781	0.000257718	-3.06305e-06
	D_0__Bacteria;D_1__Firmicutes;D_3__Erysipelotrichales;D_4__Erysipelotrichaceae;D_5__Catenibacterium	0.000776802	0.00118274	0.000405934
	D_0__Bacteria;D_1__Firmicutes;D_3__Erysipelotrichales;D_4__Erysipelotrichaceae;D_5__Coprobacillus	0.000124754	9.20524e-05	-3.2702e-05
	D_0__Bacteria;D_1__Firmicutes;D_3__Erysipelotrichales;D_4__Erysipelotrichaceae;D_5__Dielma	0.000716567	0.000317013	-0.000399554
	D_0__Bacteria;D_1__Firmicutes;D_3__Erysipelotrichales;D_4__Erysipelotrichaceae;D_5__Erysipelatoclostridium	0.00659882	0.00757518	0.000976357
	D_0__Bacteria;D_1__Firmicutes;D_3__Erysipelotrichales;D_4__Erysipelotrichaceae;D_5__Erysipelothrix	1.38888e-06	4.81978e-05	4.68089e-05
	D_0__Bacteria;D_1__Firmicutes;D_3__Erysipelotrichales;D_4__Erysipelotrichaceae;D_5__Erysipelotrichaceae UCG-001	4.33845e-06	1.16213e-07	-4.22224e-06
	D_0__Bacteria;D_1__Firmicutes;D_3__Erysipelotrichales;D_4__Erysipelotrichaceae;D_5__Erysipelotrichaceae UCG-003	0.00908533	0.00846308	-0.000622249
	D_0__Bacteria;D_1__Firmicutes;D_3__Erysipelotrichales;D_4__Erysipelotrichaceae;D_5__Erysipelotrichaceae UCG-004	3.0275e-06	0	-3.0275e-06
	D_0__Bacteria;D_1__Firmicutes;D_3__Erysipelotrichales;D_4__Erysipelotrichaceae;D_5__Erysipelotrichaceae UCG-006	0	1.33567e-06	1.33567e-06
	D_0__Bacteria;D_1__Firmicutes;D_3__Erysipelotrichales;D_4__Erysipelotrichaceae;D_5__Erysipelotrichaceae UCG-007	1.41526e-06	1.99723e-05	1.8557e-05
	D_0__Bacteria;D_1__Firmicutes;D_3__Erysipelotrichales;D_4__Erysipelotrichaceae;D_5__Erysipelotrichaceae UCG-010	6.80607e-06	3.10626e-08	-6.775e-06
	D_0__Bacteria;D_1__Firmicutes;D_3__Erysipelotrichales;D_4__Erysipelotrichaceae;D_5__Faecalicoccus	4.77759e-07	1.77374e-05	1.72596e-05
	D_0__Bacteria;D_1__Firmicutes;D_3__Erysipelotrichales;D_4__Erysipelotrichaceae;D_5__Faecalitalea	0.00111108	0.00143741	0.000326334
	D_0__Bacteria;D_1__Firmicutes;D_3__Erysipelotrichales;D_4__Erysipelotrichaceae;D_5__Holdemanella	0.000896122	0.00222082	0.0013247
	D_0__Bacteria;D_1__Firmicutes;D_3__Erysipelotrichales;D_4__Erysipelotrichaceae;D_5__Holdemania	0.000666218	0.000448789	-0.000217429
	D_0__Bacteria;D_1__Firmicutes;D_3__Erysipelotrichales;D_4__Erysipelotrichaceae;D_5__Incertae Sedis	0.0015954	0.00211589	0.000520499
	D_0__Bacteria;D_1__Firmicutes;D_3__Erysipelotrichales;D_4__Erysipelotrichaceae;D_5__Solobacterium	8.28485e-05	0.000189363	0.000106515
	D_0__Bacteria;D_1__Firmicutes;D_3__Erysipelotrichales;D_4__Erysipelotrichaceae;D_5__Turicibacter	0.00144439	0.000532217	-0.000912169
	D_0__Bacteria;D_1__Firmicutes;D_3__Erysipelotrichales;D_4__Erysipelotrichaceae;D_5__uncultured bacterium	1.52875e-06	2.29553e-05	2.14265e-05
	D_0__Bacteria;D_1__Firmicutes;D_3__Lactobacillales;D_4__16d63.751;D_5__uncultured Lactobacillales bacterium	9.86912e-05	4.05665e-05	-5.81247e-05
	D_0__Bacteria;D_1__Firmicutes;D_3__Lactobacillales;D_4__Aerococcaceae;D_5__Abiotrophia	3.22417e-05	6.88896e-05	3.66478e-05
	D_0__Bacteria;D_1__Firmicutes;D_3__Lactobacillales;D_4__Aerococcaceae;D_5__Aerococcus	3.13279e-06	4.76071e-05	4.44743e-05
	D_0__Bacteria;D_1__Firmicutes;D_3__Lactobacillales;D_4__Aerococcaceae;D_5__Aerosphaera	1.65936e-06	4.94993e-06	3.29057e-06
	D_0__Bacteria;D_1__Firmicutes;D_3__Lactobacillales;D_4__Aerococcaceae;D_5__Facklamia	1.25129e-06	9.56651e-07	-2.94642e-07
	D_0__Bacteria;D_1__Firmicutes;D_3__Lactobacillales;D_4__Aerococcaceae;D_5__Globicatella	7.8148e-07	7.67043e-07	-1.44371e-08
	D_0__Bacteria;D_1__Firmicutes;D_3__Lactobacillales;D_4__Carnobacteriaceae;D_5__Alkalibacterium	0.000164331	0	-0.000164331
	D_0__Bacteria;D_1__Firmicutes;D_3__Lactobacillales;D_4__Carnobacteriaceae;D_5__Alloiococcus	1.68827e-08	5.14094e-06	5.12406e-06
	D_0__Bacteria;D_1__Firmicutes;D_3__Lactobacillales;D_4__Carnobacteriaceae;D_5__Atopostipes	0	2.31943e-06	2.31943e-06
	D_0__Bacteria;D_1__Firmicutes;D_3__Lactobacillales;D_4__Carnobacteriaceae;D_5__Carnobacterium	3.60163e-05	4.28545e-06	-3.17308e-05
	D_0__Bacteria;D_1__Firmicutes;D_3__Lactobacillales;D_4__Carnobacteriaceae;D_5__Dolosigranulum	8.20196e-06	1.93247e-07	-8.00871e-06
	D_0__Bacteria;D_1__Firmicutes;D_3__Lactobacillales;D_4__Carnobacteriaceae;D_5__Granulicatella	3.67799e-05	0.000337406	0.000300626
	D_0__Bacteria;D_1__Firmicutes;D_3__Lactobacillales;D_4__Carnobacteriaceae;D_5__Trichococcus	3.77833e-08	1.34052e-06	1.30273e-06
	D_0__Bacteria;D_1__Firmicutes;D_3__Lactobacillales;D_4__Carnobacteriaceae;Other	6.15738e-07	3.63175e-06	3.01601e-06
	D_0__Bacteria;D_1__Firmicutes;D_3__Lactobacillales;D_4__Enterococcaceae;D_5__Enterococcus	0.000649677	0.00911374	0.00846406
	D_0__Bacteria;D_1__Firmicutes;D_3__Lactobacillales;D_4__Enterococcaceae;D_5__Tetragenococcus	0	4.32985e-05	4.32985e-05
	D_0__Bacteria;D_1__Firmicutes;D_3__Lactobacillales;D_4__Enterococcaceae;D_5__Vagococcus	2.79097e-06	0.000195185	0.000192394
	D_0__Bacteria;D_1__Firmicutes;D_3__Lactobacillales;D_4__Enterococcaceae;Other	3.05967e-06	4.74051e-05	4.43454e-05
	D_0__Bacteria;D_1__Firmicutes;D_3__Lactobacillales;D_4__Lactobacillaceae;D_5__Lactobacillus	0.00204945	0.00816366	0.00611421
	D_0__Bacteria;D_1__Firmicutes;D_3__Lactobacillales;D_4__Lactobacillaceae;D_5__Pediococcus	7.18182e-05	0.00138106	0.00130924
	D_0__Bacteria;D_1__Firmicutes;D_3__Lactobacillales;D_4__Lactobacillaceae;Other	0	4.24278e-05	4.24278e-05
	D_0__Bacteria;D_1__Firmicutes;D_3__Lactobacillales;D_4__Leuconostocaceae;D_5__Fructobacillus	0	9.60245e-06	9.60245e-06
	D_0__Bacteria;D_1__Firmicutes;D_3__Lactobacillales;D_4__Leuconostocaceae;D_5__Leuconostoc	2.34755e-05	0.000224341	0.000200865
	D_0__Bacteria;D_1__Firmicutes;D_3__Lactobacillales;D_4__Leuconostocaceae;D_5__Weissella	0.000131017	0.000793956	0.000662938
	D_0__Bacteria;D_1__Firmicutes;D_3__Lactobacillales;D_4__P5D1-392;D_5__uncultured bacterium	1.92384e-08	1.55621e-07	1.36383e-07
	D_0__Bacteria;D_1__Firmicutes;D_3__Lactobacillales;D_4__PeH08;D_5__uncultured Enterococcaceae bacterium	6.92649e-08	8.54848e-07	7.85583e-07
	D_0__Bacteria;D_1__Firmicutes;D_3__Lactobacillales;D_4__Rs-D42;D_5__uncultured bacterium	0	8.65834e-07	8.65834e-07
	D_0__Bacteria;D_1__Firmicutes;D_3__Lactobacillales;D_4__Streptococcaceae;D_5__Lactococcus	6.22511e-05	0.000558702	0.000496451
	D_0__Bacteria;D_1__Firmicutes;D_3__Lactobacillales;D_4__Streptococcaceae;D_5__Streptococcus	0.00602932	0.024621	0.0185916
	D_0__Bacteria;D_1__Firmicutes;D_3__Lactobacillales;D_4__Streptococcaceae;Other	0	2.03418e-07	2.03418e-07
	D_0__Bacteria;D_1__Firmicutes;D_3__Lactobacillales;Other;Other	0.000162405	0.000443514	0.000281109
	D_0__Bacteria;D_1__Firmicutes;D_3__Selenomonadales;D_4__Acidaminococcaceae;D_5__Acidaminococcus	0.000470989	0.00128025	0.000809258
	D_0__Bacteria;D_1__Firmicutes;D_3__Selenomonadales;D_4__Acidaminococcaceae;D_5__Phascolarctobacterium	0.0040704	0.00300841	-0.00106199
	D_0__Bacteria;D_1__Firmicutes;D_3__Selenomonadales;D_4__Acidaminococcaceae;D_5__Succiniclasticum	7.68765e-05	0.000264582	0.000187706
	D_0__Bacteria;D_1__Firmicutes;D_3__Selenomonadales;D_4__Acidaminococcaceae;Other	1.93769e-05	6.80687e-07	-1.86962e-05
	D_0__Bacteria;D_1__Firmicutes;D_3__Selenomonadales;D_4__uncultured bacterium;D_5__uncultured bacterium	2.20383e-05	5.21483e-06	-1.68234e-05
	D_0__Bacteria;D_1__Firmicutes;D_3__Selenomonadales;D_4__Veillonellaceae;D_5__Allisonella	8.18182e-05	7.21101e-05	-9.70809e-06
	D_0__Bacteria;D_1__Firmicutes;D_3__Selenomonadales;D_4__Veillonellaceae;D_5__Anaeroglobus	1.72224e-06	0.00023832	0.000236597
	D_0__Bacteria;D_1__Firmicutes;D_3__Selenomonadales;D_4__Veillonellaceae;D_5__Anaerosinus	0	2.32425e-08	2.32425e-08
	D_0__Bacteria;D_1__Firmicutes;D_3__Selenomonadales;D_4__Veillonellaceae;D_5__Centipeda	2.62085e-08	9.22702e-08	6.60617e-08
	D_0__Bacteria;D_1__Firmicutes;D_3__Selenomonadales;D_4__Veillonellaceae;D_5__Dialister	0.0102321	0.0142964	0.00406422
	D_0__Bacteria;D_1__Firmicutes;D_3__Selenomonadales;D_4__Veillonellaceae;D_5__Megamonas	0.00137095	0.000871689	-0.000499262
	D_0__Bacteria;D_1__Firmicutes;D_3__Selenomonadales;D_4__Veillonellaceae;D_5__Megasphaera	0.00143904	0.00162517	0.000186123
	D_0__Bacteria;D_1__Firmicutes;D_3__Selenomonadales;D_4__Veillonellaceae;D_5__Mitsuokella	0.000260513	1.74328e-05	-0.00024308
	D_0__Bacteria;D_1__Firmicutes;D_3__Selenomonadales;D_4__Veillonellaceae;D_5__Negativicoccus	3.74087e-06	7.93643e-05	7.56235e-05
	D_0__Bacteria;D_1__Firmicutes;D_3__Selenomonadales;D_4__Veillonellaceae;D_5__Selenomonas	1.27233e-06	1.30284e-05	1.17561e-05
	D_0__Bacteria;D_1__Firmicutes;D_3__Selenomonadales;D_4__Veillonellaceae;D_5__Selenomonas 3	9.42541e-06	3.5237e-05	2.58116e-05
	D_0__Bacteria;D_1__Firmicutes;D_3__Selenomonadales;D_4__Veillonellaceae;D_5__Selenomonas 4	2.62978e-07	5.2648e-07	2.63503e-07
	D_0__Bacteria;D_1__Firmicutes;D_3__Selenomonadales;D_4__Veillonellaceae;D_5__uncultured	0.000421537	0.00204837	0.00162683
	D_0__Bacteria;D_1__Firmicutes;D_3__Selenomonadales;D_4__Veillonellaceae;D_5__Veillonella	0.00409132	0.0103835	0.00629216
	D_0__Bacteria;D_1__Firmicutes;D_3__Thermoanaerobacterales;D_4__Family III;D_5__Caldicellulosiruptor	1.71861e-06	9.13449e-07	-8.05162e-07
	D_0__Bacteria;D_1__Firmicutes;D_3__Thermoanaerobacterales;D_4__Thermoanaerobacteraceae;D_5__Gelria	1.07553e-05	8.55647e-06	-2.19884e-06
	D_0__Bacteria;D_1__Firmicutes;Other;Other;Other	0.000117788	0.00020757	8.97821e-05
	D_0__Bacteria;D_1__Fusobacteria;D_3__Fusobacteriales;D_4__ASCC02;D_5__unidentified	2.44336e-07	1.92683e-05	1.9024e-05
	D_0__Bacteria;D_1__Fusobacteria;D_3__Fusobacteriales;D_4__boneC3G7;D_5__uncultured Fusobacterium sp.	1.18632e-06	0.000623849	0.000622663
	D_0__Bacteria;D_1__Fusobacteria;D_3__Fusobacteriales;D_4__CFT112H7;D_5__uncultured bacterium	0.000849381	0.00249041	0.00164103
	D_0__Bacteria;D_1__Fusobacteria;D_3__Fusobacteriales;D_4__Fusobacteriaceae;D_5__Cetobacterium	4.07746e-07	0.000467414	0.000467007
	D_0__Bacteria;D_1__Fusobacteria;D_3__Fusobacteriales;D_4__Fusobacteriaceae;D_5__Fusobacterium	0.00634308	0.0166341	0.010291
	D_0__Bacteria;D_1__Fusobacteria;D_3__Fusobacteriales;D_4__Fusobacteriaceae;Other	2.24162e-05	2.56095e-05	3.19331e-06
	D_0__Bacteria;D_1__Fusobacteria;D_3__Fusobacteriales;D_4__Hados.Sed.Eubac.3;D_5__uncultured bacterium	0	9.78805e-07	9.78805e-07
	D_0__Bacteria;D_1__Fusobacteria;D_3__Fusobacteriales;D_4__Leptotrichiaceae;D_5__Leptotrichia	0.000137888	0.000146884	8.99563e-06
	D_0__Bacteria;D_1__Fusobacteria;D_3__Fusobacteriales;D_4__Leptotrichiaceae;D_5__Sneathia	2.83222e-07	3.39116e-07	5.58948e-08
	D_0__Bacteria;D_1__Fusobacteria;D_3__Fusobacteriales;D_4__Leptotrichiaceae;D_5__Streptobacillus	2.88102e-06	6.98032e-07	-2.18299e-06
	D_0__Bacteria;D_1__Fusobacteria;D_3__Fusobacteriales;D_4__Leptotrichiaceae;Other	6.73051e-07	3.75037e-06	3.07731e-06
	D_0__Bacteria;D_1__Fusobacteria;D_3__Fusobacteriales;Other;Other	4.79657e-05	0.000101317	5.33511e-05
	D_0__Bacteria;D_1__Gemmatimonadetes;D_3__Gemmatimonadales;D_4__Gemmatimonadaceae;D_5__Gemmatimonas	4.11241e-06	1.06811e-06	-3.0443e-06
	D_0__Bacteria;D_1__Gemmatimonadetes;D_3__Gemmatimonadales;D_4__Gemmatimonadaceae;D_5__uncultured	4.21251e-07	3.64594e-06	3.22469e-06
	D_0__Bacteria;D_1__Gemmatimonadetes;D_3__Gemmatimonadales;D_4__Gemmatimonadaceae;Other	0	3.00373e-07	3.00373e-07
	D_0__Bacteria;D_1__Gracilibacteria;D_3__Gracilibacteria bacterium oral taxon 873;D_4__Gracilibacteria bacterium oral taxon 873;D_5__Gracilibacteria bacterium oral taxon 873	0	2.86205e-07	2.86205e-07
	D_0__Bacteria;D_1__Latescibacteria;D_3__uncultured Acidobacterium sp.;D_4__uncultured Acidobacterium sp.;D_5__uncultured Acidobacterium sp.	7.09773e-08	1.02763e-06	9.56653e-07
	D_0__Bacteria;D_1__Lentisphaerae;D_3__Victivallales;D_4__Victivallaceae;D_5__Victivallis	2.79562e-05	2.09878e-05	-6.96844e-06
	D_0__Bacteria;D_1__Parcubacteria;D_3__uncultured bacterium;D_4__uncultured bacterium;D_5__uncultured bacterium	8.94452e-07	6.29805e-06	5.40359e-06
	D_0__Bacteria;D_1__Planctomycetes;D_3__Planctomycetales;D_4__Planctomycetaceae;D_5__Gemmata	2.06301e-05	6.28386e-06	-1.43463e-05
	D_0__Bacteria;D_1__Planctomycetes;D_3__Planctomycetales;D_4__Planctomycetaceae;D_5__Isosphaera	0	1.53628e-07	1.53628e-07
	D_0__Bacteria;D_1__Planctomycetes;D_3__Planctomycetales;D_4__Planctomycetaceae;D_5__Pir4 lineage	1.29171e-06	1.71272e-07	-1.12044e-06
	D_0__Bacteria;D_1__Planctomycetes;D_3__Planctomycetales;D_4__Planctomycetaceae;D_5__Pirellula	1.76143e-06	1.37216e-07	-1.62421e-06
	D_0__Bacteria;D_1__Planctomycetes;D_3__Planctomycetales;D_4__Planctomycetaceae;D_5__Planctomyces	1.68212e-05	1.94108e-06	-1.48802e-05
	D_0__Bacteria;D_1__Planctomycetes;D_3__Planctomycetales;D_4__Planctomycetaceae;D_5__Singulisphaera	0	4.64761e-08	4.64761e-08
	D_0__Bacteria;D_1__Planctomycetes;D_3__Planctomycetales;D_4__Planctomycetaceae;D_5__uncultured	6.10933e-06	6.94797e-06	8.38633e-07
	D_0__Bacteria;D_1__Proteobacteria;D_3__aaa34a10;D_4__uncultured bacterium;D_5__uncultured bacterium	5.18829e-08	1.14602e-06	1.09414e-06
	D_0__Bacteria;D_1__Proteobacteria;D_3__Acidithiobacillales;D_4__KCM-B-112;D_5__Pseudomonas rhodesiae	0	3.62712e-06	3.62712e-06
	D_0__Bacteria;D_1__Proteobacteria;D_3__Aeromonadales;D_4__Aeromonadaceae;D_5__Aeromonas	1.86654e-05	0.000776444	0.000757779
	D_0__Bacteria;D_1__Proteobacteria;D_3__Aeromonadales;D_4__Aeromonadaceae;D_5__Tolumonas	1.22608e-06	1.97435e-07	-1.02865e-06
	D_0__Bacteria;D_1__Proteobacteria;D_3__Aeromonadales;D_4__Succinivibrionaceae;D_5__Anaerobiospirillum	1.40758e-07	1.06726e-06	9.265e-07
	D_0__Bacteria;D_1__Proteobacteria;D_3__Aeromonadales;D_4__Succinivibrionaceae;D_5__Succinivibrio	1.75308e-06	2.41804e-05	2.24273e-05
	D_0__Bacteria;D_1__Proteobacteria;D_3__Alteromonadales;D_4__Alteromonadaceae;D_5__Alishewanella	0	2.12286e-06	2.12286e-06
	D_0__Bacteria;D_1__Proteobacteria;D_3__Alteromonadales;D_4__Psychromonadaceae;D_5__Psychromonas	9.65895e-08	2.12707e-06	2.03048e-06
	D_0__Bacteria;D_1__Proteobacteria;D_3__Alteromonadales;D_4__Shewanellaceae;D_5__Shewanella	7.93352e-06	0.000151556	0.000143622
	D_0__Bacteria;D_1__Proteobacteria;D_3__B38;D_4__uncultured bacterium;D_5__uncultured bacterium	4.88672e-07	9.37289e-06	8.88421e-06
	D_0__Bacteria;D_1__Proteobacteria;D_3__Bdellovibrionales;D_4__Bacteriovoracaceae;D_5__Peredibacter	1.09948e-06	2.04034e-06	9.4086e-07
	D_0__Bacteria;D_1__Proteobacteria;D_3__Bdellovibrionales;D_4__Bdellovibrionaceae;D_5__Bdellovibrio	7.509e-07	4.94049e-07	-2.56851e-07
	D_0__Bacteria;D_1__Proteobacteria;D_3__Burkholderiales;D_4__Alcaligenaceae;D_5__Achromobacter	1.7247e-05	4.07012e-06	-1.31769e-05
	D_0__Bacteria;D_1__Proteobacteria;D_3__Burkholderiales;D_4__Alcaligenaceae;D_5__Alcaligenes	0	5.8441e-06	5.8441e-06
	D_0__Bacteria;D_1__Proteobacteria;D_3__Burkholderiales;D_4__Alcaligenaceae;D_5__Bordetella	0	9.57502e-07	9.57502e-07
	D_0__Bacteria;D_1__Proteobacteria;D_3__Burkholderiales;D_4__Alcaligenaceae;D_5__Candidimonas	0	5.2619e-06	5.2619e-06
	D_0__Bacteria;D_1__Proteobacteria;D_3__Burkholderiales;D_4__Alcaligenaceae;D_5__Paenalcaligenes	0	4.51015e-06	4.51015e-06
	D_0__Bacteria;D_1__Proteobacteria;D_3__Burkholderiales;D_4__Alcaligenaceae;D_5__Parasutterella	0.00835958	0.00992614	0.00156656
	D_0__Bacteria;D_1__Proteobacteria;D_3__Burkholderiales;D_4__Alcaligenaceae;D_5__Pelistega	0	8.56358e-07	8.56358e-07
	D_0__Bacteria;D_1__Proteobacteria;D_3__Burkholderiales;D_4__Alcaligenaceae;D_5__Sutterella	0.0151075	0.013047	-0.0020605
	D_0__Bacteria;D_1__Proteobacteria;D_3__Burkholderiales;D_4__Alcaligenaceae;Other	0.000183474	0.000235019	5.15451e-05
	D_0__Bacteria;D_1__Proteobacteria;D_3__Burkholderiales;D_4__Burkholderiaceae;D_5__Burkholderia	8.35141e-06	1.39901e-05	5.63869e-06
	D_0__Bacteria;D_1__Proteobacteria;D_3__Burkholderiales;D_4__Burkholderiaceae;D_5__Cupriavidus	0.00232901	0.000941699	-0.00138731
	D_0__Bacteria;D_1__Proteobacteria;D_3__Burkholderiales;D_4__Burkholderiaceae;D_5__Lautropia	9.82101e-06	2.45724e-05	1.47514e-05
	D_0__Bacteria;D_1__Proteobacteria;D_3__Burkholderiales;D_4__Burkholderiaceae;D_5__Limnobacter	0	3.33044e-07	3.33044e-07
	D_0__Bacteria;D_1__Proteobacteria;D_3__Burkholderiales;D_4__Burkholderiaceae;D_5__Ralstonia	5.0285e-05	5.36892e-05	3.40414e-06
	D_0__Bacteria;D_1__Proteobacteria;D_3__Burkholderiales;D_4__Burkholderiaceae;Other	1.31155e-05	4.573e-06	-8.54247e-06
	D_0__Bacteria;D_1__Proteobacteria;D_3__Burkholderiales;D_4__Comamonadaceae;D_5__Acidovorax	0.000106365	0.000214124	0.000107759
	D_0__Bacteria;D_1__Proteobacteria;D_3__Burkholderiales;D_4__Comamonadaceae;D_5__Albidiferax	0	4.56834e-06	4.56834e-06
	D_0__Bacteria;D_1__Proteobacteria;D_3__Burkholderiales;D_4__Comamonadaceae;D_5__Aquabacterium	0.000209653	0.000102455	-0.000107198
	D_0__Bacteria;D_1__Proteobacteria;D_3__Burkholderiales;D_4__Comamonadaceae;D_5__Comamonas	4.17496e-05	0.000251822	0.000210072
	D_0__Bacteria;D_1__Proteobacteria;D_3__Burkholderiales;D_4__Comamonadaceae;D_5__Curvibacter	4.60112e-08	5.9091e-07	5.44899e-07
	D_0__Bacteria;D_1__Proteobacteria;D_3__Burkholderiales;D_4__Comamonadaceae;D_5__Delftia	4.86398e-05	0.000117574	6.8934e-05
	D_0__Bacteria;D_1__Proteobacteria;D_3__Burkholderiales;D_4__Comamonadaceae;D_5__Extensimonas	3.59455e-06	8.08929e-06	4.49474e-06
	D_0__Bacteria;D_1__Proteobacteria;D_3__Burkholderiales;D_4__Comamonadaceae;D_5__Kinneretia	0	0.000158048	0.000158048
	D_0__Bacteria;D_1__Proteobacteria;D_3__Burkholderiales;D_4__Comamonadaceae;D_5__Ottowia	1.34014e-06	5.9562e-06	4.61606e-06
	D_0__Bacteria;D_1__Proteobacteria;D_3__Burkholderiales;D_4__Comamonadaceae;D_5__Pelomonas	2.87219e-06	2.91844e-05	2.63122e-05
	D_0__Bacteria;D_1__Proteobacteria;D_3__Burkholderiales;D_4__Comamonadaceae;D_5__Piscinibacter	1.17429e-07	5.12428e-07	3.94999e-07
	D_0__Bacteria;D_1__Proteobacteria;D_3__Burkholderiales;D_4__Comamonadaceae;D_5__Polaromonas	8.96403e-07	1.34187e-05	1.25223e-05
	D_0__Bacteria;D_1__Proteobacteria;D_3__Burkholderiales;D_4__Comamonadaceae;D_5__Pseudorhodoferax	0	1.26373e-05	1.26373e-05
	D_0__Bacteria;D_1__Proteobacteria;D_3__Burkholderiales;D_4__Comamonadaceae;D_5__Rubrivivax	0	6.11865e-06	6.11865e-06
	D_0__Bacteria;D_1__Proteobacteria;D_3__Burkholderiales;D_4__Comamonadaceae;D_5__Schlegelella	4.15547e-06	5.24723e-06	1.09176e-06
	D_0__Bacteria;D_1__Proteobacteria;D_3__Burkholderiales;D_4__Comamonadaceae;D_5__Simplicispira	2.33749e-07	2.8738e-08	-2.05011e-07
	D_0__Bacteria;D_1__Proteobacteria;D_3__Burkholderiales;D_4__Comamonadaceae;D_5__Tepidimonas	0.000580321	4.82465e-05	-0.000532075
	D_0__Bacteria;D_1__Proteobacteria;D_3__Burkholderiales;D_4__Comamonadaceae;D_5__Variovorax	2.61057e-05	6.74749e-06	-1.93583e-05
	D_0__Bacteria;D_1__Proteobacteria;D_3__Burkholderiales;D_4__Comamonadaceae;D_5__Xylophilus	2.05285e-06	6.63583e-06	4.58299e-06
	D_0__Bacteria;D_1__Proteobacteria;D_3__Burkholderiales;D_4__Comamonadaceae;Other	0.000501821	0.000305084	-0.000196737
	D_0__Bacteria;D_1__Proteobacteria;D_3__Burkholderiales;D_4__Oxalobacteraceae;D_5__Duganella	4.07707e-08	1.77709e-06	1.73632e-06
	D_0__Bacteria;D_1__Proteobacteria;D_3__Burkholderiales;D_4__Oxalobacteraceae;D_5__Janthinobacterium	8.66372e-06	1.99379e-05	1.12741e-05
	D_0__Bacteria;D_1__Proteobacteria;D_3__Burkholderiales;D_4__Oxalobacteraceae;D_5__Massilia	3.99843e-05	3.72257e-05	-2.75858e-06
	D_0__Bacteria;D_1__Proteobacteria;D_3__Burkholderiales;D_4__Oxalobacteraceae;D_5__Oxalobacter	1.78971e-05	9.50924e-07	-1.69462e-05
	D_0__Bacteria;D_1__Proteobacteria;D_3__Burkholderiales;D_4__Oxalobacteraceae;D_5__Paucimonas	0	1.87996e-06	1.87996e-06
	D_0__Bacteria;D_1__Proteobacteria;D_3__Burkholderiales;D_4__Oxalobacteraceae;D_5__uncultured	1.12334e-05	4.51791e-06	-6.71548e-06
	D_0__Bacteria;D_1__Proteobacteria;D_3__Burkholderiales;D_4__Oxalobacteraceae;D_5__Undibacterium	5.75253e-08	1.89312e-06	1.83559e-06
	D_0__Bacteria;D_1__Proteobacteria;D_3__Burkholderiales;Other;Other	0.000239632	9.78693e-05	-0.000141763
	D_0__Bacteria;D_1__Proteobacteria;D_3__Campylobacterales;D_4__Campylobacteraceae;D_5__Arcobacter	8.2266e-08	1.19605e-06	1.11378e-06
	D_0__Bacteria;D_1__Proteobacteria;D_3__Campylobacterales;D_4__Campylobacteraceae;D_5__Campylobacter	0.000144109	0.00034253	0.000198421
	D_0__Bacteria;D_1__Proteobacteria;D_3__Campylobacterales;D_4__Helicobacteraceae;D_5__Helicobacter	2.47831e-05	0.000242521	0.000217738
	D_0__Bacteria;D_1__Proteobacteria;D_3__Campylobacterales;D_4__Helicobacteraceae;D_5__Sulfuricurvum	1.98412e-07	1.54145e-06	1.34303e-06
	D_0__Bacteria;D_1__Proteobacteria;D_3__Cardiobacteriales;D_4__Cardiobacteriaceae;D_5__Cardiobacterium	3.69887e-06	3.12489e-06	-5.7398e-07
	D_0__Bacteria;D_1__Proteobacteria;D_3__Caulobacterales;D_4__Caulobacteraceae;D_5__Asticcacaulis	2.32733e-06	1.50861e-06	-8.18718e-07
	D_0__Bacteria;D_1__Proteobacteria;D_3__Caulobacterales;D_4__Caulobacteraceae;D_5__Brevundimonas	7.70805e-05	3.00736e-05	-4.70068e-05
	D_0__Bacteria;D_1__Proteobacteria;D_3__Caulobacterales;D_4__Caulobacteraceae;D_5__Caulobacter	9.3472e-06	8.04815e-06	-1.29905e-06
	D_0__Bacteria;D_1__Proteobacteria;D_3__Caulobacterales;D_4__Caulobacteraceae;D_5__Phenylobacterium	1.34834e-05	1.1384e-05	-2.09942e-06
	D_0__Bacteria;D_1__Proteobacteria;D_3__Caulobacterales;D_4__Caulobacteraceae;D_5__uncultured	2.06906e-07	1.42283e-05	1.40214e-05
	D_0__Bacteria;D_1__Proteobacteria;D_3__Caulobacterales;D_4__Hyphomonadaceae;D_5__Hirschia	8.22e-06	5.73406e-07	-7.6466e-06
	D_0__Bacteria;D_1__Proteobacteria;D_3__Caulobacterales;D_4__Hyphomonadaceae;D_5__Woodsholea	1.40914e-06	0	-1.40914e-06
	D_0__Bacteria;D_1__Proteobacteria;D_3__Cellvibrionales;D_4__Cellvibrionaceae;D_5__Cellvibrio	0	1.89152e-06	1.89152e-06
	D_0__Bacteria;D_1__Proteobacteria;D_3__Chromatiales;D_4__Chromatiaceae;D_5__Rheinheimera	9.84777e-06	1.23577e-05	2.50992e-06
	D_0__Bacteria;D_1__Proteobacteria;D_3__Chromatiales;D_4__Halothiobacillaceae;D_5__Thiofaba	1.98412e-07	7.42177e-07	5.43765e-07
	D_0__Bacteria;D_1__Proteobacteria;D_3__DB1-14;D_4__uncultured gamma proteobacterium;D_5__uncultured gamma proteobacterium	1.76143e-06	0	-1.76143e-06
	D_0__Bacteria;D_1__Proteobacteria;D_3__Desulfovibrionales;D_4__Desulfovibrionaceae;D_5__Bilophila	0.00396751	0.00335379	-0.00061372
	D_0__Bacteria;D_1__Proteobacteria;D_3__Desulfovibrionales;D_4__Desulfovibrionaceae;D_5__Desulfovibrio	0.00122332	0.000575696	-0.000647625
	D_0__Bacteria;D_1__Proteobacteria;D_3__Desulfovibrionales;D_4__Desulfovibrionaceae;Other	8.39545e-08	3.30241e-07	2.46287e-07
	D_0__Bacteria;D_1__Proteobacteria;D_3__Desulfovibrionales;Other;Other	1.11408e-07	8.13314e-07	7.01906e-07
	D_0__Bacteria;D_1__Proteobacteria;D_3__Desulfuromonadales;D_4__GR-WP33-58;D_5__uncultured rumen bacterium	1.90721e-05	0	-1.90721e-05
	D_0__Bacteria;D_1__Proteobacteria;D_3__DR-16;D_4__uncultured bacterium;D_5__uncultured bacterium	1.17212e-06	2.09533e-06	9.23214e-07
	D_0__Bacteria;D_1__Proteobacteria;D_3__Enterobacteriales;D_4__Enterobacteriaceae;D_5__Buchnera	2.55804e-05	1.44438e-08	-2.5566e-05
	D_0__Bacteria;D_1__Proteobacteria;D_3__Enterobacteriales;D_4__Enterobacteriaceae;D_5__Buttiauxella	0	1.86378e-06	1.86378e-06
	D_0__Bacteria;D_1__Proteobacteria;D_3__Enterobacteriales;D_4__Enterobacteriaceae;D_5__Cedecea	1.54908e-07	8.7209e-07	7.17183e-07
	D_0__Bacteria;D_1__Proteobacteria;D_3__Enterobacteriales;D_4__Enterobacteriaceae;D_5__Citrobacter	7.78561e-05	0.000872502	0.000794646
	D_0__Bacteria;D_1__Proteobacteria;D_3__Enterobacteriales;D_4__Enterobacteriaceae;D_5__Cronobacter	2.24777e-06	3.77209e-06	1.52433e-06
	D_0__Bacteria;D_1__Proteobacteria;D_3__Enterobacteriales;D_4__Enterobacteriaceae;D_5__Edwardsiella	1.97814e-06	8.43469e-06	6.45655e-06
	D_0__Bacteria;D_1__Proteobacteria;D_3__Enterobacteriales;D_4__Enterobacteriaceae;D_5__Enterobacter	0.000992249	0.00531549	0.00432324
	D_0__Bacteria;D_1__Proteobacteria;D_3__Enterobacteriales;D_4__Enterobacteriaceae;D_5__Erwinia	0	9.69272e-07	9.69272e-07
	D_0__Bacteria;D_1__Proteobacteria;D_3__Enterobacteriales;D_4__Enterobacteriaceae;D_5__Escherichia-Shigella	0.0494953	0.0814739	0.0319786
	D_0__Bacteria;D_1__Proteobacteria;D_3__Enterobacteriales;D_4__Enterobacteriaceae;D_5__Ewingella	0.000113084	0.000221799	0.000108715
	D_0__Bacteria;D_1__Proteobacteria;D_3__Enterobacteriales;D_4__Enterobacteriaceae;D_5__Hafnia	5.67306e-05	0.000314111	0.000257381
	D_0__Bacteria;D_1__Proteobacteria;D_3__Enterobacteriales;D_4__Enterobacteriaceae;D_5__Klebsiella	9.65194e-05	5.94166e-05	-3.71028e-05
	D_0__Bacteria;D_1__Proteobacteria;D_3__Enterobacteriales;D_4__Enterobacteriaceae;D_5__Kluyvera	0	9.52225e-06	9.52225e-06
	D_0__Bacteria;D_1__Proteobacteria;D_3__Enterobacteriales;D_4__Enterobacteriaceae;D_5__Morganella	0.00011776	0.0030916	0.00297384
	D_0__Bacteria;D_1__Proteobacteria;D_3__Enterobacteriales;D_4__Enterobacteriaceae;D_5__Pantoea	1.34036e-06	2.72907e-05	2.59503e-05
	D_0__Bacteria;D_1__Proteobacteria;D_3__Enterobacteriales;D_4__Enterobacteriaceae;D_5__Plesiomonas	0	1.89351e-05	1.89351e-05
	D_0__Bacteria;D_1__Proteobacteria;D_3__Enterobacteriales;D_4__Enterobacteriaceae;D_5__Proteus	0.000310359	0.000762983	0.000452623
	D_0__Bacteria;D_1__Proteobacteria;D_3__Enterobacteriales;D_4__Enterobacteriaceae;D_5__Providencia	0.000101191	0.000584383	0.000483192
	D_0__Bacteria;D_1__Proteobacteria;D_3__Enterobacteriales;D_4__Enterobacteriaceae;D_5__Rahnella	0	0.000150463	0.000150463
	D_0__Bacteria;D_1__Proteobacteria;D_3__Enterobacteriales;D_4__Enterobacteriaceae;D_5__Raoultella	2.25408e-06	5.53343e-06	3.27935e-06
	D_0__Bacteria;D_1__Proteobacteria;D_3__Enterobacteriales;D_4__Enterobacteriaceae;D_5__Salmonella	2.78127e-07	1.83978e-06	1.56165e-06
	D_0__Bacteria;D_1__Proteobacteria;D_3__Enterobacteriales;D_4__Enterobacteriaceae;D_5__Serratia	6.10743e-06	9.22063e-05	8.60988e-05
	D_0__Bacteria;D_1__Proteobacteria;D_3__Enterobacteriales;D_4__Enterobacteriaceae;D_5__Tatumella	1.61876e-06	3.51591e-06	1.89715e-06
	D_0__Bacteria;D_1__Proteobacteria;D_3__Enterobacteriales;D_4__Enterobacteriaceae;D_5__Yersinia	0	5.46104e-05	5.46104e-05
	D_0__Bacteria;D_1__Proteobacteria;D_3__Enterobacteriales;D_4__Enterobacteriaceae;Other	0.00874238	0.0229336	0.0141913
	D_0__Bacteria;D_1__Proteobacteria;D_3__Hydrogenophilales;D_4__Hydrogenophilaceae;D_5__Hydrogenophilus	1.23717e-05	9.11849e-06	-3.25323e-06
	D_0__Bacteria;D_1__Proteobacteria;D_3__Hydrogenophilales;D_4__Hydrogenophilaceae;D_5__Tepidiphilus	6.84511e-06	3.8373e-06	-3.00781e-06
	D_0__Bacteria;D_1__Proteobacteria;D_3__Legionellales;D_4__Legionellaceae;D_5__Legionella	2.8282e-06	6.50011e-07	-2.17819e-06
	D_0__Bacteria;D_1__Proteobacteria;D_3__Methylococcales;D_4__Methylococcaceae;D_5__Methylobacter	0	2.08594e-06	2.08594e-06
	D_0__Bacteria;D_1__Proteobacteria;D_3__Methylophilales;D_4__Methylophilaceae;D_5__Methylophilus	1.07875e-06	5.93764e-06	4.85889e-06
	D_0__Bacteria;D_1__Proteobacteria;D_3__Methylophilales;D_4__Methylophilaceae;Other	0	7.97432e-07	7.97432e-07
	D_0__Bacteria;D_1__Proteobacteria;D_3__Myxococcales;D_4__BIrii41;D_5__uncultured proteobacterium	4.93576e-05	0	-4.93576e-05
	D_0__Bacteria;D_1__Proteobacteria;D_3__Myxococcales;D_4__mle1-27;D_5__uncultured Sorangiineae bacterium	0	3.9937e-05	3.9937e-05
	D_0__Bacteria;D_1__Proteobacteria;D_3__Myxococcales;D_4__Nannocystaceae;Other	0	1.02763e-06	1.02763e-06
	D_0__Bacteria;D_1__Proteobacteria;D_3__Myxococcales;D_4__Polyangiaceae;D_5__Sorangium	0	3.84071e-07	3.84071e-07
	D_0__Bacteria;D_1__Proteobacteria;D_3__Myxococcales;D_4__Sandaracinaceae;D_5__Sandaracinus	0	1.65563e-06	1.65563e-06
	D_0__Bacteria;D_1__Proteobacteria;D_3__Myxococcales;Other;Other	0	2.26999e-07	2.26999e-07
	D_0__Bacteria;D_1__Proteobacteria;D_3__Neisseriales;D_4__Neisseriaceae;D_5__Conchiformibius	0	7.0656e-07	7.0656e-07
	D_0__Bacteria;D_1__Proteobacteria;D_3__Neisseriales;D_4__Neisseriaceae;D_5__Eikenella	0.000206228	0.00054567	0.000339442
	D_0__Bacteria;D_1__Proteobacteria;D_3__Neisseriales;D_4__Neisseriaceae;D_5__Kingella	2.43342e-06	8.03006e-06	5.59664e-06
	D_0__Bacteria;D_1__Proteobacteria;D_3__Neisseriales;D_4__Neisseriaceae;D_5__Laribacter	0	2.6928e-06	2.6928e-06
	D_0__Bacteria;D_1__Proteobacteria;D_3__Neisseriales;D_4__Neisseriaceae;D_5__Microvirgula	4.90666e-08	1.77146e-06	1.7224e-06
	D_0__Bacteria;D_1__Proteobacteria;D_3__Neisseriales;D_4__Neisseriaceae;D_5__Neisseria	0.000299707	0.000466575	0.000166868
	D_0__Bacteria;D_1__Proteobacteria;D_3__Neisseriales;D_4__Neisseriaceae;D_5__Vitreoscilla	4.91936e-08	3.58246e-07	3.09052e-07
	D_0__Bacteria;D_1__Proteobacteria;D_3__Neisseriales;D_4__Neisseriaceae;D_5__Vogesella	0	3.98933e-06	3.98933e-06
	D_0__Bacteria;D_1__Proteobacteria;D_3__Neisseriales;D_4__Neisseriaceae;Other	5.47691e-06	2.62437e-05	2.07668e-05
	D_0__Bacteria;D_1__Proteobacteria;D_3__Nitrosomonadales;D_4__Gallionellaceae;D_5__Candidatus Nitrotoga	0	3.84162e-06	3.84162e-06
	D_0__Bacteria;D_1__Proteobacteria;D_3__Nitrosomonadales;D_4__Gallionellaceae;Other	0	5.6313e-06	5.6313e-06
	D_0__Bacteria;D_1__Proteobacteria;D_3__Nitrosomonadales;D_4__Nitrosomonadaceae;D_5__uncultured	9.66007e-06	1.46989e-05	5.03879e-06
	D_0__Bacteria;D_1__Proteobacteria;D_3__Oceanospirillales;D_4__Alcanivoracaceae;D_5__Alcanivorax	1.24068e-05	2.71925e-06	-9.6876e-06
	D_0__Bacteria;D_1__Proteobacteria;D_3__Oceanospirillales;D_4__Halomonadaceae;D_5__Halomonas	1.37859e-06	4.81032e-05	4.67246e-05
	D_0__Bacteria;D_1__Proteobacteria;D_3__Oceanospirillales;D_4__Oceanospirillaceae;D_5__Marinomonas	7.51924e-07	9.81741e-06	9.06549e-06
	D_0__Bacteria;D_1__Proteobacteria;D_3__Oligoflexales;D_4__uncultured Geoalkalibacter sp.;D_5__uncultured Geoalkalibacter sp.	5.80164e-07	6.14004e-06	5.55988e-06
	D_0__Bacteria;D_1__Proteobacteria;D_3__Pasteurellales;D_4__Pasteurellaceae;D_5__Actinobacillus	0.000151634	0.000485312	0.000333678
	D_0__Bacteria;D_1__Proteobacteria;D_3__Pasteurellales;D_4__Pasteurellaceae;D_5__Aggregatibacter	0.000145725	0.00072534	0.000579615
	D_0__Bacteria;D_1__Proteobacteria;D_3__Pasteurellales;D_4__Pasteurellaceae;D_5__Bibersteinia	7.04114e-08	4.37668e-08	-2.66446e-08
	D_0__Bacteria;D_1__Proteobacteria;D_3__Pasteurellales;D_4__Pasteurellaceae;D_5__Gallibacterium	2.11931e-05	3.95089e-05	1.83159e-05
	D_0__Bacteria;D_1__Proteobacteria;D_3__Pasteurellales;D_4__Pasteurellaceae;D_5__Haemophilus	0.0175483	0.0293716	0.0118233
	D_0__Bacteria;D_1__Proteobacteria;D_3__Pasteurellales;D_4__Pasteurellaceae;D_5__Mannheimia	0.000149543	0.000691984	0.000542441
	D_0__Bacteria;D_1__Proteobacteria;D_3__Pasteurellales;D_4__Pasteurellaceae;D_5__Necropsobacter	9.60738e-07	2.5563e-06	1.59556e-06
	D_0__Bacteria;D_1__Proteobacteria;D_3__Pasteurellales;D_4__Pasteurellaceae;D_5__Pasteurella	0.000926478	1.27743e-05	-0.000913704
	D_0__Bacteria;D_1__Proteobacteria;D_3__Pasteurellales;D_4__Pasteurellaceae;D_5__uncultured	0.00189661	0.00383372	0.0019371
	D_0__Bacteria;D_1__Proteobacteria;D_3__Pseudomonadales;D_4__Moraxellaceae;D_5__Acinetobacter	0.000996548	0.000579141	-0.000417407
	D_0__Bacteria;D_1__Proteobacteria;D_3__Pseudomonadales;D_4__Moraxellaceae;D_5__Alkanindiges	6.65403e-07	4.9654e-06	4.3e-06
	D_0__Bacteria;D_1__Proteobacteria;D_3__Pseudomonadales;D_4__Moraxellaceae;D_5__Moraxella	6.99587e-05	9.80512e-05	2.80925e-05
	D_0__Bacteria;D_1__Proteobacteria;D_3__Pseudomonadales;D_4__Moraxellaceae;D_5__Perlucidibaca	0	2.32084e-06	2.32084e-06
	D_0__Bacteria;D_1__Proteobacteria;D_3__Pseudomonadales;D_4__Moraxellaceae;D_5__Psychrobacter	1.00978e-05	3.20055e-05	2.19077e-05
	D_0__Bacteria;D_1__Proteobacteria;D_3__Pseudomonadales;D_4__Pseudomonadaceae;D_5__Pseudomonas	0.000646769	0.0027408	0.00209403
	D_0__Bacteria;D_1__Proteobacteria;D_3__PYR10d3;D_4__uncultured sulfur-oxidizing symbiont bacterium;D_5__uncultured sulfur-oxidizing symbiont bacterium	0	9.64824e-07	9.64824e-07
	D_0__Bacteria;D_1__Proteobacteria;D_3__Rhizobiales;D_4__1174-901-12;D_5__uncultured Rhizobiales bacterium	0	6.32694e-07	6.32694e-07
	D_0__Bacteria;D_1__Proteobacteria;D_3__Rhizobiales;D_4__A0839;D_5__uncultured gamma proteobacterium	1.33973e-07	1.31916e-06	1.18519e-06
	D_0__Bacteria;D_1__Proteobacteria;D_3__Rhizobiales;D_4__alphaI cluster;Other	0	1.6546e-06	1.6546e-06
	D_0__Bacteria;D_1__Proteobacteria;D_3__Rhizobiales;D_4__Beijerinckiaceae;D_5__Chelatococcus	5.39728e-05	5.03191e-06	-4.89409e-05
	D_0__Bacteria;D_1__Proteobacteria;D_3__Rhizobiales;D_4__Beijerinckiaceae;D_5__Methylovirgula	0	1.53628e-07	1.53628e-07
	D_0__Bacteria;D_1__Proteobacteria;D_3__Rhizobiales;D_4__Bradyrhizobiaceae;D_5__Afipia	2.70867e-06	7.26614e-08	-2.636e-06
	D_0__Bacteria;D_1__Proteobacteria;D_3__Rhizobiales;D_4__Bradyrhizobiaceae;D_5__Bosea	3.70494e-06	1.41132e-05	1.04082e-05
	D_0__Bacteria;D_1__Proteobacteria;D_3__Rhizobiales;D_4__Bradyrhizobiaceae;D_5__Bradyrhizobium	0.000235574	9.1975e-05	-0.000143599
	D_0__Bacteria;D_1__Proteobacteria;D_3__Rhizobiales;D_4__Bradyrhizobiaceae;D_5__Rhodopseudomonas	0	2.33469e-06	2.33469e-06
	D_0__Bacteria;D_1__Proteobacteria;D_3__Rhizobiales;D_4__Bradyrhizobiaceae;Other	0	0.000398068	0.000398068
	D_0__Bacteria;D_1__Proteobacteria;D_3__Rhizobiales;D_4__Brucellaceae;D_5__Ochrobactrum	1.8669e-06	7.14137e-06	5.27446e-06
	D_0__Bacteria;D_1__Proteobacteria;D_3__Rhizobiales;D_4__Brucellaceae;D_5__Pseudochrobactrum	0	0.000119393	0.000119393
	D_0__Bacteria;D_1__Proteobacteria;D_3__Rhizobiales;D_4__Brucellaceae;Other	0.000141836	8.29714e-06	-0.000133539
	D_0__Bacteria;D_1__Proteobacteria;D_3__Rhizobiales;D_4__Hyphomicrobiaceae;D_5__Devosia	2.0867e-07	8.71362e-07	6.62692e-07
	D_0__Bacteria;D_1__Proteobacteria;D_3__Rhizobiales;D_4__Hyphomicrobiaceae;D_5__Hyphomicrobium	3.32504e-05	6.83897e-06	-2.64114e-05
	D_0__Bacteria;D_1__Proteobacteria;D_3__Rhizobiales;D_4__Hyphomicrobiaceae;D_5__Pedomicrobium	2.9526e-06	0	-2.9526e-06
	D_0__Bacteria;D_1__Proteobacteria;D_3__Rhizobiales;D_4__Hyphomicrobiaceae;D_5__Prosthecomicrobium	0	6.85087e-07	6.85087e-07
	D_0__Bacteria;D_1__Proteobacteria;D_3__Rhizobiales;D_4__Hyphomicrobiaceae;D_5__uncultured	2.38587e-07	1.83248e-06	1.5939e-06
	D_0__Bacteria;D_1__Proteobacteria;D_3__Rhizobiales;D_4__JG35-K1-AG5;D_5__uncultured bacterium	2.81829e-06	0	-2.81829e-06
	D_0__Bacteria;D_1__Proteobacteria;D_3__Rhizobiales;D_4__Methylobacteriaceae;D_5__Methylobacterium	0.000399346	0.000189025	-0.000210321
	D_0__Bacteria;D_1__Proteobacteria;D_3__Rhizobiales;D_4__Methylobacteriaceae;D_5__Microvirga	3.34453e-06	9.72213e-09	-3.3348e-06
	D_0__Bacteria;D_1__Proteobacteria;D_3__Rhizobiales;D_4__Methylobacteriaceae;Other	0	4.87879e-07	4.87879e-07
	D_0__Bacteria;D_1__Proteobacteria;D_3__Rhizobiales;D_4__Methylocystaceae;D_5__Methylosinus	4.81457e-06	0	-4.81457e-06
	D_0__Bacteria;D_1__Proteobacteria;D_3__Rhizobiales;D_4__Methylocystaceae;Other	0	3.1551e-06	3.1551e-06
	D_0__Bacteria;D_1__Proteobacteria;D_3__Rhizobiales;D_4__Phyllobacteriaceae;D_5__Aminobacter	6.23947e-06	1.40319e-05	7.79245e-06
	D_0__Bacteria;D_1__Proteobacteria;D_3__Rhizobiales;D_4__Phyllobacteriaceae;D_5__Mesorhizobium	5.91672e-08	9.56589e-06	9.50673e-06
	D_0__Bacteria;D_1__Proteobacteria;D_3__Rhizobiales;D_4__Phyllobacteriaceae;D_5__Phyllobacterium	1.14416e-06	7.57448e-07	-3.86713e-07
	D_0__Bacteria;D_1__Proteobacteria;D_3__Rhizobiales;D_4__Rhizobiaceae;D_5__Ensifer	3.288e-06	0	-3.288e-06
	D_0__Bacteria;D_1__Proteobacteria;D_3__Rhizobiales;D_4__Rhizobiaceae;D_5__Kaistia	1.56059e-06	3.13389e-06	1.5733e-06
	D_0__Bacteria;D_1__Proteobacteria;D_3__Rhizobiales;D_4__Rhizobiaceae;D_5__Rhizobium	0.00022397	7.58498e-05	-0.00014812
	D_0__Bacteria;D_1__Proteobacteria;D_3__Rhizobiales;D_4__Rhizobiaceae;D_5__Shinella	0	2.62934e-06	2.62934e-06
	D_0__Bacteria;D_1__Proteobacteria;D_3__Rhizobiales;D_4__Rhizobiales Incertae Sedis;D_5__Bauldia	3.288e-06	0	-3.288e-06
	D_0__Bacteria;D_1__Proteobacteria;D_3__Rhizobiales;D_4__Rhizobiales Incertae Sedis;D_5__Phreatobacter	1.69766e-05	8.10276e-06	-8.87386e-06
	D_0__Bacteria;D_1__Proteobacteria;D_3__Rhizobiales;D_4__Rhodobiaceae;D_5__Parvibaculum	7.8534e-07	1.60755e-08	-7.69264e-07
	D_0__Bacteria;D_1__Proteobacteria;D_3__Rhizobiales;D_4__Xanthobacteraceae;D_5__Ancylobacter	0	2.15875e-06	2.15875e-06
	D_0__Bacteria;D_1__Proteobacteria;D_3__Rhizobiales;D_4__Xanthobacteraceae;D_5__Aquabacter	2.85432e-05	1.41668e-06	-2.71265e-05
	D_0__Bacteria;D_1__Proteobacteria;D_3__Rhizobiales;D_4__Xanthobacteraceae;D_5__Variibacter	1.61561e-05	1.72112e-06	-1.4435e-05
	D_0__Bacteria;D_1__Proteobacteria;D_3__Rhizobiales;D_4__Xanthobacteraceae;D_5__Xanthobacter	2.51365e-06	1.32307e-05	1.0717e-05
	D_0__Bacteria;D_1__Proteobacteria;D_3__Rhizobiales;Other;Other	1.54684e-05	1.46727e-05	-7.95687e-07
	D_0__Bacteria;D_1__Proteobacteria;D_3__Rhodobacterales;D_4__Rhodobacteraceae;D_5__Amaricoccus	2.47295e-06	5.22511e-06	2.75217e-06
	D_0__Bacteria;D_1__Proteobacteria;D_3__Rhodobacterales;D_4__Rhodobacteraceae;D_5__Paracocccus	6.53896e-06	0.000232027	0.000225488
	D_0__Bacteria;D_1__Proteobacteria;D_3__Rhodobacterales;D_4__Rhodobacteraceae;D_5__Rhodobacter	4.69249e-06	2.59635e-06	-2.09614e-06
	D_0__Bacteria;D_1__Proteobacteria;D_3__Rhodobacterales;D_4__Rhodobacteraceae;D_5__Rubellimicrobium	1.6356e-05	7.97358e-06	-8.38245e-06
	D_0__Bacteria;D_1__Proteobacteria;D_3__Rhodobacterales;D_4__Rhodobacteraceae;D_5__Thioclava	1.65343e-06	0	-1.65343e-06
	D_0__Bacteria;D_1__Proteobacteria;D_3__Rhodobacterales;D_4__Rhodobacteraceae;Other	2.95612e-06	4.80744e-06	1.85133e-06
	D_0__Bacteria;D_1__Proteobacteria;D_3__Rhodocyclales;D_4__Rhodocyclaceae;D_5__Azonexus	6.35697e-05	3.90362e-05	-2.45335e-05
	D_0__Bacteria;D_1__Proteobacteria;D_3__Rhodocyclales;D_4__Rhodocyclaceae;D_5__Dechloromonas	2.99997e-05	1.74471e-05	-1.25526e-05
	D_0__Bacteria;D_1__Proteobacteria;D_3__Rhodocyclales;D_4__Rhodocyclaceae;D_5__Denitratisoma	1.76143e-06	0	-1.76143e-06
	D_0__Bacteria;D_1__Proteobacteria;D_3__Rhodocyclales;D_4__Rhodocyclaceae;D_5__Methyloversatilis	2.9094e-07	5.62218e-07	2.71278e-07
	D_0__Bacteria;D_1__Proteobacteria;D_3__Rhodocyclales;D_4__Rhodocyclaceae;D_5__Propionivibrio	0	1.93285e-06	1.93285e-06
	D_0__Bacteria;D_1__Proteobacteria;D_3__Rhodocyclales;D_4__Rhodocyclaceae;D_5__Thauera	8.22e-07	2.64711e-07	-5.57289e-07
	D_0__Bacteria;D_1__Proteobacteria;D_3__Rhodocyclales;D_4__Rhodocyclaceae;D_5__uncultured	5.30894e-06	3.2572e-06	-2.05174e-06
	D_0__Bacteria;D_1__Proteobacteria;D_3__Rhodocyclales;D_4__Rhodocyclaceae;D_5__Zoogloea	1.36482e-05	1.78089e-05	4.16074e-06
	D_0__Bacteria;D_1__Proteobacteria;D_3__Rhodospirillales;D_4__Acetobacteraceae;D_5__Acidiphilium	0	5.38679e-07	5.38679e-07
	D_0__Bacteria;D_1__Proteobacteria;D_3__Rhodospirillales;D_4__Acetobacteraceae;D_5__Acidocella	3.04726e-07	5.46124e-07	2.41399e-07
	D_0__Bacteria;D_1__Proteobacteria;D_3__Rhodospirillales;D_4__Acetobacteraceae;D_5__Roseococcus	7.62498e-07	8.52484e-07	8.99861e-08
	D_0__Bacteria;D_1__Proteobacteria;D_3__Rhodospirillales;D_4__Acetobacteraceae;D_5__Roseomonas	1.13034e-07	3.05862e-06	2.94559e-06
	D_0__Bacteria;D_1__Proteobacteria;D_3__Rhodospirillales;D_4__Acetobacteraceae;D_5__uncultured	0	1.10015e-06	1.10015e-06
	D_0__Bacteria;D_1__Proteobacteria;D_3__Rhodospirillales;D_4__Rhodospirillaceae;D_5__Azospirillum	0	4.71667e-07	4.71667e-07
	D_0__Bacteria;D_1__Proteobacteria;D_3__Rhodospirillales;D_4__Rhodospirillaceae;D_5__Defluviicoccus	0	9.13449e-07	9.13449e-07
	D_0__Bacteria;D_1__Proteobacteria;D_3__Rhodospirillales;D_4__Rhodospirillaceae;D_5__Magnetospirillum	1.79189e-06	2.35205e-07	-1.55669e-06
	D_0__Bacteria;D_1__Proteobacteria;D_3__Rhodospirillales;D_4__Rhodospirillaceae;D_5__Skermanella	1.05879e-06	3.63368e-06	2.5749e-06
	D_0__Bacteria;D_1__Proteobacteria;D_3__Rhodospirillales;D_4__Rhodospirillaceae;D_5__Thalassospira	0.000883567	0.000908576	2.5009e-05
	D_0__Bacteria;D_1__Proteobacteria;D_3__Rhodospirillales;D_4__Rhodospirillaceae;Other	4.18623e-07	1.9029e-06	1.48428e-06
	D_0__Bacteria;D_1__Proteobacteria;D_3__Rhodospirillales;D_4__Rhodospirillales Incertae Sedis;D_5__Reyranella	4.24393e-05	6.97161e-06	-3.54677e-05
	D_0__Bacteria;D_1__Proteobacteria;D_3__Rhodospirillales;D_4__Rhodospirillales Incertae Sedis;Other	0	2.6512e-07	2.6512e-07
	D_0__Bacteria;D_1__Proteobacteria;D_3__Rhodospirillales;Other;Other	3.49739e-07	0	-3.49739e-07
	D_0__Bacteria;D_1__Proteobacteria;D_3__Rickettsiales;Other;Other	1.16237e-05	9.41998e-07	-1.06817e-05
	D_0__Bacteria;D_1__Proteobacteria;D_3__Sphingomonadales;D_4__7B-8;Other	3.10143e-06	2.1403e-07	-2.8874e-06
	D_0__Bacteria;D_1__Proteobacteria;D_3__Sphingomonadales;D_4__Ellin6055;D_5__uncultured bacterium	2.01996e-08	2.81177e-07	2.60978e-07
	D_0__Bacteria;D_1__Proteobacteria;D_3__Sphingomonadales;D_4__Erythrobacteraceae;D_5__Altererythrobacter	0	4.74032e-06	4.74032e-06
	D_0__Bacteria;D_1__Proteobacteria;D_3__Sphingomonadales;D_4__Erythrobacteraceae;D_5__Erythrobacter	6.40301e-06	1.17185e-05	5.3155e-06
	D_0__Bacteria;D_1__Proteobacteria;D_3__Sphingomonadales;D_4__Erythrobacteraceae;D_5__Porphyrobacter	3.51077e-06	2.54416e-06	-9.66606e-07
	D_0__Bacteria;D_1__Proteobacteria;D_3__Sphingomonadales;D_4__Erythrobacteraceae;Other	0	3.17844e-06	3.17844e-06
	D_0__Bacteria;D_1__Proteobacteria;D_3__Sphingomonadales;D_4__M05-Pitesti;D_5__uncultured bacterium	2.79332e-06	7.26778e-08	-2.72064e-06
	D_0__Bacteria;D_1__Proteobacteria;D_3__Sphingomonadales;D_4__ORCA-3N101;D_5__uncultured bacterium	2.29167e-06	5.8016e-06	3.50993e-06
	D_0__Bacteria;D_1__Proteobacteria;D_3__Sphingomonadales;D_4__Sphingomonadaceae;D_5__Blastomonas	3.05571e-07	2.14327e-07	-9.12438e-08
	D_0__Bacteria;D_1__Proteobacteria;D_3__Sphingomonadales;D_4__Sphingomonadaceae;D_5__Novosphingobium	3.54836e-05	9.12405e-05	5.57569e-05
	D_0__Bacteria;D_1__Proteobacteria;D_3__Sphingomonadales;D_4__Sphingomonadaceae;D_5__Sphingobium	8.75693e-06	1.07282e-05	1.97123e-06
	D_0__Bacteria;D_1__Proteobacteria;D_3__Sphingomonadales;D_4__Sphingomonadaceae;D_5__Sphingomonas	7.56412e-05	0.000142949	6.73074e-05
	D_0__Bacteria;D_1__Proteobacteria;D_3__Sphingomonadales;D_4__Sphingomonadaceae;D_5__Sphingopyxis	1.81469e-06	3.45578e-07	-1.46911e-06
	D_0__Bacteria;D_1__Proteobacteria;D_3__Sphingomonadales;D_4__Sphingomonadaceae;D_5__Sphingorhabdus	0	4.98262e-06	4.98262e-06
	D_0__Bacteria;D_1__Proteobacteria;D_3__Sphingomonadales;D_4__Sphingomonadaceae;D_5__Zymomonas	2.11961e-05	2.31104e-06	-1.8885e-05
	D_0__Bacteria;D_1__Proteobacteria;D_3__Sphingomonadales;D_4__Sphingomonadaceae;Other	2.17243e-05	3.95946e-06	-1.77648e-05
	D_0__Bacteria;D_1__Proteobacteria;D_3__Sphingomonadales;Other;Other	0	9.33077e-06	9.33077e-06
	D_0__Bacteria;D_1__Proteobacteria;D_3__Thiotrichales;D_4__Thiotrichaceae;D_5__uncultured Alkalilimnicola sp.	0	3.76223e-05	3.76223e-05
	D_0__Bacteria;D_1__Proteobacteria;D_3__TRA3-20;D_4__uncultured delta proteobacterium;D_5__uncultured delta proteobacterium	6.59889e-06	6.29879e-07	-5.96902e-06
	D_0__Bacteria;D_1__Proteobacteria;D_3__UCT N117;D_4__Janthinobacterium sp. SAUK10-1;D_5__Janthinobacterium sp. SAUK10-1	0	3.29349e-06	3.29349e-06
	D_0__Bacteria;D_1__Proteobacteria;D_3__uncultured Ochrobactrum sp.;D_4__uncultured Ochrobactrum sp.;D_5__uncultured Ochrobactrum sp.	3.72582e-07	3.54752e-07	-1.78306e-08
	D_0__Bacteria;D_1__Proteobacteria;D_3__Xanthomonadales;D_4__Nevskiaceae;D_5__Alkanibacter	0	1.58738e-07	1.58738e-07
	D_0__Bacteria;D_1__Proteobacteria;D_3__Xanthomonadales;D_4__Nevskiaceae;D_5__Hydrocarboniphaga	8.46815e-05	3.40128e-05	-5.06687e-05
	D_0__Bacteria;D_1__Proteobacteria;D_3__Xanthomonadales;D_4__Nevskiaceae;D_5__Nevskia	0	1.10349e-06	1.10349e-06
	D_0__Bacteria;D_1__Proteobacteria;D_3__Xanthomonadales;D_4__uncultured;Other	4.92288e-06	1.03714e-05	5.44855e-06
	D_0__Bacteria;D_1__Proteobacteria;D_3__Xanthomonadales;D_4__Xanthomonadaceae;D_5__Arenimonas	0	1.37017e-06	1.37017e-06
	D_0__Bacteria;D_1__Proteobacteria;D_3__Xanthomonadales;D_4__Xanthomonadaceae;D_5__Dokdonella	2.64549e-07	1.08472e-06	8.20171e-07
	D_0__Bacteria;D_1__Proteobacteria;D_3__Xanthomonadales;D_4__Xanthomonadaceae;D_5__Dyella	0	4.83975e-07	4.83975e-07
	D_0__Bacteria;D_1__Proteobacteria;D_3__Xanthomonadales;D_4__Xanthomonadaceae;D_5__Luteibacter	0	7.1149e-08	7.1149e-08
	D_0__Bacteria;D_1__Proteobacteria;D_3__Xanthomonadales;D_4__Xanthomonadaceae;D_5__Lysobacter	0	2.58953e-06	2.58953e-06
	D_0__Bacteria;D_1__Proteobacteria;D_3__Xanthomonadales;D_4__Xanthomonadaceae;D_5__Pseudoxanthomonas	0.000141765	2.93115e-05	-0.000112453
	D_0__Bacteria;D_1__Proteobacteria;D_3__Xanthomonadales;D_4__Xanthomonadaceae;D_5__Rhodanobacter	0	2.78742e-06	2.78742e-06
	D_0__Bacteria;D_1__Proteobacteria;D_3__Xanthomonadales;D_4__Xanthomonadaceae;D_5__Silanimonas	4.51919e-05	3.8498e-05	-6.69393e-06
	D_0__Bacteria;D_1__Proteobacteria;D_3__Xanthomonadales;D_4__Xanthomonadaceae;D_5__Stenotrophomonas	3.439e-05	0.000344622	0.000310232
	D_0__Bacteria;D_1__Proteobacteria;D_3__Xanthomonadales;D_4__Xanthomonadaceae;D_5__Tahibacter	7.27511e-07	0	-7.27511e-07
	D_0__Bacteria;D_1__Proteobacteria;D_3__Xanthomonadales;D_4__Xanthomonadaceae;D_5__Thermomonas	4.12158e-06	1.72892e-06	-2.39266e-06
	D_0__Bacteria;D_1__Proteobacteria;D_3__Xanthomonadales;D_4__Xanthomonadaceae;D_5__Xanthomonas	1.48986e-05	9.29979e-06	-5.59879e-06
	D_0__Bacteria;D_1__Proteobacteria;D_3__Xanthomonadales;D_4__Xanthomonadaceae;Other	7.2302e-07	2.30703e-06	1.58401e-06
	D_0__Bacteria;D_1__Proteobacteria;D_3__Xanthomonadales;D_4__Xanthomonadales Incertae Sedis;D_5__Acidibacter	4.85542e-07	2.75415e-06	2.26861e-06
	D_0__Bacteria;D_1__Proteobacteria;D_3__Xanthomonadales;D_4__Xanthomonadales Incertae Sedis;D_5__Steroidobacter	0	7.50068e-07	7.50068e-07
	D_0__Bacteria;D_1__Proteobacteria;Other;Other;Other	0.000406821	0.00148189	0.00107507
	D_0__Bacteria;D_1__Saccharibacteria;D_3__Unknown Order;D_4__Unknown Family;D_5__Candidatus Saccharimonas	1.21167e-05	6.90819e-05	5.69652e-05
	D_0__Bacteria;D_1__Spirochaetae;D_3__Spirochaetales;D_4__Brachyspiraceae;D_5__Brachyspira	0.000166352	3.30272e-06	-0.000163049
	D_0__Bacteria;D_1__Spirochaetae;D_3__Spirochaetales;D_4__Leptospiraceae;D_5__Leptospira	0	9.19407e-06	9.19407e-06
	D_0__Bacteria;D_1__Spirochaetae;D_3__Spirochaetales;D_4__Spirochaetaceae;D_5__Treponema 2	4.34444e-06	5.40306e-06	1.05862e-06
	D_0__Bacteria;D_1__Spirochaetae;D_3__Spirochaetales;D_4__Spirochaetaceae;D_5__uncultured	0	1.51944e-07	1.51944e-07
	D_0__Bacteria;D_1__Synergistetes;D_3__Synergistales;D_4__Synergistaceae;D_5__Cloacibacillus	8.54863e-05	3.04003e-05	-5.5086e-05
	D_0__Bacteria;D_1__Synergistetes;D_3__Synergistales;D_4__Synergistaceae;D_5__Fretibacterium	3.06018e-07	6.61411e-07	3.55393e-07
	D_0__Bacteria;D_1__Synergistetes;D_3__Synergistales;D_4__Synergistaceae;D_5__Jonquetella	4.3275e-06	3.47242e-07	-3.98026e-06
	D_0__Bacteria;D_1__Synergistetes;D_3__Synergistales;D_4__Synergistaceae;D_5__Pyramidobacter	4.6263e-06	7.38134e-05	6.91871e-05
	D_0__Bacteria;D_1__Synergistetes;D_3__Synergistales;D_4__Synergistaceae;D_5__uncultured	0	8.56358e-07	8.56358e-07
	D_0__Bacteria;D_1__Tenericutes;D_3__Anaeroplasmatales;D_4__Anaeroplasmataceae;D_5__Anaeroplasma	7.29161e-05	5.62319e-05	-1.66842e-05
	D_0__Bacteria;D_1__Tenericutes;D_3__Entomoplasmatales;D_4__Entomoplasmataceae;D_5__Incertae Sedis	0	1.178e-05	1.178e-05
	D_0__Bacteria;D_1__Tenericutes;D_3__Mollicutes RF9;D_4__Acholeplasmatales bacterium canine oral taxon 316;D_5__Acholeplasmatales bacterium canine oral taxon 316	0.000262708	4.08928e-05	-0.000221816
	D_0__Bacteria;D_1__Tenericutes;D_3__Mollicutes RF9;D_4__uncultured Clostridiales bacterium;D_5__uncultured Clostridiales bacterium	0.000655075	0.000336156	-0.000318919
	D_0__Bacteria;D_1__Tenericutes;D_3__Mycoplasmatales;D_4__Mycoplasmataceae;D_5__Mycoplasma	3.91691e-06	2.26752e-05	1.87583e-05
	D_0__Bacteria;D_1__Tenericutes;D_3__NB1-n;D_4__uncultured Bacillales bacterium;D_5__uncultured Bacillales bacterium	0.000193598	1.43708e-05	-0.000179227
	D_0__Bacteria;D_1__TM6;D_3__uncultured proteobacterium;D_4__uncultured proteobacterium;D_5__uncultured proteobacterium	1.105e-06	1.95585e-06	8.50848e-07
	D_0__Bacteria;D_1__Verrucomicrobia;D_3__Chthoniobacterales;D_4__Chthoniobacteraceae;D_5__Chthoniobacter	0	3.3041e-07	3.3041e-07
	D_0__Bacteria;D_1__Verrucomicrobia;D_3__Chthoniobacterales;D_4__FukuN18 freshwater group;D_5__Spartobacteria bacterium NM5	0	1.20244e-06	1.20244e-06
	D_0__Bacteria;D_1__Verrucomicrobia;D_3__Opitutae vadinHA64;D_4__uncultured bacterium;D_5__uncultured bacterium	4.99207e-07	1.28694e-06	7.87734e-07
	D_0__Bacteria;D_1__Verrucomicrobia;D_3__Opitutales;D_4__Opitutaceae;D_5__Opitutus	4.28148e-06	2.93718e-07	-3.98776e-06
	D_0__Bacteria;D_1__Verrucomicrobia;D_3__uncultured rumen bacterium;D_4__uncultured rumen bacterium;D_5__uncultured rumen bacterium	3.05314e-06	0	-3.05314e-06
	D_0__Bacteria;D_1__Verrucomicrobia;D_3__Verrucomicrobiales;D_4__Verrucomicrobiaceae;D_5__Akkermansia	0.00752216	0.00787749	0.000355325
	D_0__Bacteria;D_1__Verrucomicrobia;D_3__Verrucomicrobiales;D_4__Verrucomicrobiaceae;D_5__Prosthecobacter	8.56872e-05	2.47672e-05	-6.092e-05
	D_0__Bacteria;D_1__Verrucomicrobia;D_3__Verrucomicrobiales;D_4__Verrucomicrobiaceae;Other	0	5.8954e-07	5.8954e-07
	D_0__Bacteria;D_1__Verrucomicrobia;D_3__Verrucomicrobiales;Other;Other	0	4.20075e-07	4.20075e-07
	D_0__Bacteria;D_1__Verrucomicrobia;Other;Other;Other	1.40914e-05	0	-1.40914e-05
	D_0__Bacteria;D_1__WCHB1-60;D_3__uncultured bacterium;D_4__uncultured bacterium;D_5__uncultured bacterium	0	4.59578e-07	4.59578e-07
	D_0__Bacteria;D_1__WD272;D_3__uncultured Firmicutes bacterium;D_4__uncultured Firmicutes bacterium;D_5__uncultured Firmicutes bacterium	4.54807e-06	2.18845e-07	-4.32923e-06
	D_0__Bacteria;Other;Other;Other;Other	0.0193972	0.0205914	0.00119421

## Sheet: IBD_3
							Δ Relative abundance Q-sources (%)	0.0111618
							Δ Relative abundance Q-sinks (%)	-0.0185905
	Taxonomy	Relative abundance control	Relative abundance disease	Δ Relative abundance			Phyla / Class	Total	tgt+	Q-sources	Q-sinks
	D_0__Bacteria;D_1__Actinobacteria;D_3__Actinomycetales;D_4__Actinomycetaceae;D_5__Actinomyces	0.000317363	0.0013312	0.00101384			Acidobacteria	-1.05227e-05	-1.05227e-05	-1.05227e-05	0
	D_0__Bacteria;D_1__Actinobacteria;D_3__Bifidobacteriales;D_4__Bifidobacteriaceae;D_5__Bifidobacterium	0.00626426	0.0264337	0.0201694			Actinobacteria	0.0259072	0.010954	0.0016449	0.00930914
	D_0__Bacteria;D_1__Actinobacteria;D_3__Coriobacteriales;D_4__Coriobacteriaceae;D_5__Adlercreutzia	7.35648e-05	2.8252e-05	-4.53128e-05			Aquificae	0	0	0	0
	D_0__Bacteria;D_1__Actinobacteria;D_3__Coriobacteriales;D_4__Coriobacteriaceae;D_5__Atopobium	9.85366e-05	0.000100305	1.76847e-06			Bacteroidetes	-0.138578	-0.130094	-0.0241006	-0.105993
	D_0__Bacteria;D_1__Actinobacteria;D_3__Coriobacteriales;D_4__Coriobacteriaceae;D_5__Collinsella	0.00206234	0.00504409	0.00298175			Chlamydiae	0	0	0	0
	D_0__Bacteria;D_1__Actinobacteria;D_3__Coriobacteriales;D_4__Coriobacteriaceae;D_5__Coriobacteriaceae UCG-003	1.40533e-05	4.1627e-06	-9.89059e-06			Chlorobi	-3.42091e-06	-3.42091e-06	-3.42091e-06	0
	D_0__Bacteria;D_1__Actinobacteria;D_3__Coriobacteriales;D_4__Coriobacteriaceae;D_5__Eggerthella	0.000260927	0.000585122	0.000324195			Chloroflexi	-1.63904e-05	-1.63904e-05	-3.51224e-06	-1.28782e-05
	D_0__Bacteria;D_1__Actinobacteria;D_3__Coriobacteriales;D_4__Coriobacteriaceae;D_5__Gordonibacter	2.8709e-05	9.12161e-05	6.25071e-05			Cyanobacteria	-0.000166893	-0.000166893	-0.000158751	-8.1411e-06
	D_0__Bacteria;D_1__Actinobacteria;D_3__Coriobacteriales;D_4__Coriobacteriaceae;D_5__Senegalimassilia	3.0519e-05	0.000219597	0.000189078			Deferribacteres	0	0	0	0
	D_0__Bacteria;D_1__Actinobacteria;D_3__Coriobacteriales;D_4__Coriobacteriaceae;D_5__Slackia	5.90434e-05	0.000126386	6.73431e-05			Deinococcus-Thermus	-8.60433e-06	-8.60433e-06	-3.44173e-06	-5.1626e-06
	D_0__Bacteria;D_1__Actinobacteria;D_3__Coriobacteriales;D_4__Coriobacteriaceae;Other	0.000167039	0.000540093	0.000373054		Firmicutes	Bacilli	0.0173623	0.0171031	0.00868113	0.008422
	D_0__Bacteria;D_1__Actinobacteria;D_3__Micrococcales;Other;Other	4.39132e-07	6.42692e-07	2.03561e-07			Clostridia	0.0691253	0.0682036	0.00653888	0.0616648
	D_0__Bacteria;D_1__Bacteroidetes;D_3__Bacteroidales;D_4__Bacteroidaceae;D_5__Bacteroides	0.363723	0.259469	-0.104254			Negativicutes	0.0159657	0.0159657	0.011176	0.00478971
	D_0__Bacteria;D_1__Bacteroidetes;D_3__Bacteroidales;D_4__Porphyromonadaceae;D_5__Barnesiella	0.00515811	0.00324453	-0.00191358			Tissierellia	0	0	0	0
	D_0__Bacteria;D_1__Bacteroidetes;D_3__Bacteroidales;D_4__Porphyromonadaceae;D_5__Butyricimonas	0.000683341	0.000481664	-0.000201678			Other firmicutes	0.00336622	0.00336622	0.00112207	0.00224415
	D_0__Bacteria;D_1__Bacteroidetes;D_3__Bacteroidales;D_4__Porphyromonadaceae;D_5__Parabacteroides	0.0296085	0.017948	-0.0116606			Fusobacteria	0.00410631	0.00410631	0	0.00410631
	D_0__Bacteria;D_1__Bacteroidetes;D_3__Bacteroidales;D_4__Porphyromonadaceae;Other	0.000237504	0.000214988	-2.25165e-05			Mollicutes	0.000478537	0.000102544	0	0.000102544
	D_0__Bacteria;D_1__Bacteroidetes;D_3__Bacteroidales;D_4__Prevotellaceae;D_5__Alloprevotella	0.00200371	0.000337571	-0.00166614			Planctomycetes	-4.52649e-05	-4.52649e-05	-4.17829e-05	-3.48191e-06
	D_0__Bacteria;D_1__Bacteroidetes;D_3__Bacteroidales;D_4__Prevotellaceae;D_5__Prevotella 2	0.00177393	0.000119405	-0.00165452		Proteobacteria	Alphaproteobacteria	-0.000845624	-0.000817989	-0.00055994	-0.000258049
	D_0__Bacteria;D_1__Bacteroidetes;D_3__Bacteroidales;D_4__Prevotellaceae;D_5__Prevotella 9	0.0213562	0.00944626	-0.0119099			Betaproteobacteria	-0.00520591	-0.00500175	-0.00483406	-0.000167697
	D_0__Bacteria;D_1__Bacteroidetes;D_3__Bacteroidales;D_4__Prevotellaceae;D_5__Prevotellaceae NK3B31 group	0.000855247	0.00128647	0.000431223			Deltaproteobacteria	-0.00252294	-0.00245825	-0.00132786	-0.00113039
	D_0__Bacteria;D_1__Bacteroidetes;D_3__Bacteroidales;D_4__Prevotellaceae;D_5__Prevotella	0.000454204	0.00100444	0.000550237			Epsilonproteobacteria	0.000155388	0.000155388	0.000155388	0
	D_0__Bacteria;D_1__Bacteroidetes;D_3__Bacteroidales;D_4__Prevotellaceae;D_5__uncultured	0.000151179	0.000244581	9.34023e-05			Gammaproteobacteria	0.0193597	0.0187144	0.0178338	0.000880566
	D_0__Bacteria;D_1__Bacteroidetes;D_3__Bacteroidales;D_4__Rikenellaceae;D_5__Alistipes	0.0187752	0.0135584	-0.00521684			Other proteobacteria	9.52387e-05	9.52387e-05	9.52387e-05	0
	D_0__Bacteria;D_1__Bacteroidetes;D_3__Bacteroidales;Other;Other	0.000452329	0.000288011	-0.000164318			Spirochaetes	-0.000165446	-0.000148902	-3.67658e-05	-0.000112136
	D_0__Bacteria;D_1__Bacteroidetes;Other;Other;Other	2.16745e-05	5.78951e-05	3.62206e-05			Synergistetes	9.34888e-06	9.34888e-06	0	9.34888e-06
	D_0__Bacteria;D_1__Firmicutes;D_3__Bacillales;D_4__Bacillaceae;D_5__Bacillus	0.000337644	0.00035186	1.42155e-05			Thermotogae	0	0	0	0
	D_0__Bacteria;D_1__Firmicutes;D_3__Bacillales;Other;Other	1.95351e-06	5.60748e-05	5.41213e-05			Verrucomicrobia	-0.00219752	-0.00195335	-0.00192283	-3.05212e-05
	D_0__Bacteria;D_1__Firmicutes;D_3__Clostridiales;D_4__Christensenellaceae;D_5__Catabacter	9.50673e-06	1.04868e-05	9.80058e-07			Other bacteria	-0.00616434	-0.00547941	-0.00308217	-0.00239724
	D_0__Bacteria;D_1__Firmicutes;D_3__Clostridiales;D_4__Christensenellaceae;D_5__Christensenellaceae R-7 group	0.00305256	0.00319656	0.000144003			Total			0.0111618	-0.0185905
	D_0__Bacteria;D_1__Firmicutes;D_3__Clostridiales;D_4__Christensenellaceae;D_5__Christensenella	1.08351e-05	6.72297e-06	-4.11211e-06
	D_0__Bacteria;D_1__Firmicutes;D_3__Clostridiales;D_4__Clostridiaceae 1;D_5__Clostridium sensu stricto 1	0.00395471	0.00627599	0.00232128
	D_0__Bacteria;D_1__Firmicutes;D_3__Clostridiales;D_4__Clostridiaceae 1;Other	1.5622e-05	0.000151277	0.000135655
	D_0__Bacteria;D_1__Firmicutes;D_3__Clostridiales;D_4__Family XIII;D_5__Family XIII UCG-001	5.22283e-05	0.000102881	5.06531e-05
	D_0__Bacteria;D_1__Firmicutes;D_3__Clostridiales;D_4__Family XIII;Other	2.65848e-05	2.97175e-05	3.13267e-06
	D_0__Bacteria;D_1__Firmicutes;D_3__Clostridiales;D_4__Lachnospiraceae;D_5__Anaerostipes	0.00789181	0.0116027	0.00371084
	D_0__Bacteria;D_1__Firmicutes;D_3__Clostridiales;D_4__Lachnospiraceae;D_5__Blautia	0.0176941	0.0378101	0.020116
	D_0__Bacteria;D_1__Firmicutes;D_3__Clostridiales;D_4__Lachnospiraceae;D_5__Coprococcus 1	0.002082	0.00263805	0.000556045
	D_0__Bacteria;D_1__Firmicutes;D_3__Clostridiales;D_4__Lachnospiraceae;D_5__Coprococcus 3	0.00157372	0.00305599	0.00148226
	D_0__Bacteria;D_1__Firmicutes;D_3__Clostridiales;D_4__Lachnospiraceae;D_5__Dorea	0.00763267	0.0104587	0.00282604
	D_0__Bacteria;D_1__Firmicutes;D_3__Clostridiales;D_4__Lachnospiraceae;D_5__(Eubacterium) hallii group	0.00286455	0.0054134	0.00254885
	D_0__Bacteria;D_1__Firmicutes;D_3__Clostridiales;D_4__Lachnospiraceae;D_5__(Eubacterium) ruminantium group	0.000671196	0.000650484	-2.07119e-05
	D_0__Bacteria;D_1__Firmicutes;D_3__Clostridiales;D_4__Lachnospiraceae;D_5__(Eubacterium) ventriosum group	0.000772837	0.00101294	0.000240102
	D_0__Bacteria;D_1__Firmicutes;D_3__Clostridiales;D_4__Lachnospiraceae;D_5__Hungatella	0.00158373	0.00142027	-0.000163464
	D_0__Bacteria;D_1__Firmicutes;D_3__Clostridiales;D_4__Lachnospiraceae;D_5__Incertae Sedis	0.0165461	0.0199119	0.00336574
	D_0__Bacteria;D_1__Firmicutes;D_3__Clostridiales;D_4__Lachnospiraceae;D_5__Lachnoanaerobaculum	5.81982e-05	2.46141e-05	-3.35841e-05
	D_0__Bacteria;D_1__Firmicutes;D_3__Clostridiales;D_4__Lachnospiraceae;D_5__Lachnoclostridium	0.0439722	0.0376525	-0.00631979
	D_0__Bacteria;D_1__Firmicutes;D_3__Clostridiales;D_4__Lachnospiraceae;D_5__Lachnospiraceae FCS020 group	0.000301791	0.000357633	5.5842e-05
	D_0__Bacteria;D_1__Firmicutes;D_3__Clostridiales;D_4__Lachnospiraceae;D_5__Lachnospiraceae NC2004 group	0.000164077	0.000308002	0.000143925
	D_0__Bacteria;D_1__Firmicutes;D_3__Clostridiales;D_4__Lachnospiraceae;D_5__Lachnospiraceae ND3007 group	0.000628534	0.000919282	0.000290748
	D_0__Bacteria;D_1__Firmicutes;D_3__Clostridiales;D_4__Lachnospiraceae;D_5__Lachnospiraceae NK4A136 group	0.0127956	0.00743493	-0.00536069
	D_0__Bacteria;D_1__Firmicutes;D_3__Clostridiales;D_4__Lachnospiraceae;D_5__Lachnospiraceae UCG-004	0.0032926	0.00356976	0.000277158
	D_0__Bacteria;D_1__Firmicutes;D_3__Clostridiales;D_4__Lachnospiraceae;D_5__Lachnospiraceae UCG-005	0.00203356	0.00450151	0.00246795
	D_0__Bacteria;D_1__Firmicutes;D_3__Clostridiales;D_4__Lachnospiraceae;D_5__Lachnospiraceae UCG-010	0.000930782	0.00128476	0.000353975
	D_0__Bacteria;D_1__Firmicutes;D_3__Clostridiales;D_4__Lachnospiraceae;D_5__Lactonifactor	5.0797e-05	7.85007e-05	2.77037e-05
	D_0__Bacteria;D_1__Firmicutes;D_3__Clostridiales;D_4__Lachnospiraceae;D_5__Moryella	0.000886319	0.00105152	0.000165196
	D_0__Bacteria;D_1__Firmicutes;D_3__Clostridiales;D_4__Lachnospiraceae;D_5__Oribacterium	5.15639e-05	5.05715e-05	-9.92409e-07
	D_0__Bacteria;D_1__Firmicutes;D_3__Clostridiales;D_4__Lachnospiraceae;D_5__Pseudobutyrivibrio	0.0207471	0.0300985	0.00935134
	D_0__Bacteria;D_1__Firmicutes;D_3__Clostridiales;D_4__Lachnospiraceae;D_5__Roseburia	0.0129878	0.00959759	-0.00339024
	D_0__Bacteria;D_1__Firmicutes;D_3__Clostridiales;D_4__Lachnospiraceae;D_5__(Ruminococcus) gauvreauii group	0.00161784	0.00248582	0.000867983
	D_0__Bacteria;D_1__Firmicutes;D_3__Clostridiales;D_4__Lachnospiraceae;D_5__Stomatobaculum	1.78886e-05	1.97806e-05	1.89203e-06
	D_0__Bacteria;D_1__Firmicutes;D_3__Clostridiales;D_4__Lachnospiraceae;D_5__Tyzzerella 3	3.21724e-05	0.000125937	9.37649e-05
	D_0__Bacteria;D_1__Firmicutes;D_3__Clostridiales;D_4__Lachnospiraceae;D_5__Tyzzerella 4	0.00268998	0.00175139	-0.000938595
	D_0__Bacteria;D_1__Firmicutes;D_3__Clostridiales;D_4__Lachnospiraceae;D_5__Tyzzerella	0.00208044	0.00244339	0.000362952
	D_0__Bacteria;D_1__Firmicutes;D_3__Clostridiales;D_4__Peptostreptococcaceae;D_5__Intestinibacter	0.00419007	0.0051835	0.00099343
	D_0__Bacteria;D_1__Firmicutes;D_3__Clostridiales;D_4__Peptostreptococcaceae;D_5__Peptoclostridium	0.000346867	0.000243693	-0.000103174
	D_0__Bacteria;D_1__Firmicutes;D_3__Clostridiales;D_4__Peptostreptococcaceae;D_5__Terrisporobacter	0.000439465	0.000304269	-0.000135196
	D_0__Bacteria;D_1__Firmicutes;D_3__Clostridiales;D_4__Ruminococcaceae;D_5__Anaerotruncus	0.000872569	0.00140101	0.000528443
	D_0__Bacteria;D_1__Firmicutes;D_3__Clostridiales;D_4__Ruminococcaceae;D_5__Butyricicoccus	5.02585e-05	0.000268421	0.000218163
	D_0__Bacteria;D_1__Firmicutes;D_3__Clostridiales;D_4__Ruminococcaceae;D_5__Candidatus Soleaferrea	3.91717e-05	5.51407e-05	1.5969e-05
	D_0__Bacteria;D_1__Firmicutes;D_3__Clostridiales;D_4__Ruminococcaceae;D_5__(Eubacterium) coprostanoligenes group	0.00130148	0.00360381	0.00230232
	D_0__Bacteria;D_1__Firmicutes;D_3__Clostridiales;D_4__Ruminococcaceae;D_5__Faecalibacterium	0.0830009	0.089441	0.0064401
	D_0__Bacteria;D_1__Firmicutes;D_3__Clostridiales;D_4__Ruminococcaceae;D_5__Flavonifractor	0.00161067	0.00267859	0.00106792
	D_0__Bacteria;D_1__Firmicutes;D_3__Clostridiales;D_4__Ruminococcaceae;D_5__Intestinimonas	0.00022628	0.00043468	0.0002084
	D_0__Bacteria;D_1__Firmicutes;D_3__Clostridiales;D_4__Ruminococcaceae;D_5__Oscillibacter	7.49477e-05	0.000212929	0.000137981
	D_0__Bacteria;D_1__Firmicutes;D_3__Clostridiales;D_4__Ruminococcaceae;D_5__Oscillospira	0.000581708	0.000794596	0.000212888
	D_0__Bacteria;D_1__Firmicutes;D_3__Clostridiales;D_4__Ruminococcaceae;D_5__Ruminiclostridium 5	0.00279269	0.00592874	0.00313605
	D_0__Bacteria;D_1__Firmicutes;D_3__Clostridiales;D_4__Ruminococcaceae;D_5__Ruminiclostridium 6	0.000903642	0.00127357	0.000369929
	D_0__Bacteria;D_1__Firmicutes;D_3__Clostridiales;D_4__Ruminococcaceae;D_5__Ruminiclostridium 9	0.00144945	0.00195826	0.000508807
	D_0__Bacteria;D_1__Firmicutes;D_3__Clostridiales;D_4__Ruminococcaceae;D_5__Ruminiclostridium	0.00152893	0.00222445	0.000695524
	D_0__Bacteria;D_1__Firmicutes;D_3__Clostridiales;D_4__Ruminococcaceae;D_5__Ruminococcaceae NK4A214 group	0.00040495	0.0011778	0.000772849
	D_0__Bacteria;D_1__Firmicutes;D_3__Clostridiales;D_4__Ruminococcaceae;D_5__Ruminococcaceae UCG-002	0.00526133	0.00441645	-0.000844875
	D_0__Bacteria;D_1__Firmicutes;D_3__Clostridiales;D_4__Ruminococcaceae;D_5__Ruminococcaceae UCG-003	0.00121342	0.00107048	-0.000142938
	D_0__Bacteria;D_1__Firmicutes;D_3__Clostridiales;D_4__Ruminococcaceae;D_5__Ruminococcaceae UCG-004	0.000512815	0.000564182	5.1367e-05
	D_0__Bacteria;D_1__Firmicutes;D_3__Clostridiales;D_4__Ruminococcaceae;D_5__Ruminococcaceae UCG-005	0.00130554	0.00158404	0.000278498
	D_0__Bacteria;D_1__Firmicutes;D_3__Clostridiales;D_4__Ruminococcaceae;D_5__Ruminococcaceae UCG-009	5.05776e-05	5.72932e-05	6.71565e-06
	D_0__Bacteria;D_1__Firmicutes;D_3__Clostridiales;D_4__Ruminococcaceae;D_5__Ruminococcaceae UCG-013	0.000727604	0.002505	0.0017774
	D_0__Bacteria;D_1__Firmicutes;D_3__Clostridiales;D_4__Ruminococcaceae;D_5__Ruminococcaceae UCG-014	0.00102613	0.00133249	0.00030636
	D_0__Bacteria;D_1__Firmicutes;D_3__Clostridiales;D_4__Ruminococcaceae;D_5__Ruminococcus 1	0.00216423	0.00472042	0.00255619
	D_0__Bacteria;D_1__Firmicutes;D_3__Clostridiales;D_4__Ruminococcaceae;D_5__Ruminococcus 2	0.00589704	0.00741937	0.00152233
	D_0__Bacteria;D_1__Firmicutes;D_3__Clostridiales;D_4__Ruminococcaceae;D_5__Subdoligranulum	0.0103604	0.0120253	0.00166485
	D_0__Bacteria;D_1__Firmicutes;D_3__Clostridiales;D_4__Ruminococcaceae;D_5__uncultured	0.00229835	0.00384862	0.00155028
	D_0__Bacteria;D_1__Firmicutes;D_3__Clostridiales;Other;Other	0.000216131	0.000493346	0.000277216
	D_0__Bacteria;D_1__Firmicutes;D_3__Erysipelotrichales;D_4__Erysipelotrichaceae;D_5__Erysipelatoclostridium	0.00667944	0.00709251	0.000413069
	D_0__Bacteria;D_1__Firmicutes;D_3__Erysipelotrichales;D_4__Erysipelotrichaceae;D_5__Erysipelotrichaceae UCG-003	0.00901907	0.00916822	0.000149147
	D_0__Bacteria;D_1__Firmicutes;D_3__Erysipelotrichales;D_4__Erysipelotrichaceae;D_5__Faecalitalea	0.00108724	0.00162844	0.0005412
	D_0__Bacteria;D_1__Firmicutes;D_3__Erysipelotrichales;D_4__Erysipelotrichaceae;D_5__Incertae Sedis	0.00157425	0.00199953	0.000425276
	D_0__Bacteria;D_1__Firmicutes;D_3__Lactobacillales;D_4__Lactobacillaceae;D_5__Lactobacillus	0.00196337	0.00679345	0.00483007
	D_0__Bacteria;D_1__Firmicutes;D_3__Lactobacillales;D_4__Lactobacillaceae;D_5__Pediococcus	6.93011e-05	0.000500324	0.000431023
	D_0__Bacteria;D_1__Firmicutes;D_3__Lactobacillales;D_4__Streptococcaceae;D_5__Lactococcus	4.48624e-05	0.000733511	0.000688649
	D_0__Bacteria;D_1__Firmicutes;D_3__Lactobacillales;D_4__Streptococcaceae;D_5__Streptococcus	0.00499274	0.0110051	0.00601235
	D_0__Bacteria;D_1__Firmicutes;D_3__Selenomonadales;D_4__Acidaminococcaceae;D_5__Acidaminococcus	0.000782852	0.0030643	0.00228145
	D_0__Bacteria;D_1__Firmicutes;D_3__Selenomonadales;D_4__Acidaminococcaceae;D_5__Phascolarctobacterium	0.00294591	0.00240172	-0.000544192
	D_0__Bacteria;D_1__Firmicutes;D_3__Selenomonadales;D_4__Acidaminococcaceae;D_5__Succiniclasticum	0.000144362	0.00035789	0.000213529
	D_0__Bacteria;D_1__Firmicutes;D_3__Selenomonadales;D_4__Veillonellaceae;D_5__Anaeroglobus	1.6724e-06	2.44949e-06	7.77097e-07
	D_0__Bacteria;D_1__Firmicutes;D_3__Selenomonadales;D_4__Veillonellaceae;D_5__Dialister	0.00859503	0.0148126	0.00621753
	D_0__Bacteria;D_1__Firmicutes;D_3__Selenomonadales;D_4__Veillonellaceae;D_5__Mitsuokella	9.1808e-05	0.000188131	9.63235e-05
	D_0__Bacteria;D_1__Firmicutes;D_3__Selenomonadales;D_4__Veillonellaceae;D_5__uncultured	0.000429212	0.00150248	0.00107327
	D_0__Bacteria;D_1__Firmicutes;D_3__Selenomonadales;D_4__Veillonellaceae;D_5__Veillonella	0.00364189	0.00783172	0.00418982
	D_0__Bacteria;D_1__Firmicutes;Other;Other;Other	0.000139007	0.000203398	6.43909e-05
	D_0__Bacteria;D_1__Fusobacteria;D_3__Fusobacteriales;D_4__Fusobacteriaceae;D_5__Fusobacterium	0.00617697	0.0103425	0.00416552
	D_0__Bacteria;D_1__Fusobacteria;D_3__Fusobacteriales;D_4__Leptotrichiaceae;D_5__Leptotrichia	0.000133898	0.000850057	0.000716159
	D_0__Bacteria;D_1__Proteobacteria;D_3__Aeromonadales;D_4__Aeromonadaceae;D_5__Aeromonas	1.81252e-05	8.29686e-06	-9.82834e-06
	D_0__Bacteria;D_1__Proteobacteria;D_3__Burkholderiales;D_4__Alcaligenaceae;D_5__Sutterella	0.0147837	0.00862362	-0.0061601
	D_0__Bacteria;D_1__Proteobacteria;D_3__Burkholderiales;D_4__Alcaligenaceae;Other	0.000178941	0.000188557	9.61656e-06
	D_0__Bacteria;D_1__Proteobacteria;D_3__Burkholderiales;D_4__Comamonadaceae;Other	0.000487298	0.00015605	-0.000331248
	D_0__Bacteria;D_1__Proteobacteria;D_3__Burkholderiales;Other;Other	0.000254044	0.000423942	0.000169898
	D_0__Bacteria;D_1__Proteobacteria;D_3__Campylobacterales;D_4__Campylobacteraceae;D_5__Campylobacter	0.000140864	0.000258426	0.000117563
	D_0__Bacteria;D_1__Proteobacteria;D_3__Desulfovibrionales;D_4__Desulfovibrionaceae;D_5__Bilophila	0.00398612	0.00221145	-0.00177467
	D_0__Bacteria;D_1__Proteobacteria;D_3__Desulfovibrionales;D_4__Desulfovibrionaceae;D_5__Desulfovibrio	0.00121332	0.000530625	-0.00068269
	D_0__Bacteria;D_1__Proteobacteria;D_3__Enterobacteriales;D_4__Enterobacteriaceae;D_5__Escherichia-Shigella	0.0485758	0.0465519	-0.00202386
	D_0__Bacteria;D_1__Proteobacteria;D_3__Enterobacteriales;D_4__Enterobacteriaceae;D_5__Morganella	0.000112954	0.00113515	0.00102219
	D_0__Bacteria;D_1__Proteobacteria;D_3__Enterobacteriales;D_4__Enterobacteriaceae;Other	0.00849499	0.0133796	0.00488459
	D_0__Bacteria;D_1__Proteobacteria;D_3__Pasteurellales;D_4__Pasteurellaceae;D_5__Haemophilus	0.0166304	0.0299831	0.0133527
	D_0__Bacteria;D_1__Proteobacteria;D_3__Rhodospirillales;D_4__Rhodospirillaceae;D_5__Thalassospira	0.00141988	0.00180985	0.00038997
	D_0__Bacteria;D_1__Proteobacteria;Other;Other;Other	0.000358502	0.000480973	0.000122471
	D_0__Bacteria;Other;Other;Other;Other	0.0189013	0.0120333	-0.006868
	Unclassified;Other;Other;Other;Other	6.88248e-05	7.19696e-05	3.14482e-06
	D_0__Archaea;D_1__Euryarchaeota;D_3__Methanobacteriales;D_4__Methanobacteriaceae;D_5__Methanobrevibacter	0.000358863	0.000860304	0.000501442
	D_0__Archaea;D_1__Euryarchaeota;D_3__Methanobacteriales;D_4__Methanobacteriaceae;D_5__Methanosphaera	7.244e-07	0.00012209	0.000121366
	D_0__Bacteria;D_1__Actinobacteria;D_3__Actinomycetales;D_4__Actinomycetaceae;D_5__uncultured	2.80139e-06	2.85529e-06	5.38991e-08
	D_0__Bacteria;D_1__Actinobacteria;D_3__Actinomycetales;D_4__Actinomycetaceae;D_5__Varibaculum	7.89146e-06	8.32185e-05	7.5327e-05
	D_0__Bacteria;D_1__Actinobacteria;D_3__Bifidobacteriales;D_4__Bifidobacteriaceae;D_5__Alloscardovia	4.23887e-06	5.38584e-06	1.14697e-06
	D_0__Bacteria;D_1__Actinobacteria;D_3__Bifidobacteriales;D_4__Bifidobacteriaceae;Other	0.000286118	9.16673e-05	-0.00019445
	D_0__Bacteria;D_1__Actinobacteria;D_3__Coriobacteriales;D_4__Coriobacteriaceae;D_5__Enterorhabdus	2.44713e-05	0.000159536	0.000135064
	D_0__Bacteria;D_1__Actinobacteria;D_3__Coriobacteriales;D_4__Coriobacteriaceae;D_5__Olsenella	4.52077e-06	2.34077e-05	1.88869e-05
	D_0__Bacteria;D_1__Actinobacteria;D_3__Coriobacteriales;D_4__Coriobacteriaceae;D_5__Parvibacter	4.39067e-05	0.000260125	0.000216218
	D_0__Bacteria;D_1__Actinobacteria;D_3__Corynebacteriales;D_4__Corynebacteriaceae;D_5__Corynebacterium 1	0.000396864	0.000172307	-0.000224556
	D_0__Bacteria;D_1__Actinobacteria;D_3__Corynebacteriales;D_4__Corynebacteriaceae;D_5__Corynebacterium	0.000115982	0.000797162	0.00068118
	D_0__Bacteria;D_1__Actinobacteria;D_3__Micrococcales;D_4__Micrococcaceae;D_5__Rothia	0.000129592	0.000114719	-1.48735e-05
	D_0__Bacteria;D_1__Actinobacteria;Other;Other;Other	3.28674e-06	1.36714e-06	-1.9196e-06
	D_0__Bacteria;D_1__Bacteroidetes;D_3__Bacteroidales;D_4__Bacteroidales S24-7 group;D_5__Porphyromonadaceae bacterium C941	2.88489e-05	3.23677e-06	-2.56122e-05
	D_0__Bacteria;D_1__Bacteroidetes;D_3__Bacteroidales;D_4__Bacteroidales S24-7 group;Other	0.000541179	0.000760355	0.000219176
	D_0__Bacteria;D_1__Bacteroidetes;D_3__Bacteroidales;D_4__Porphyromonadaceae;D_5__Coprobacter	0.000838275	0.000297499	-0.000540776
	D_0__Bacteria;D_1__Bacteroidetes;D_3__Bacteroidales;D_4__Porphyromonadaceae;D_5__Odoribacter	0.0029745	0.00238113	-0.000593376
	D_0__Bacteria;D_1__Bacteroidetes;D_3__Bacteroidales;D_4__Porphyromonadaceae;D_5__Paludibacter	1.78546e-07	0	-1.78546e-07
	D_0__Bacteria;D_1__Bacteroidetes;D_3__Bacteroidales;D_4__Porphyromonadaceae;D_5__Porphyromonas	0.000384623	0.000519003	0.000134379
	D_0__Bacteria;D_1__Bacteroidetes;D_3__Bacteroidales;D_4__Prevotellaceae;D_5__Paraprevotella	0.00147844	0.00143885	-3.95883e-05
	D_0__Bacteria;D_1__Bacteroidetes;D_3__Bacteroidales;D_4__Prevotellaceae;D_5__Prevotella 6	3.97813e-05	8.0425e-05	4.06437e-05
	D_0__Bacteria;D_1__Bacteroidetes;D_3__Bacteroidales;D_4__Prevotellaceae;D_5__Prevotella 7	0.00123016	0.00144015	0.000209984
	D_0__Bacteria;D_1__Bacteroidetes;D_3__Bacteroidales;D_4__Rikenellaceae;D_5__Rikenellaceae RC9 gut group	2.102e-05	2.11619e-05	1.41827e-07
	D_0__Bacteria;D_1__Bacteroidetes;D_3__Flavobacteriales;Other;Other	4.44718e-06	8.81083e-07	-3.5661e-06
	D_0__Bacteria;D_1__Cyanobacteria;D_3__Gastranaerophilales;D_4__Blattella germanica (German cockroach);D_5__Blattella germanica (German cockroach)	2.024e-05	1.39125e-05	-6.32751e-06
	D_0__Bacteria;D_1__Cyanobacteria;D_3__Gastranaerophilales;D_4__uncultured rumen bacterium 4C0d-2;D_5__uncultured rumen bacterium 4C0d-2	0.000350368	0.000146015	-0.000204353
	D_0__Bacteria;D_1__Cyanobacteria;D_3__Gossypium arboreum;D_4__Gossypium arboreum;D_5__Gossypium arboreum	8.73586e-07	5.36902e-05	5.28166e-05
	D_0__Bacteria;D_1__Cyanobacteria;Other;Other;Other	5.50988e-06	2.68916e-05	2.13817e-05
	D_0__Bacteria;D_1__Elusimicrobia;D_3__Elusimicrobiales;D_4__Elusimicrobiaceae;D_5__Elusimicrobium	0	4.0731e-07	4.0731e-07
	D_0__Bacteria;D_1__Firmicutes;D_3__Bacillales;D_4__Family XI;D_5__Gemella	0.000360493	0.000655645	0.000295152
	D_0__Bacteria;D_1__Firmicutes;D_3__Bacillales;D_4__Planococcaceae;D_5__Rummeliibacillus	0	1.06242e-06	1.06242e-06
	D_0__Bacteria;D_1__Firmicutes;D_3__Bacillales;D_4__Staphylococcaceae;D_5__Staphylococcus	0.000478646	0.000629387	0.000150741
	D_0__Bacteria;D_1__Firmicutes;D_3__Clostridiales;D_4__Christensenellaceae;D_5__uncultured	8.24647e-05	0.000102126	1.96609e-05
	D_0__Bacteria;D_1__Firmicutes;D_3__Clostridiales;D_4__Clostridiaceae 1;D_5__Clostridium sensu stricto 13	7.27556e-05	1.42157e-05	-5.85399e-05
	D_0__Bacteria;D_1__Firmicutes;D_3__Clostridiales;D_4__Clostridiaceae 1;D_5__Clostridium sensu stricto 18	0	4.92638e-06	4.92638e-06
	D_0__Bacteria;D_1__Firmicutes;D_3__Clostridiales;D_4__Clostridiaceae 1;D_5__Clostridium sensu stricto 2	3.80529e-05	6.57295e-05	2.76766e-05
	D_0__Bacteria;D_1__Firmicutes;D_3__Clostridiales;D_4__Clostridiaceae 1;D_5__Clostridium sensu stricto 3	1.12419e-05	1.04507e-05	-7.91236e-07
	D_0__Bacteria;D_1__Firmicutes;D_3__Clostridiales;D_4__Clostridiaceae 1;D_5__Clostridium sensu stricto 6	3.7983e-07	0	-3.7983e-07
	D_0__Bacteria;D_1__Firmicutes;D_3__Clostridiales;D_4__Clostridiaceae 1;D_5__Sarcina	2.30915e-05	5.16788e-06	-1.79236e-05
	D_0__Bacteria;D_1__Firmicutes;D_3__Clostridiales;D_4__Clostridiales vadinBB60 group;D_5__Clostridiales bacterium JN18_A56_K	2.56842e-05	2.39945e-06	-2.32848e-05
	D_0__Bacteria;D_1__Firmicutes;D_3__Clostridiales;D_4__Clostridiales vadinBB60 group;D_5__uncultured Clostridiaceae bacterium	0.000659216	0.000419045	-0.000240171
	D_0__Bacteria;D_1__Firmicutes;D_3__Clostridiales;D_4__Eubacteriaceae;D_5__Anaerofustis	1.64396e-05	4.35205e-05	2.70809e-05
	D_0__Bacteria;D_1__Firmicutes;D_3__Clostridiales;D_4__Eubacteriaceae;D_5__uncultured bacterium	6.46309e-06	2.78877e-05	2.14246e-05
	D_0__Bacteria;D_1__Firmicutes;D_3__Clostridiales;D_4__Family XI;D_5__Anaerococcus	6.30753e-05	0.00068581	0.000622735
	D_0__Bacteria;D_1__Firmicutes;D_3__Clostridiales;D_4__Family XI;D_5__Ezakiella	7.43528e-05	0.0003436	0.000269247
	D_0__Bacteria;D_1__Firmicutes;D_3__Clostridiales;D_4__Family XI;D_5__Finegoldia	2.31029e-05	6.10107e-05	3.79078e-05
	D_0__Bacteria;D_1__Firmicutes;D_3__Clostridiales;D_4__Family XI;D_5__Parvimonas	0.000179715	0.000901838	0.000722123
	D_0__Bacteria;D_1__Firmicutes;D_3__Clostridiales;D_4__Family XI;D_5__Peptoniphilus	7.95265e-05	0.000410984	0.000331458
	D_0__Bacteria;D_1__Firmicutes;D_3__Clostridiales;D_4__Family XIII;D_5__(Eubacterium) brachy group	7.95301e-05	0.000276902	0.000197372
	D_0__Bacteria;D_1__Firmicutes;D_3__Clostridiales;D_4__Family XIII;D_5__(Eubacterium) nodatum group	0.000145079	0.000183564	3.84849e-05
	D_0__Bacteria;D_1__Firmicutes;D_3__Clostridiales;D_4__Family XIII;D_5__Family XIII AD3011 group	0.000531277	0.00048378	-4.74978e-05
	D_0__Bacteria;D_1__Firmicutes;D_3__Clostridiales;D_4__Family XIII;D_5__Mogibacterium	4.44222e-05	0.00013588	9.14583e-05
	D_0__Bacteria;D_1__Firmicutes;D_3__Clostridiales;D_4__Family XIII;D_5__uncultured	3.50416e-05	6.23946e-05	2.7353e-05
	D_0__Bacteria;D_1__Firmicutes;D_3__Clostridiales;D_4__Lachnospiraceae;D_5__Anaerosporobacter	0.000173166	0.000147823	-2.53436e-05
	D_0__Bacteria;D_1__Firmicutes;D_3__Clostridiales;D_4__Lachnospiraceae;D_5__Butyrivibrio	6.54891e-05	0.000156396	9.09074e-05
	D_0__Bacteria;D_1__Firmicutes;D_3__Clostridiales;D_4__Lachnospiraceae;D_5__Coprococcus 2	0.00039981	0.000974613	0.000574804
	D_0__Bacteria;D_1__Firmicutes;D_3__Clostridiales;D_4__Lachnospiraceae;D_5__Eisenbergiella	0.00223377	0.00102037	-0.0012134
	D_0__Bacteria;D_1__Firmicutes;D_3__Clostridiales;D_4__Lachnospiraceae;D_5__Epulopiscium	0.00062787	0.000801163	0.000173293
	D_0__Bacteria;D_1__Firmicutes;D_3__Clostridiales;D_4__Lachnospiraceae;D_5__Fusicatenibacter	0.00535037	0.00848097	0.0031306
	D_0__Bacteria;D_1__Firmicutes;D_3__Clostridiales;D_4__Lachnospiraceae;D_5__Howardella	5.06404e-05	6.14349e-05	1.07945e-05
	D_0__Bacteria;D_1__Firmicutes;D_3__Clostridiales;D_4__Lachnospiraceae;D_5__Lachnoclostridium 5	0.00124407	0.00120759	-3.64743e-05
	D_0__Bacteria;D_1__Firmicutes;D_3__Clostridiales;D_4__Lachnospiraceae;D_5__Lachnospiraceae NK3A20 group	6.87219e-06	3.89208e-06	-2.98011e-06
	D_0__Bacteria;D_1__Firmicutes;D_3__Clostridiales;D_4__Lachnospiraceae;D_5__Lachnospiraceae NK4B4 group	1.20918e-05	6.93932e-05	5.73014e-05
	D_0__Bacteria;D_1__Firmicutes;D_3__Clostridiales;D_4__Lachnospiraceae;D_5__Lachnospiraceae UCG-001	9.04889e-05	0.000283462	0.000192973
	D_0__Bacteria;D_1__Firmicutes;D_3__Clostridiales;D_4__Lachnospiraceae;D_5__Lachnospiraceae UCG-008	0.0017241	0.00141166	-0.000312448
	D_0__Bacteria;D_1__Firmicutes;D_3__Clostridiales;D_4__Lachnospiraceae;D_5__Marvinbryantia	8.39473e-05	0.000461934	0.000377987
	D_0__Bacteria;D_1__Firmicutes;D_3__Clostridiales;D_4__Lachnospiraceae;D_5__Robinsoniella	2.74472e-05	2.40975e-06	-2.50374e-05
	D_0__Bacteria;D_1__Firmicutes;D_3__Clostridiales;D_4__Peptococcaceae;D_5__Peptococcus	0.000170639	0.000318906	0.000148267
	D_0__Bacteria;D_1__Firmicutes;D_3__Clostridiales;D_4__Peptococcaceae;D_5__uncultured	5.34901e-05	6.25923e-05	9.1022e-06
	D_0__Bacteria;D_1__Firmicutes;D_3__Clostridiales;D_4__Peptostreptococcaceae;D_5__Peptostreptococcus	0.000102077	0.000728741	0.000626665
	D_0__Bacteria;D_1__Firmicutes;D_3__Clostridiales;D_4__Peptostreptococcaceae;D_5__Romboutsia	0.0022669	0.00317498	0.000908073
	D_0__Bacteria;D_1__Firmicutes;D_3__Clostridiales;D_4__Peptostreptococcaceae;Other	4.84096e-05	0.000101836	5.34263e-05
	D_0__Bacteria;D_1__Firmicutes;D_3__Clostridiales;D_4__Ruminococcaceae;D_5__Acetanaerobacterium	1.90257e-05	1.49364e-05	-4.08928e-06
	D_0__Bacteria;D_1__Firmicutes;D_3__Clostridiales;D_4__Ruminococcaceae;D_5__Anaerofilum	1.00794e-05	0.000232331	0.000222251
	D_0__Bacteria;D_1__Firmicutes;D_3__Clostridiales;D_4__Ruminococcaceae;D_5__Hydrogenoanaerobacterium	3.76609e-05	4.01177e-05	2.45672e-06
	D_0__Bacteria;D_1__Firmicutes;D_3__Clostridiales;D_4__Ruminococcaceae;D_5__Pseudoflavonifractor	0.000167294	0.000120798	-4.6496e-05
	D_0__Bacteria;D_1__Firmicutes;D_3__Clostridiales;D_4__Ruminococcaceae;D_5__Ruminiclostridium 1	2.95281e-05	2.56868e-05	-3.8413e-06
	D_0__Bacteria;D_1__Firmicutes;D_3__Clostridiales;D_4__Ruminococcaceae;D_5__Ruminococcaceae UCG-007	6.22439e-06	5.62148e-06	-6.02905e-07
	D_0__Bacteria;D_1__Firmicutes;D_3__Clostridiales;D_4__Ruminococcaceae;D_5__Ruminococcaceae UCG-008	2.48823e-05	0.000359798	0.000334915
	D_0__Bacteria;D_1__Firmicutes;D_3__Clostridiales;D_4__Ruminococcaceae;D_5__Ruminococcaceae UCG-010	0.000244743	0.000180417	-6.43263e-05
	D_0__Bacteria;D_1__Firmicutes;D_3__Clostridiales;D_4__Ruminococcaceae;D_5__Ruminococcaceae UCG-011	1.57776e-06	1.08936e-06	-4.884e-07
	D_0__Bacteria;D_1__Firmicutes;D_3__Erysipelotrichales;D_4__Erysipelotrichaceae;D_5__Candidatus Stoquefichus	0.000253428	0.000860129	0.0006067
	D_0__Bacteria;D_1__Firmicutes;D_3__Erysipelotrichales;D_4__Erysipelotrichaceae;D_5__Catenibacterium	0.000906285	0.0015359	0.000629611
	D_0__Bacteria;D_1__Firmicutes;D_3__Erysipelotrichales;D_4__Erysipelotrichaceae;D_5__Coprobacillus	9.78889e-05	5.96495e-05	-3.82394e-05
	D_0__Bacteria;D_1__Firmicutes;D_3__Erysipelotrichales;D_4__Erysipelotrichaceae;D_5__Dielma	0.0006971	0.000131154	-0.000565946
	D_0__Bacteria;D_1__Firmicutes;D_3__Erysipelotrichales;D_4__Erysipelotrichaceae;D_5__Erysipelotrichaceae UCG-001	3.15893e-05	0.000413252	0.000381663
	D_0__Bacteria;D_1__Firmicutes;D_3__Erysipelotrichales;D_4__Erysipelotrichaceae;D_5__Erysipelotrichaceae UCG-006	2.26563e-07	0	-2.26563e-07
	D_0__Bacteria;D_1__Firmicutes;D_3__Erysipelotrichales;D_4__Erysipelotrichaceae;D_5__Holdemanella	0.000786404	0.00187706	0.00109066
	D_0__Bacteria;D_1__Firmicutes;D_3__Erysipelotrichales;D_4__Erysipelotrichaceae;D_5__Holdemania	0.000594384	0.000472345	-0.000122039
	D_0__Bacteria;D_1__Firmicutes;D_3__Erysipelotrichales;D_4__Erysipelotrichaceae;D_5__Solobacterium	9.55016e-05	0.000195252	9.97501e-05
	D_0__Bacteria;D_1__Firmicutes;D_3__Erysipelotrichales;D_4__Erysipelotrichaceae;D_5__Turicibacter	0.00141405	0.00116591	-0.00024815
	D_0__Bacteria;D_1__Firmicutes;D_3__Lactobacillales;D_4__Enterococcaceae;D_5__Enterococcus	0.000638327	0.00568661	0.00504828
	D_0__Bacteria;D_1__Firmicutes;D_3__Lactobacillales;D_4__Enterococcaceae;D_5__Vagococcus	2.7102e-06	3.79429e-06	1.08409e-06
	D_0__Bacteria;D_1__Firmicutes;D_3__Lactobacillales;D_4__Enterococcaceae;Other	2.97113e-06	1.20672e-05	9.09604e-06
	D_0__Bacteria;D_1__Firmicutes;D_3__Lactobacillales;D_4__Leuconostocaceae;D_5__Leuconostoc	5.6941e-06	0.000104119	9.84244e-05
	D_0__Bacteria;D_1__Firmicutes;D_3__Lactobacillales;D_4__Leuconostocaceae;D_5__Weissella	4.07972e-06	8.56177e-05	8.1538e-05
	D_0__Bacteria;D_1__Firmicutes;D_3__Lactobacillales;D_4__Streptococcaceae;Other	9.95743e-08	2.12115e-06	2.02158e-06
	D_0__Bacteria;D_1__Firmicutes;D_3__Lactobacillales;Other;Other	0.000152367	0.000236587	8.42202e-05
	D_0__Bacteria;D_1__Firmicutes;D_3__Selenomonadales;D_4__Acidaminococcaceae;Other	2.3634e-05	9.53092e-06	-1.41031e-05
	D_0__Bacteria;D_1__Firmicutes;D_3__Selenomonadales;D_4__uncultured bacterium;D_5__uncultured bacterium	0.000127998	0.000129241	1.2437e-06
	D_0__Bacteria;D_1__Firmicutes;D_3__Selenomonadales;D_4__Veillonellaceae;D_5__Allisonella	5.10666e-05	0.00039004	0.000338973
	D_0__Bacteria;D_1__Firmicutes;D_3__Selenomonadales;D_4__Veillonellaceae;D_5__Anaerovibrio	1.81628e-05	3.10106e-06	-1.50618e-05
	D_0__Bacteria;D_1__Firmicutes;D_3__Selenomonadales;D_4__Veillonellaceae;D_5__Megamonas	0.00113859	0.00109948	-3.91104e-05
	D_0__Bacteria;D_1__Firmicutes;D_3__Selenomonadales;D_4__Veillonellaceae;D_5__Megasphaera	0.00127917	0.00298532	0.00170615
	D_0__Bacteria;D_1__Firmicutes;D_3__Selenomonadales;D_4__Veillonellaceae;D_5__Selenomonas	5.04932e-06	2.77907e-05	2.27414e-05
	D_0__Bacteria;D_1__Firmicutes;D_3__Thermoanaerobacterales;D_4__Thermoanaerobacteraceae;D_5__Gelria	1.45948e-05	9.11471e-06	-5.48012e-06
	D_0__Bacteria;D_1__Fusobacteria;D_3__Fusobacteriales;D_4__boneC3G7;D_5__uncultured Fusobacterium sp.	1.16998e-06	3.71003e-05	3.59303e-05
	D_0__Bacteria;D_1__Lentisphaerae;D_3__Victivallales;D_4__Victivallaceae;D_5__Victivallis	3.33939e-05	3.09296e-05	-2.46432e-06
	D_0__Bacteria;D_1__Proteobacteria;D_3__Aeromonadales;D_4__Succinivibrionaceae;D_5__Succinivibrio	2.13027e-05	3.32283e-07	-2.09704e-05
	D_0__Bacteria;D_1__Proteobacteria;D_3__Burkholderiales;D_4__Alcaligenaceae;D_5__Parasutterella	0.00850983	0.0114306	0.00292072
	D_0__Bacteria;D_1__Proteobacteria;D_3__Burkholderiales;D_4__Comamonadaceae;D_5__Comamonas	4.08684e-05	4.35238e-05	2.65538e-06
	D_0__Bacteria;D_1__Proteobacteria;D_3__Burkholderiales;D_4__Oxalobacteraceae;D_5__Oxalobacter	1.30643e-06	1.29437e-06	-1.2061e-08
	D_0__Bacteria;D_1__Proteobacteria;D_3__Desulfovibrionales;Other;Other	1.08184e-07	8.96594e-07	7.8841e-07
	D_0__Bacteria;D_1__Proteobacteria;D_3__Enterobacteriales;D_4__Enterobacteriaceae;D_5__Enterobacter	0.000953201	0.00236126	0.00140805
	D_0__Bacteria;D_1__Proteobacteria;D_3__Enterobacteriales;D_4__Enterobacteriaceae;D_5__Proteus	0.000303388	0.00167156	0.00136817
	D_0__Bacteria;D_1__Proteobacteria;D_3__Neisseriales;D_4__Neisseriaceae;D_5__Neisseria	0.000287688	0.000335857	4.81696e-05
	D_0__Bacteria;D_1__Proteobacteria;D_3__Pasteurellales;D_4__Pasteurellaceae;D_5__uncultured	0.00185882	0.00295727	0.00109846
	D_0__Bacteria;D_1__Proteobacteria;D_3__Pseudomonadales;D_4__Pseudomonadaceae;D_5__Pseudomonas	0.000717198	0.00102706	0.000309859
	D_0__Bacteria;D_1__Proteobacteria;D_3__Rhizobiales;D_4__Brucellaceae;D_5__Ochrobactrum	3.31411e-06	5.1706e-06	1.85649e-06
	D_0__Bacteria;D_1__Synergistetes;D_3__Synergistales;D_4__Synergistaceae;D_5__Cloacibacillus	1.24342e-05	1.7407e-05	4.9728e-06
	D_0__Bacteria;D_1__Tenericutes;D_3__Mollicutes RF9;D_4__Acholeplasmatales bacterium canine oral taxon 316;D_5__Acholeplasmatales bacterium canine oral taxon 316	2.09511e-06	4.33686e-06	2.24175e-06
	D_0__Bacteria;D_1__Tenericutes;D_3__Mollicutes RF9;D_4__uncultured Clostridiales bacterium;D_5__uncultured Clostridiales bacterium	0.000754129	0.00126108	0.000506951
	D_0__Bacteria;D_1__Tenericutes;D_3__NB1-n;D_4__uncultured Bacillales bacterium;D_5__uncultured Bacillales bacterium	0.000220131	0.000317708	9.75768e-05
	D_0__Bacteria;D_1__Tenericutes;Other;Other;Other	7.37794e-05	1.985e-05	-5.39295e-05
	D_0__Bacteria;D_1__Verrucomicrobia;D_3__Puniceicoccales;D_4__Puniceicoccaceae;Other	0	1.40296e-06	1.40296e-06
	D_0__Bacteria;D_1__Verrucomicrobia;D_3__Verrucomicrobiales;D_4__Verrucomicrobiaceae;D_5__Akkermansia	0.0074114	0.00528735	-0.00212405
	D_0__Archaea;D_1__Euryarchaeota;D_3__Thermoplasmatales;D_4__Thermoplasmatales Incertae Sedis;D_5__Methanomassiliicoccus	2.0048e-06	1.1699e-06	-8.34897e-07
	D_0__Bacteria;D_1__Actinobacteria;D_3__Bifidobacteriales;D_4__Bifidobacteriaceae;D_5__Gardnerella	7.97824e-06	2.60319e-05	1.80537e-05
	D_0__Bacteria;D_1__Actinobacteria;D_3__Bifidobacteriales;D_4__Bifidobacteriaceae;D_5__Scardovia	9.5726e-06	5.48117e-06	-4.09143e-06
	D_0__Bacteria;D_1__Actinobacteria;D_3__Coriobacteriales;D_4__Coriobacteriaceae;D_5__Coriobacteriaceae UCG-002	2.53083e-08	1.49834e-06	1.47303e-06
	D_0__Bacteria;D_1__Actinobacteria;D_3__Corynebacteriales;D_4__Nocardiaceae;D_5__Rhodococcus	3.49062e-06	6.62051e-06	3.12988e-06
	D_0__Bacteria;D_1__Bacteroidetes;D_3__Bacteroidales;D_4__Prevotellaceae;D_5__Prevotellaceae UCG-001	7.1968e-05	4.58798e-08	-7.19221e-05
	D_0__Bacteria;D_1__Bacteroidetes;D_3__Bacteroidales;D_4__ratAN060301C;D_5__uncultured bacterium	7.3646e-06	5.26085e-07	-6.83852e-06
	D_0__Bacteria;D_1__Bacteroidetes;D_3__Bacteroidales;D_4__Rikenellaceae;D_5__Rikenella	1.31344e-05	1.50212e-06	-1.16323e-05
	D_0__Bacteria;D_1__Bacteroidetes;D_3__Bacteroidales;D_4__Rikenellaceae;Other	3.32162e-06	1.12229e-05	7.90127e-06
	D_0__Bacteria;D_1__Bacteroidetes;D_3__Flavobacteriales;D_4__Flavobacteriaceae;D_5__Cloacibacterium	0.00086109	0.000362266	-0.000498823
	D_0__Bacteria;D_1__Bacteroidetes;D_3__Sphingobacteriales;D_4__Sphingobacteriaceae;D_5__Pedobacter	2.363e-06	1.08441e-06	-1.27859e-06
	D_0__Bacteria;D_1__Cyanobacteria;D_3__Cercis gigantea;D_4__Cercis gigantea;D_5__Cercis gigantea	3.31197e-05	3.24429e-05	-6.76757e-07
	D_0__Bacteria;D_1__Deferribacteres;D_3__Deferribacterales;D_4__Deferribacteraceae;D_5__Mucispirillum	5.50783e-06	0	-5.50783e-06
	D_0__Bacteria;D_1__Firmicutes;D_3__Clostridiales;D_4__Defluviitaleaceae;D_5__Defluviitaleaceae UCG-011	3.14672e-05	5.80322e-05	2.65649e-05
	D_0__Bacteria;D_1__Firmicutes;D_3__Clostridiales;D_4__Eubacteriaceae;D_5__Eubacterium	3.31028e-05	2.55514e-05	-7.55137e-06
	D_0__Bacteria;D_1__Firmicutes;D_3__Clostridiales;D_4__Family XIII;D_5__Family XIII UCG-002	1.45662e-06	1.17667e-06	-2.79949e-07
	D_0__Bacteria;D_1__Firmicutes;D_3__Clostridiales;D_4__Lachnospiraceae;D_5__Cellulosilyticum	9.39045e-05	5.70197e-05	-3.68849e-05
	D_0__Bacteria;D_1__Firmicutes;D_3__Clostridiales;D_4__Lachnospiraceae;D_5__(Eubacterium) oxidoreducens group	0.000167787	0.000107974	-5.98129e-05
	D_0__Bacteria;D_1__Firmicutes;D_3__Clostridiales;D_4__Lachnospiraceae;D_5__Lachnospiraceae UCG-003	8.03949e-05	2.62795e-05	-5.41154e-05
	D_0__Bacteria;D_1__Firmicutes;D_3__Clostridiales;D_4__Lachnospiraceae;D_5__Lachnospiraceae UCG-006	0.00254066	0.00191617	-0.000624491
	D_0__Bacteria;D_1__Firmicutes;D_3__Clostridiales;D_4__Lachnospiraceae;D_5__Lachnospira	0.00476672	0.00535725	0.000590532
	D_0__Bacteria;D_1__Firmicutes;D_3__Clostridiales;D_4__Lachnospiraceae;D_5__Shuttleworthia	7.02196e-06	6.45601e-05	5.75381e-05
	D_0__Bacteria;D_1__Firmicutes;D_3__Clostridiales;D_4__Peptococcaceae;D_5__Dehalobacterium	6.38772e-07	7.03952e-07	6.51799e-08
	D_0__Bacteria;D_1__Firmicutes;D_3__Clostridiales;D_4__Ruminococcaceae;D_5__Papillibacter	1.694e-06	4.3973e-06	2.7033e-06
	D_0__Bacteria;D_1__Firmicutes;D_3__Clostridiales;D_4__Ruminococcaceae;D_5__Ruminococcaceae V9D2013 group	1.34315e-06	8.54563e-07	-4.88589e-07
	D_0__Bacteria;D_1__Firmicutes;D_3__Erysipelotrichales;D_4__Erysipelotrichaceae;D_5__Asteroleplasma	3.14877e-05	1.56155e-05	-1.58723e-05
	D_0__Bacteria;D_1__Firmicutes;D_3__Erysipelotrichales;D_4__Erysipelotrichaceae;D_5__Erysipelotrichaceae UCG-004	2.93989e-06	3.73031e-07	-2.56686e-06
	D_0__Bacteria;D_1__Firmicutes;D_3__Erysipelotrichales;D_4__Erysipelotrichaceae;D_5__Faecalicoccus	9.80326e-07	1.83302e-05	1.73499e-05
	D_0__Bacteria;D_1__Firmicutes;D_3__Lactobacillales;D_4__Aerococcaceae;D_5__Abiotrophia	3.13567e-05	2.37335e-05	-7.62318e-06
	D_0__Bacteria;D_1__Firmicutes;D_3__Lactobacillales;D_4__Carnobacteriaceae;D_5__Granulicatella	3.87571e-05	8.49412e-05	4.61842e-05
	D_0__Bacteria;D_1__Firmicutes;D_3__Lactobacillales;D_4__Carnobacteriaceae;Other	5.97919e-07	1.35389e-06	7.55971e-07
	D_0__Bacteria;D_1__Firmicutes;D_3__Lactobacillales;D_4__Lactobacillaceae;Other	0	7.18909e-07	7.18909e-07
	D_0__Bacteria;D_1__Firmicutes;D_3__Lactobacillales;D_4__Leuconostocaceae;D_5__Fructobacillus	0	8.16322e-07	8.16322e-07
	D_0__Bacteria;D_1__Firmicutes;D_3__Selenomonadales;D_4__Veillonellaceae;D_5__Selenomonas 3	9.15264e-06	0.000376318	0.000367166
	D_0__Bacteria;D_1__Fusobacteria;D_3__Fusobacteriales;D_4__CFT112H7;D_5__uncultured bacterium	0.000863442	1.07666e-05	-0.000852675
	D_0__Bacteria;D_1__Fusobacteria;D_3__Fusobacteriales;D_4__Fusobacteriaceae;Other	2.17675e-05	2.55735e-07	-2.15117e-05
	D_0__Bacteria;D_1__Fusobacteria;D_3__Fusobacteriales;D_4__Leptotrichiaceae;Other	6.53573e-07	0	-6.53573e-07
	D_0__Bacteria;D_1__Fusobacteria;D_3__Fusobacteriales;Other;Other	4.65776e-05	5.08732e-05	4.29561e-06
	D_0__Bacteria;D_1__Proteobacteria;D_3__Burkholderiales;D_4__Alcaligenaceae;D_5__Achromobacter	1.18713e-05	8.44548e-06	-3.42581e-06
	D_0__Bacteria;D_1__Proteobacteria;D_3__Burkholderiales;D_4__Comamonadaceae;D_5__Pelomonas	2.78907e-06	2.93483e-05	2.65592e-05
	D_0__Bacteria;D_1__Proteobacteria;D_3__Burkholderiales;D_4__Comamonadaceae;D_5__Variovorax	2.53503e-05	8.05364e-06	-1.72966e-05
	D_0__Bacteria;D_1__Proteobacteria;D_3__Burkholderiales;D_4__Oxalobacteraceae;D_5__uncultured	1.09083e-05	3.14426e-06	-7.76405e-06
	D_0__Bacteria;D_1__Proteobacteria;D_3__Desulfovibrionales;D_4__Desulfovibrionaceae;Other	8.15249e-08	1.59878e-07	7.83535e-08
	D_0__Bacteria;D_1__Proteobacteria;D_3__Enterobacteriales;D_4__Enterobacteriaceae;D_5__Citrobacter	7.76766e-05	0.000103683	2.60064e-05
	D_0__Bacteria;D_1__Proteobacteria;D_3__Enterobacteriales;D_4__Enterobacteriaceae;D_5__Cronobacter	2.18272e-06	4.09612e-07	-1.77311e-06
	D_0__Bacteria;D_1__Proteobacteria;D_3__Enterobacteriales;D_4__Enterobacteriaceae;D_5__Ewingella	0.000109812	4.29266e-07	-0.000109382
	D_0__Bacteria;D_1__Proteobacteria;D_3__Enterobacteriales;D_4__Enterobacteriaceae;D_5__Raoultella	7.18684e-06	5.79891e-06	-1.38793e-06
	D_0__Bacteria;D_1__Proteobacteria;D_3__Pasteurellales;D_4__Pasteurellaceae;D_5__Actinobacillus	0.000147008	0.000149188	2.17964e-06
	D_0__Bacteria;D_1__Proteobacteria;D_3__Pasteurellales;D_4__Pasteurellaceae;D_5__Aggregatibacter	0.00014116	0.000388208	0.000247047
	D_0__Bacteria;D_1__Proteobacteria;D_3__Pseudomonadales;D_4__Moraxellaceae;D_5__Acinetobacter	0.000975235	0.00025867	-0.000716564
	D_0__Bacteria;D_1__Proteobacteria;D_3__Rhizobiales;D_4__Phyllobacteriaceae;D_5__Phyllobacterium	1.11105e-06	3.63647e-06	2.52542e-06
	D_0__Bacteria;D_1__Spirochaetae;D_3__Spirochaetales;D_4__Spirochaetaceae;D_5__Treponema 2	4.21871e-06	2.21182e-07	-3.99753e-06
	D_0__Bacteria;D_1__Synergistetes;D_3__Synergistales;D_4__Synergistaceae;D_5__Pyramidobacter	4.79667e-06	1.34101e-05	8.61348e-06
	D_0__Bacteria;D_1__Tenericutes;D_3__Anaeroplasmatales;D_4__Anaeroplasmataceae;D_5__Anaeroplasma	7.0806e-05	0	-7.0806e-05
	D_0__Bacteria;D_1__Tenericutes;D_3__Mycoplasmatales;D_4__Mycoplasmataceae;D_5__Mycoplasma	3.80356e-06	3.06238e-07	-3.49732e-06
	D_0__Bacteria;D_1__Verrucomicrobia;D_3__Opitutae vadinHA64;D_4__uncultured bacterium;D_5__uncultured bacterium	4.8476e-07	0	-4.8476e-07
	D_0__Bacteria;D_1__Verrucomicrobia;D_3__uncultured rumen bacterium;D_4__uncultured rumen bacterium;D_5__uncultured rumen bacterium	2.96479e-06	0	-2.96479e-06
	D_0__Bacteria;D_1__Verrucomicrobia;D_3__Verrucomicrobiales;Other;Other	0	7.25536e-08	7.25536e-08
	D_0__Bacteria;D_1__Verrucomicrobia;Other;Other;Other	1.36836e-05	9.65951e-06	-4.02413e-06
	D_0__Bacteria;D_1__Actinobacteria;D_3__Actinomycetales;D_4__Actinomycetaceae;D_5__Mobiluncus	7.39393e-07	2.69707e-06	1.95768e-06
	D_0__Bacteria;D_1__Actinobacteria;D_3__Bifidobacteriales;D_4__Bifidobacteriaceae;D_5__Parascardovia	0	2.49246e-07	2.49246e-07
	D_0__Bacteria;D_1__Actinobacteria;D_3__Coriobacteriales;D_4__Coriobacteriaceae;D_5__Paraeggerthella	4.29511e-08	1.14277e-05	1.13848e-05
	D_0__Bacteria;D_1__Actinobacteria;D_3__Corynebacteriales;D_4__Corynebacteriaceae;D_5__uncultured	5.75837e-05	3.56134e-05	-2.19703e-05
	D_0__Bacteria;D_1__Actinobacteria;D_3__Frankiales;D_4__Sporichthyaceae;D_5__hgcI clade	0	1.64209e-06	1.64209e-06
	D_0__Bacteria;D_1__Actinobacteria;D_3__Micrococcales;D_4__Brevibacteriaceae;D_5__Brevibacterium	2.51508e-06	1.84872e-06	-6.66356e-07
	D_0__Bacteria;D_1__Actinobacteria;D_3__Micrococcales;D_4__Micrococcaceae;D_5__Micrococcus	3.06734e-05	1.69194e-05	-1.37541e-05
	D_0__Bacteria;D_1__Actinobacteria;D_3__Propionibacteriales;D_4__Propionibacteriaceae;D_5__Propionibacterium	3.54226e-05	0.000266831	0.000231409
	D_0__Bacteria;D_1__Bacteroidetes;D_3__Bacteroidales;D_4__Porphyromonadaceae;D_5__Dysgonomonas	1.06117e-05	6.0126e-06	-4.5991e-06
	D_0__Bacteria;D_1__Bacteroidetes;D_3__Cytophagales;D_4__Cytophagaceae;D_5__Dyadobacter	4.71918e-06	0	-4.71918e-06
	D_0__Bacteria;D_1__Deinococcus-Thermus;D_3__Deinococcales;D_4__Deinococcaceae;D_5__Deinococcus	1.47491e-06	0	-1.47491e-06
	D_0__Bacteria;D_1__Deinococcus-Thermus;D_3__Thermales;D_4__Thermaceae;D_5__Thermus	6.31343e-06	1.49605e-06	-4.81738e-06
	D_0__Bacteria;D_1__Firmicutes;D_3__Bacillales;D_4__Paenibacillaceae;D_5__Paenibacillus	6.12379e-06	0.000232594	0.00022647
	D_0__Bacteria;D_1__Firmicutes;D_3__Clostridiales;D_4__Clostridiaceae 1;D_5__Candidatus Arthromitus	6.57892e-07	3.43914e-07	-3.13978e-07
	D_0__Bacteria;D_1__Firmicutes;D_3__Clostridiales;D_4__Family XI;D_5__Gallicola	0	1.01037e-06	1.01037e-06
	D_0__Bacteria;D_1__Firmicutes;D_3__Clostridiales;D_4__Family XI;D_5__Murdochiella	3.68969e-06	6.22538e-06	2.53569e-06
	D_0__Bacteria;D_1__Firmicutes;D_3__Clostridiales;D_4__Family XI;D_5__Sedimentibacter	2.2199e-05	1.04812e-07	-2.20942e-05
	D_0__Bacteria;D_1__Firmicutes;D_3__Clostridiales;D_4__Family XI;D_5__uncultured	6.07541e-07	2.34921e-06	1.74167e-06
	D_0__Bacteria;D_1__Firmicutes;D_3__Clostridiales;D_4__Lachnospiraceae;D_5__Acetatifactor	4.42853e-08	2.07283e-07	1.62997e-07
	D_0__Bacteria;D_1__Firmicutes;D_3__Clostridiales;D_4__Lachnospiraceae;D_5__Acetitomaculum	8.55732e-08	2.03485e-06	1.94927e-06
	D_0__Bacteria;D_1__Firmicutes;D_3__Clostridiales;D_4__Lachnospiraceae;D_5__Johnsonella	4.44616e-06	4.19396e-06	-2.52201e-07
	D_0__Bacteria;D_1__Firmicutes;D_3__Clostridiales;D_4__Lachnospiraceae;D_5__Lachnospiraceae FE2018 group	9.26174e-08	1.8469e-06	1.75428e-06
	D_0__Bacteria;D_1__Firmicutes;D_3__Clostridiales;D_4__Lachnospiraceae;D_5__Lachnospiraceae UCG-002	5.13507e-06	5.28588e-06	1.50813e-07
	D_0__Bacteria;D_1__Firmicutes;D_3__Erysipelotrichales;D_4__Erysipelotrichaceae;D_5__Allobaculum	8.45779e-05	1.46864e-05	-6.98915e-05
	D_0__Bacteria;D_1__Firmicutes;D_3__Erysipelotrichales;D_4__Erysipelotrichaceae;D_5__uncultured bacterium	1.4845e-06	1.81849e-05	1.67004e-05
	D_0__Bacteria;D_1__Firmicutes;D_3__Lactobacillales;D_4__Carnobacteriaceae;D_5__Carnobacterium	3.4974e-05	1.18079e-06	-3.37932e-05
	D_0__Bacteria;D_1__Parcubacteria;D_3__uncultured bacterium;D_4__uncultured bacterium;D_5__uncultured bacterium	8.68567e-07	3.11393e-06	2.24536e-06
	D_0__Bacteria;D_1__Proteobacteria;D_3__Campylobacterales;D_4__Helicobacteraceae;D_5__Helicobacter	2.41754e-05	6.19892e-05	3.78137e-05
	D_0__Bacteria;D_1__Proteobacteria;D_3__Cardiobacteriales;D_4__Cardiobacteriaceae;D_5__Cardiobacterium	3.59183e-06	1.40525e-07	-3.4513e-06
	D_0__Bacteria;D_1__Proteobacteria;D_3__Enterobacteriales;D_4__Enterobacteriaceae;D_5__Edwardsiella	1.9209e-06	0	-1.9209e-06
	D_0__Bacteria;D_1__Proteobacteria;D_3__Enterobacteriales;D_4__Enterobacteriaceae;D_5__Hafnia	5.48516e-05	7.06136e-07	-5.41455e-05
	D_0__Bacteria;D_1__Proteobacteria;D_3__Enterobacteriales;D_4__Enterobacteriaceae;D_5__Klebsiella	2.64492e-05	8.84108e-06	-1.76081e-05
	D_0__Bacteria;D_1__Proteobacteria;D_3__Neisseriales;D_4__Neisseriaceae;D_5__Eikenella	0.000205592	0.000412585	0.000206993
	D_0__Bacteria;D_1__Proteobacteria;D_3__Oceanospirillales;D_4__Oceanospirillaceae;D_5__Marinomonas	7.30163e-07	2.814e-06	2.08383e-06
	D_0__Bacteria;D_1__Proteobacteria;D_3__Pseudomonadales;D_4__Moraxellaceae;D_5__Moraxella	7.79642e-05	2.90088e-05	-4.89554e-05
	D_0__Bacteria;D_1__Proteobacteria;D_3__Rhizobiales;D_4__Methylobacteriaceae;D_5__Methylobacterium	0.000387789	1.91213e-05	-0.000368668
	D_0__Bacteria;D_1__Proteobacteria;D_3__Rhodobacterales;D_4__Rhodobacteraceae;D_5__Paracocccus	6.34973e-06	1.82669e-05	1.19172e-05
	D_0__Bacteria;D_1__Proteobacteria;D_3__Rhodobacterales;D_4__Rhodobacteraceae;D_5__Rhodobacter	4.55669e-06	4.22487e-06	-3.31817e-07
	D_0__Bacteria;D_1__Proteobacteria;D_3__Sphingomonadales;D_4__Erythrobacteraceae;D_5__Erythrobacter	6.21771e-06	3.58577e-07	-5.85913e-06
	D_0__Bacteria;D_1__Proteobacteria;D_3__Sphingomonadales;D_4__Sphingomonadaceae;D_5__Sphingomonas	7.34522e-05	2.50222e-05	-4.843e-05
	D_0__Bacteria;D_1__Proteobacteria;D_3__Xanthomonadales;D_4__Xanthomonadaceae;D_5__Stenotrophomonas	3.58499e-05	4.28033e-05	6.95341e-06
	D_0__Bacteria;D_1__Saccharibacteria;D_3__Unknown Order;D_4__Unknown Family;D_5__Candidatus Saccharimonas	4.54673e-06	6.44055e-06	1.89382e-06
	D_0__Bacteria;D_1__Actinobacteria;D_3__Micrococcales;D_4__Micrococcaceae;Other	0	2.57773e-08	2.57773e-08
	D_0__Bacteria;D_1__Bacteroidetes;D_3__Bacteroidales;D_4__Porphyromonadaceae;D_5__Tannerella	1.18021e-05	2.07661e-06	-9.72551e-06
	D_0__Bacteria;D_1__Bacteroidetes;D_3__Bacteroidales;D_4__Prevotellaceae;D_5__Prevotella 1	1.33499e-07	0	-1.33499e-07
	D_0__Bacteria;D_1__Bacteroidetes;D_3__Flavobacteriales;D_4__Flavobacteriaceae;D_5__Bergeyella	1.34177e-05	1.3405e-06	-1.20772e-05
	D_0__Bacteria;D_1__Bacteroidetes;D_3__Flavobacteriales;D_4__Flavobacteriaceae;D_5__Capnocytophaga	7.8491e-06	5.53041e-07	-7.29606e-06
	D_0__Bacteria;D_1__Bacteroidetes;D_3__Flavobacteriales;D_4__Flavobacteriaceae;D_5__Chryseobacterium	5.57736e-05	0.00013982	8.40462e-05
	D_0__Bacteria;D_1__Bacteroidetes;D_3__Flavobacteriales;D_4__Flavobacteriaceae;D_5__Flavobacterium	3.18057e-06	4.04027e-06	8.59697e-07
	D_0__Bacteria;D_1__Bacteroidetes;D_3__Flavobacteriales;D_4__Flavobacteriaceae;Other	7.86965e-05	1.26779e-08	-7.86839e-05
	D_0__Bacteria;D_1__Bacteroidetes;D_3__Sphingobacteriales;D_4__WCHB1-69;D_5__Bacteroidales genomosp. P3 oral clone MB1_G34	7.06457e-07	0	-7.06457e-07
	D_0__Bacteria;D_1__Candidate division SR1;D_3__SR1 bacterium canine oral taxon 380;D_4__SR1 bacterium canine oral taxon 380;D_5__SR1 bacterium canine oral taxon 380	1.19592e-06	0	-1.19592e-06
	D_0__Bacteria;D_1__Cyanobacteria;D_3__Phaseolus acutifolius (tepary bean);D_4__Phaseolus acutifolius (tepary bean);D_5__Phaseolus acutifolius (tepary bean)	1.23106e-07	2.00127e-07	7.70216e-08
	D_0__Bacteria;D_1__Firmicutes;D_3__Bacillales;D_4__Bacillaceae;Other	6.13342e-05	5.79962e-06	-5.55346e-05
	D_0__Bacteria;D_1__Firmicutes;D_3__Clostridiales;D_4__Peptostreptococcaceae;D_5__Filifactor	4.43535e-07	0	-4.43535e-07
	D_0__Bacteria;D_1__Proteobacteria;D_3__Burkholderiales;D_4__Burkholderiaceae;D_5__Burkholderia	1.2996e-05	2.596e-06	-1.04e-05
	D_0__Bacteria;D_1__Proteobacteria;D_3__Burkholderiales;D_4__Burkholderiaceae;D_5__Lautropia	9.5368e-06	2.00361e-05	1.04993e-05
	D_0__Bacteria;D_1__Proteobacteria;D_3__Burkholderiales;D_4__Comamonadaceae;D_5__Acidovorax	0.00010432	1.9935e-05	-8.43847e-05
	D_0__Bacteria;D_1__Proteobacteria;D_3__Enterobacteriales;D_4__Enterobacteriaceae;D_5__Pantoea	1.30157e-06	2.74179e-06	1.44022e-06
	D_0__Bacteria;D_1__Proteobacteria;D_3__Enterobacteriales;D_4__Enterobacteriaceae;D_5__Providencia	9.82621e-05	1.97119e-05	-7.85503e-05
	D_0__Bacteria;D_1__Proteobacteria;D_3__Enterobacteriales;D_4__Enterobacteriaceae;D_5__Salmonella	2.70078e-07	1.39838e-06	1.1283e-06
	D_0__Bacteria;D_1__Proteobacteria;D_3__Enterobacteriales;D_4__Enterobacteriaceae;D_5__Serratia	5.93068e-06	2.9695e-06	-2.96118e-06
	D_0__Bacteria;D_1__Proteobacteria;D_3__Neisseriales;D_4__Neisseriaceae;Other	5.31841e-06	9.40704e-06	4.08863e-06
	D_0__Bacteria;D_1__Firmicutes;D_3__Clostridiales;D_4__Clostridiaceae 1;D_5__Clostridium sensu stricto 4	0	5.87472e-08	5.87472e-08
	D_0__Bacteria;D_1__Firmicutes;D_3__Clostridiales;D_4__Eubacteriaceae;D_5__Pseudoramibacter	0	7.25536e-08	7.25536e-08
	D_0__Bacteria;D_1__Firmicutes;D_3__Clostridiales;D_4__Lachnospiraceae;D_5__Mobilitalea	5.13787e-07	0	-5.13787e-07
	D_0__Bacteria;D_1__Firmicutes;D_3__Lactobacillales;D_4__Aerococcaceae;D_5__Facklamia	1.21508e-06	1.06446e-07	-1.10864e-06
	D_0__Bacteria;D_1__Firmicutes;D_3__Selenomonadales;D_4__Veillonellaceae;D_5__Negativicoccus	3.63261e-06	2.93279e-05	2.56953e-05
	D_0__Bacteria;D_1__Proteobacteria;D_3__Aeromonadales;D_4__Aeromonadaceae;D_5__Tolumonas	1.1906e-06	2.66485e-07	-9.24114e-07
	D_0__Bacteria;D_1__Firmicutes;D_3__Bacillales;D_4__Family XII;D_5__Exiguobacterium	0.000236049	2.30028e-06	-0.000233749
	D_0__Bacteria;D_1__Firmicutes;D_3__Clostridiales;D_4__Lachnospiraceae;D_5__Lachnospiraceae AC2044 group	6.90264e-07	6.66419e-06	5.97393e-06
	D_0__Bacteria;D_1__Firmicutes;D_3__Clostridiales;D_4__Peptostreptococcaceae;D_5__Asaccharospora	0.000102561	2.66917e-05	-7.58689e-05
	D_0__Bacteria;D_1__Firmicutes;D_3__Lactobacillales;D_4__16d63.751;D_5__uncultured Lactobacillales bacterium	9.58352e-05	0.000127022	3.11872e-05
	D_0__Bacteria;D_1__Firmicutes;D_3__Lactobacillales;D_4__P5D1-392;D_5__uncultured bacterium	1.86816e-08	7.13466e-08	5.2665e-08
	D_0__Bacteria;D_1__Proteobacteria;D_3__Enterobacteriales;D_4__Enterobacteriaceae;D_5__Tatumella	1.57191e-06	1.37803e-06	-1.93878e-07
	D_0__Bacteria;D_1__Proteobacteria;D_3__Pasteurellales;D_4__Pasteurellaceae;D_5__Mannheimia	0.000145215	2.88394e-05	-0.000116376
	D_0__Archaea;D_1__Euryarchaeota;D_3__Methanobacteriales;D_4__Methanobacteriaceae;D_5__Methanobacterium	3.38758e-06	2.58439e-05	2.24563e-05
	D_0__Bacteria;D_1__Fusobacteria;D_3__Fusobacteriales;D_4__Leptotrichiaceae;D_5__Sneathia	2.75025e-07	6.14466e-05	6.11716e-05
	D_0__Bacteria;D_1__Proteobacteria;D_3__Campylobacterales;D_4__Campylobacteraceae;D_5__Arcobacter	7.98852e-08	2.84534e-07	2.04648e-07
	D_0__Bacteria;D_1__Proteobacteria;D_3__Neisseriales;D_4__Neisseriaceae;D_5__Microvirgula	4.76467e-08	4.98043e-07	4.50396e-07
	D_0__Bacteria;D_1__Proteobacteria;D_3__Pasteurellales;D_4__Pasteurellaceae;D_5__Necropsobacter	9.32935e-07	1.48336e-06	5.50428e-07
	D_0__Bacteria;D_1__Proteobacteria;D_3__Rhodospirillales;D_4__Rhodospirillaceae;Other	4.06508e-07	8.04554e-07	3.98047e-07
	D_0__Bacteria;D_1__Actinobacteria;D_3__Corynebacteriales;D_4__Mycobacteriaceae;D_5__Mycobacterium	2.18476e-06	1.80471e-06	-3.80049e-07
	D_0__Bacteria;D_1__Actinobacteria;D_3__Micrococcales;D_4__Dermabacteraceae;D_5__Dermabacter	6.81396e-07	1.00993e-07	-5.80404e-07
	D_0__Bacteria;D_1__Actinobacteria;D_3__Micrococcales;D_4__Intrasporangiaceae;D_5__Janibacter	6.9938e-06	2.3671e-07	-6.75709e-06
	D_0__Bacteria;D_1__Actinobacteria;D_3__Micrococcales;D_4__Micrococcaceae;D_5__Kocuria	2.07121e-05	8.94814e-06	-1.17639e-05
	D_0__Bacteria;D_1__Actinobacteria;D_3__Propionibacteriales;D_4__Nocardioidaceae;D_5__Nocardioides	5.05976e-06	4.7311e-07	-4.58665e-06
	D_0__Bacteria;D_1__Bacteroidetes;D_3__Sphingobacteriales;D_4__env.OPS 17;D_5__uncultured bacterium	1.52801e-05	7.34473e-08	-1.52066e-05
	D_0__Bacteria;D_1__Chloroflexi;D_3__uncultured Anaerolineae bacterium;D_4__uncultured Anaerolineae bacterium;D_5__uncultured Anaerolineae bacterium	2.37626e-06	0	-2.37626e-06
	D_0__Bacteria;D_1__Chloroflexi;Other;Other;Other	2.73673e-06	0	-2.73673e-06
	D_0__Bacteria;D_1__Firmicutes;D_3__Bacillales;D_4__Bacillaceae;D_5__Geobacillus	1.61529e-05	3.6927e-05	2.07741e-05
	D_0__Bacteria;D_1__Firmicutes;D_3__Bacillales;D_4__Bacillaceae;D_5__Oceanobacillus	0	1.59278e-06	1.59278e-06
	D_0__Bacteria;D_1__Firmicutes;D_3__Clostridiales;D_4__Lachnospiraceae;D_5__Catonella	1.06142e-05	5.13499e-06	-5.47922e-06
	D_0__Bacteria;D_1__Firmicutes;D_3__Erysipelotrichales;D_4__Erysipelotrichaceae;D_5__Bulleidia	9.19155e-07	1.90759e-06	9.88435e-07
	D_0__Bacteria;D_1__Proteobacteria;D_3__Burkholderiales;D_4__Comamonadaceae;D_5__Curvibacter	4.46796e-08	1.39025e-07	9.43456e-08
	D_0__Bacteria;D_1__Proteobacteria;D_3__Burkholderiales;D_4__Comamonadaceae;D_5__Delftia	5.28785e-05	6.41276e-05	1.12491e-05
	D_0__Bacteria;D_1__Proteobacteria;D_3__Burkholderiales;D_4__Oxalobacteraceae;D_5__Massilia	3.88271e-05	9.73685e-06	-2.90903e-05
	D_0__Bacteria;D_1__Proteobacteria;D_3__Caulobacterales;D_4__Caulobacteraceae;D_5__Brevundimonas	7.48498e-05	2.64314e-05	-4.84184e-05
	D_0__Bacteria;D_1__Proteobacteria;D_3__Caulobacterales;D_4__Caulobacteraceae;D_5__Caulobacter	8.50518e-06	1.3358e-05	4.85282e-06
	D_0__Bacteria;D_1__Proteobacteria;D_3__Hydrogenophilales;D_4__Hydrogenophilaceae;D_5__Hydrogenophilus	1.20137e-05	4.9679e-08	-1.1964e-05
	D_0__Bacteria;D_1__Proteobacteria;D_3__Hydrogenophilales;D_4__Hydrogenophilaceae;D_5__Tepidiphilus	6.64701e-06	4.93728e-07	-6.15329e-06
	D_0__Bacteria;D_1__Proteobacteria;D_3__Rhizobiales;D_4__Hyphomicrobiaceae;D_5__Hyphomicrobium	3.22881e-05	5.97247e-06	-2.63156e-05
	D_0__Bacteria;D_1__Proteobacteria;D_3__Rhodocyclales;D_4__Rhodocyclaceae;D_5__uncultured	5.15531e-06	2.33848e-07	-4.92146e-06
	D_0__Bacteria;D_1__Proteobacteria;D_3__Rickettsiales;Other;Other	1.12873e-05	0	-1.12873e-05
	D_0__Bacteria;D_1__Proteobacteria;D_3__Sphingomonadales;D_4__Sphingomonadaceae;D_5__Blastomonas	2.96728e-07	7.75088e-07	4.78361e-07
	D_0__Bacteria;D_1__Proteobacteria;D_3__Sphingomonadales;D_4__Sphingomonadaceae;D_5__Novosphingobium	3.44567e-05	1.16184e-05	-2.28383e-05
	D_0__Bacteria;D_1__Proteobacteria;D_3__Sphingomonadales;D_4__Sphingomonadaceae;D_5__Sphingobium	2.22343e-05	3.35933e-05	1.1359e-05
	D_0__Bacteria;D_1__Proteobacteria;D_3__Sphingomonadales;D_4__Sphingomonadaceae;D_5__Sphingopyxis	1.76217e-06	3.57603e-07	-1.40457e-06
	D_0__Bacteria;D_1__Proteobacteria;D_3__Xanthomonadales;D_4__Xanthomonadaceae;D_5__Pseudoxanthomonas	0.000137662	1.31282e-07	-0.000137531
	D_0__Bacteria;D_1__Acidobacteria;D_3__Acidobacteriales;D_4__Acidobacteriaceae (Subgroup 1);D_5__Terriglobus	1.8043e-06	0	-1.8043e-06
	D_0__Bacteria;D_1__Acidobacteria;D_3__Subgroup 3;D_4__Unknown Family;D_5__Bryobacter	2.8284e-07	0	-2.8284e-07
	D_0__Bacteria;D_1__Acidobacteria;D_3__Subgroup 4;D_4__Unknown Family;D_5__Blastocatella	7.51822e-06	1.8521e-07	-7.33302e-06
	D_0__Bacteria;D_1__Acidobacteria;D_3__Subgroup 6;D_4__Acidobacteria bacterium IGE-003;D_5__Acidobacteria bacterium IGE-003	1.10255e-06	0	-1.10255e-06
	D_0__Bacteria;D_1__Actinobacteria;D_3__Coriobacteriales;D_4__Coriobacteriaceae;D_5__Cryptobacterium	3.32452e-07	8.47269e-08	-2.47725e-07
	D_0__Bacteria;D_1__Actinobacteria;D_3__Frankiales;D_4__Geodermatophilaceae;D_5__Modestobacter	4.20311e-08	0	-4.20311e-08
	D_0__Bacteria;D_1__Actinobacteria;D_3__Frankiales;Other;Other	3.05188e-06	2.18121e-07	-2.83376e-06
	D_0__Bacteria;D_1__Actinobacteria;D_3__Gaiellales;D_4__uncultured;D_5__uncultured Conexibacter sp.	1.36836e-06	0	-1.36836e-06
	D_0__Bacteria;D_1__Actinobacteria;D_3__Micrococcales;D_4__Cellulomonadaceae;D_5__Cellulomonas	3.0302e-06	0	-3.0302e-06
	D_0__Bacteria;D_1__Actinobacteria;D_3__Micrococcales;D_4__Intrasporangiaceae;Other	4.32411e-08	1.97843e-07	1.54602e-07
	D_0__Bacteria;D_1__Actinobacteria;D_3__Micrococcales;D_4__Microbacteriaceae;Other	6.42729e-05	1.85183e-05	-4.57546e-05
	D_0__Bacteria;D_1__Actinobacteria;D_3__Micrococcales;D_4__Micrococcaceae;D_5__Arthrobacter	1.88164e-06	1.23772e-06	-6.43914e-07
	D_0__Bacteria;D_1__Actinobacteria;D_3__Pseudonocardiales;D_4__Pseudonocardiaceae;D_5__Pseudonocardia	1.06093e-06	0	-1.06093e-06
	D_0__Bacteria;D_1__Armatimonadetes;D_3__uncultured Kribbella sp.;D_4__uncultured Kribbella sp.;D_5__uncultured Kribbella sp.	7.48183e-06	8.52241e-06	1.04057e-06
	D_0__Bacteria;D_1__Bacteroidetes;D_3__Cytophagales;D_4__Cytophagaceae;D_5__Cytophaga	9.86798e-07	5.33526e-07	-4.53271e-07
	D_0__Bacteria;D_1__Bacteroidetes;D_3__Cytophagales;D_4__Cytophagaceae;D_5__uncultured	2.87892e-05	3.07234e-06	-2.57168e-05
	D_0__Bacteria;D_1__Bacteroidetes;D_3__Sphingobacteriales;D_4__Chitinophagaceae;D_5__Hydrotalea	8.12549e-06	4.65724e-06	-3.46825e-06
	D_0__Bacteria;D_1__Bacteroidetes;D_3__Sphingobacteriales;D_4__Chitinophagaceae;D_5__Sediminibacterium	1.85272e-06	8.5755e-07	-9.95173e-07
	D_0__Bacteria;D_1__Bacteroidetes;D_3__Sphingobacteriales;D_4__Chitinophagaceae;D_5__Terrimonas	6.52572e-06	0	-6.52572e-06
	D_0__Bacteria;D_1__Bacteroidetes;D_3__Sphingobacteriales;D_4__Chitinophagaceae;D_5__uncultured	1.79577e-05	1.65704e-05	-1.38725e-06
	D_0__Bacteria;D_1__Bacteroidetes;D_3__Sphingobacteriales;D_4__NS11-12 marine group;D_5__uncultured soil bacterium	2.81676e-07	0	-2.81676e-07
	D_0__Bacteria;D_1__Bacteroidetes;D_3__Sphingobacteriales;D_4__Sphingobacteriaceae;D_5__Mucilaginibacter	2.032e-06	8.50425e-07	-1.18157e-06
	D_0__Bacteria;D_1__Bacteroidetes;D_3__Sphingobacteriales;D_4__Sphingobacteriaceae;D_5__Nubsella	6.34721e-06	5.32971e-07	-5.81424e-06
	D_0__Bacteria;D_1__Chlorobi;D_3__Chlorobiales;D_4__OPB56;D_5__uncultured bacterium KF-JG30-B11	3.42091e-06	0	-3.42091e-06
	D_0__Bacteria;D_1__Cyanobacteria;D_3__Obscuribacterales;D_4__uncultured actinobacterium;D_5__uncultured actinobacterium	1.56827e-05	1.55031e-05	-1.79645e-07
	D_0__Bacteria;D_1__Cyanobacteria;D_3__unidentified;D_4__unidentified;D_5__unidentified	2.52312e-07	2.62497e-06	2.37265e-06
	D_0__Bacteria;D_1__Firmicutes;D_3__Bacillales;D_4__Planococcaceae;D_5__Psychrobacillus	3.82068e-06	8.47061e-07	-2.97362e-06
	D_0__Bacteria;D_1__Firmicutes;D_3__Bacillales;D_4__Planococcaceae;Other	6.71775e-06	2.35939e-06	-4.35836e-06
	D_0__Bacteria;D_1__Firmicutes;D_3__Lactobacillales;D_4__Carnobacteriaceae;D_5__Dolosigranulum	7.9646e-06	0	-7.9646e-06
	D_0__Bacteria;D_1__Firmicutes;D_3__Selenomonadales;D_4__Veillonellaceae;D_5__Selenomonas 4	2.55367e-07	1.79768e-05	1.77214e-05
	D_0__Bacteria;D_1__Gemmatimonadetes;D_3__Gemmatimonadales;D_4__Gemmatimonadaceae;D_5__Gemmatimonas	3.9934e-06	0	-3.9934e-06
	D_0__Bacteria;D_1__Gemmatimonadetes;D_3__Gemmatimonadales;D_4__Gemmatimonadaceae;D_5__uncultured	4.0906e-07	4.24144e-09	-4.04819e-07
	D_0__Bacteria;D_1__Latescibacteria;D_3__uncultured Acidobacterium sp.;D_4__uncultured Acidobacterium sp.;D_5__uncultured Acidobacterium sp.	6.89232e-08	0	-6.89232e-08
	D_0__Bacteria;D_1__Planctomycetes;D_3__Planctomycetales;D_4__Planctomycetaceae;D_5__Gemmata	2.00331e-05	0	-2.00331e-05
	D_0__Bacteria;D_1__Planctomycetes;D_3__Planctomycetales;D_4__Planctomycetaceae;D_5__Pirellula	1.71045e-06	0	-1.71045e-06
	D_0__Bacteria;D_1__Planctomycetes;D_3__Planctomycetales;D_4__Planctomycetaceae;D_5__Planctomyces	1.63344e-05	0	-1.63344e-05
	D_0__Bacteria;D_1__Planctomycetes;D_3__Planctomycetales;D_4__Planctomycetaceae;D_5__uncultured	5.93253e-06	0	-5.93253e-06
	D_0__Bacteria;D_1__Proteobacteria;D_3__Alteromonadales;D_4__Shewanellaceae;D_5__Shewanella	7.70392e-06	0	-7.70392e-06
	D_0__Bacteria;D_1__Proteobacteria;D_3__Bdellovibrionales;D_4__Bdellovibrionaceae;D_5__Bdellovibrio	7.29169e-07	2.34637e-07	-4.94533e-07
	D_0__Bacteria;D_1__Proteobacteria;D_3__Burkholderiales;D_4__Comamonadaceae;D_5__Piscinibacter	1.1403e-07	2.13038e-08	-9.27264e-08
	D_0__Bacteria;D_1__Proteobacteria;D_3__Burkholderiales;D_4__Oxalobacteraceae;D_5__Janthinobacterium	8.41299e-06	2.45319e-07	-8.16767e-06
	D_0__Bacteria;D_1__Proteobacteria;D_3__Burkholderiales;D_4__Oxalobacteraceae;D_5__Undibacterium	5.58605e-08	1.89636e-07	1.33775e-07
	D_0__Bacteria;D_1__Proteobacteria;D_3__Caulobacterales;D_4__Caulobacteraceae;D_5__Asticcacaulis	2.25998e-06	2.7818e-07	-1.9818e-06
	D_0__Bacteria;D_1__Proteobacteria;D_3__Caulobacterales;D_4__Caulobacteraceae;D_5__Phenylobacterium	1.30932e-05	9.3723e-06	-3.72088e-06
	D_0__Bacteria;D_1__Proteobacteria;D_3__Caulobacterales;D_4__Caulobacteraceae;D_5__uncultured	9.83436e-06	0	-9.83436e-06
	D_0__Bacteria;D_1__Proteobacteria;D_3__Caulobacterales;D_4__Hyphomonadaceae;D_5__Hirschia	7.98212e-06	0	-7.98212e-06
	D_0__Bacteria;D_1__Proteobacteria;D_3__Caulobacterales;D_4__Hyphomonadaceae;D_5__Woodsholea	1.36836e-06	0	-1.36836e-06
	D_0__Bacteria;D_1__Proteobacteria;D_3__Cellvibrionales;D_4__Cellvibrionaceae;D_5__Cellvibrio	0	5.15799e-07	5.15799e-07
	D_0__Bacteria;D_1__Proteobacteria;D_3__Enterobacteriales;D_4__Enterobacteriaceae;D_5__Pectobacterium	0	3.45385e-06	3.45385e-06
	D_0__Bacteria;D_1__Proteobacteria;D_3__Methylophilales;D_4__Methylophilaceae;D_5__Methylobacillus	6.6761e-06	4.88389e-07	-6.18771e-06
	D_0__Bacteria;D_1__Proteobacteria;D_3__Myxococcales;D_4__BIrii41;D_5__uncultured proteobacterium	4.79292e-05	0	-4.79292e-05
	D_0__Bacteria;D_1__Proteobacteria;D_3__Nitrosomonadales;D_4__Nitrosomonadaceae;D_5__uncultured	9.38052e-06	0	-9.38052e-06
	D_0__Bacteria;D_1__Proteobacteria;D_3__Oligoflexales;D_4__uncultured Geoalkalibacter sp.;D_5__uncultured Geoalkalibacter sp.	5.63374e-07	2.25016e-06	1.68678e-06
	D_0__Bacteria;D_1__Proteobacteria;D_3__Pasteurellales;D_4__Pasteurellaceae;D_5__Pasteurella	0.000899667	4.34249e-06	-0.000895324
	D_0__Bacteria;D_1__Proteobacteria;D_3__Pseudomonadales;D_4__Moraxellaceae;D_5__Alkanindiges	6.46147e-07	5.10396e-08	-5.95107e-07
	D_0__Bacteria;D_1__Proteobacteria;D_3__Rhizobiales;D_4__A0839;D_5__uncultured gamma proteobacterium	1.23624e-06	0	-1.23624e-06
	D_0__Bacteria;D_1__Proteobacteria;D_3__Rhizobiales;D_4__Bradyrhizobiaceae;D_5__Bradyrhizobium	0.000228757	3.30587e-05	-0.000195698
	D_0__Bacteria;D_1__Proteobacteria;D_3__Rhizobiales;D_4__Bradyrhizobiaceae;Other	0	6.52335e-06	6.52335e-06
	D_0__Bacteria;D_1__Proteobacteria;D_3__Rhizobiales;D_4__Hyphomicrobiaceae;D_5__Devosia	2.02631e-07	3.90189e-07	1.87558e-07
	D_0__Bacteria;D_1__Proteobacteria;D_3__Rhizobiales;D_4__Hyphomicrobiaceae;D_5__uncultured	2.31682e-07	2.9534e-07	6.36582e-08
	D_0__Bacteria;D_1__Proteobacteria;D_3__Rhizobiales;D_4__Phyllobacteriaceae;D_5__Aminobacter	6.05891e-06	1.71887e-07	-5.88702e-06
	D_0__Bacteria;D_1__Proteobacteria;D_3__Rhizobiales;D_4__Phyllobacteriaceae;D_5__Mesorhizobium	5.7455e-08	1.50544e-07	9.30892e-08
	D_0__Bacteria;D_1__Proteobacteria;D_3__Rhizobiales;D_4__Rhizobiaceae;D_5__Rhizobium	0.000217488	3.17458e-05	-0.000185742
	D_0__Bacteria;D_1__Proteobacteria;D_3__Rhizobiales;D_4__Xanthobacteraceae;D_5__Variibacter	1.56886e-05	0	-1.56886e-05
	D_0__Bacteria;D_1__Proteobacteria;D_3__Rhizobiales;Other;Other	1.50208e-05	4.18116e-08	-1.49789e-05
	D_0__Bacteria;D_1__Proteobacteria;D_3__Rhodobacterales;D_4__Rhodobacteraceae;Other	2.87057e-06	2.92592e-07	-2.57798e-06
	D_0__Bacteria;D_1__Proteobacteria;D_3__Rhodospirillales;D_4__Rhodospirillaceae;D_5__Skermanella	1.02814e-06	0	-1.02814e-06
	D_0__Bacteria;D_1__Proteobacteria;D_3__Rhodospirillales;D_4__Rhodospirillales Incertae Sedis;D_5__Reyranella	4.12111e-05	1.33674e-05	-2.78437e-05
	D_0__Bacteria;D_1__Proteobacteria;D_3__Rhodospirillales;Other;Other	3.39618e-07	0	-3.39618e-07
	D_0__Bacteria;D_1__Proteobacteria;D_3__Sphingomonadales;D_4__Sphingomonadaceae;Other	2.28322e-05	1.28311e-06	-2.15491e-05
	D_0__Bacteria;D_1__Proteobacteria;D_3__TRA3-20;D_4__uncultured delta proteobacterium;D_5__uncultured delta proteobacterium	6.40793e-06	2.85518e-08	-6.37937e-06
	D_0__Bacteria;D_1__Proteobacteria;D_3__Xanthomonadales;D_4__Nevskiaceae;D_5__Hydrocarboniphaga	8.22309e-05	2.11459e-05	-6.10849e-05
	D_0__Bacteria;D_1__Proteobacteria;D_3__Xanthomonadales;D_4__Xanthomonadaceae;D_5__Dokdonella	2.56893e-07	0	-2.56893e-07
	D_0__Bacteria;D_1__Proteobacteria;D_3__Xanthomonadales;D_4__Xanthomonadaceae;D_5__Silanimonas	4.38841e-05	1.91946e-06	-4.19646e-05
	D_0__Bacteria;D_1__Proteobacteria;D_3__Xanthomonadales;D_4__Xanthomonadaceae;Other	7.02096e-07	2.51675e-06	1.81465e-06
	D_0__Bacteria;D_1__Proteobacteria;D_3__Xanthomonadales;D_4__Xanthomonadales Incertae Sedis;D_5__Acidibacter	4.71491e-07	0	-4.71491e-07
	D_0__Bacteria;D_1__TM6;D_3__uncultured proteobacterium;D_4__uncultured proteobacterium;D_5__uncultured proteobacterium	1.07302e-06	6.31111e-05	6.2038e-05
	D_0__Bacteria;D_1__Verrucomicrobia;D_3__Chthoniobacterales;D_4__Chthoniobacteraceae;D_5__Chthoniobacter	0	1.48286e-06	1.48286e-06
	D_0__Bacteria;D_1__Verrucomicrobia;D_3__Opitutales;D_4__Opitutaceae;D_5__Opitutus	4.15758e-06	0	-4.15758e-06
	D_0__Bacteria;D_1__WD272;D_3__uncultured Firmicutes bacterium;D_4__uncultured Firmicutes bacterium;D_5__uncultured Firmicutes bacterium	4.41646e-06	6.02533e-06	1.60888e-06
	D_0__Bacteria;D_1__Actinobacteria;D_3__Actinomycetales;D_4__Actinomycetaceae;D_5__Actinotignum	0	5.18443e-08	5.18443e-08
	D_0__Bacteria;D_1__Actinobacteria;D_3__Micrococcales;D_4__Microbacteriaceae;D_5__Leifsonia	0	2.1489e-08	2.1489e-08
	D_0__Bacteria;D_1__Bacteroidetes;D_3__Sphingobacteriales;D_4__Chitinophagaceae;D_5__Flavisolibacter	4.12391e-08	0	-4.12391e-08
	D_0__Bacteria;D_1__Cyanobacteria;D_3__Gastranaerophilales;D_4__Acinetobacter sp. CAG:196;D_5__Acinetobacter sp. CAG:196	2.10637e-05	7.48052e-06	-1.35832e-05
	D_0__Bacteria;D_1__Firmicutes;D_3__Clostridiales;D_4__Ruminococcaceae;D_5__Fastidiosipila	8.13928e-07	2.46623e-07	-5.67306e-07
	D_0__Bacteria;D_1__Firmicutes;D_3__Lactobacillales;D_4__Aerococcaceae;D_5__Aerosphaera	1.61134e-06	1.09415e-06	-5.17191e-07
	D_0__Bacteria;D_1__Firmicutes;D_3__Lactobacillales;D_4__PeH08;D_5__uncultured Enterococcaceae bacterium	6.72604e-08	1.03992e-06	9.72658e-07
	D_0__Bacteria;D_1__Fusobacteria;D_3__Fusobacteriales;D_4__Fusobacteriaceae;D_5__Cetobacterium	3.95946e-07	1.26506e-06	8.69116e-07
	D_0__Bacteria;D_1__Fusobacteria;D_3__Fusobacteriales;D_4__Leptotrichiaceae;D_5__Streptobacillus	2.79764e-06	0	-2.79764e-06
	D_0__Bacteria;D_1__Proteobacteria;D_3__Aeromonadales;D_4__Succinivibrionaceae;D_5__Anaerobiospirillum	1.36685e-07	4.48508e-07	3.11824e-07
	D_0__Bacteria;D_1__Proteobacteria;D_3__Burkholderiales;D_4__Burkholderiaceae;D_5__Ralstonia	4.88298e-05	1.72741e-05	-3.15557e-05
	D_0__Bacteria;D_1__Proteobacteria;D_3__Burkholderiales;D_4__Comamonadaceae;D_5__Aquabacterium	0.000203586	0.000177564	-2.60216e-05
	D_0__Bacteria;D_1__Proteobacteria;D_3__Burkholderiales;D_4__Comamonadaceae;D_5__Ottowia	1.30136e-06	1.19008e-05	1.05995e-05
	D_0__Bacteria;D_1__Proteobacteria;D_3__Enterobacteriales;D_4__Enterobacteriaceae;D_5__Erwinia	0	1.45975e-07	1.45975e-07
	D_0__Bacteria;D_1__Proteobacteria;D_3__Neisseriales;D_4__Neisseriaceae;D_5__Conchiformibius	0	9.68767e-07	9.68767e-07
	D_0__Bacteria;D_1__Proteobacteria;D_3__Neisseriales;D_4__Neisseriaceae;D_5__Kingella	2.363e-06	4.97152e-07	-1.86585e-06
	D_0__Bacteria;D_1__Proteobacteria;D_3__Pasteurellales;D_4__Pasteurellaceae;D_5__Gallibacterium	2.05797e-05	4.17339e-05	2.11542e-05
	D_0__Bacteria;D_1__Proteobacteria;D_3__Rhodobacterales;D_4__Rhodobacteraceae;D_5__Rubellimicrobium	1.58827e-05	3.22335e-08	-1.58505e-05
	D_0__Bacteria;D_1__Proteobacteria;D_3__Rhodocyclales;D_4__Rhodocyclaceae;D_5__Dechloromonas	2.91315e-05	7.53914e-06	-2.15924e-05
	D_0__Bacteria;D_1__Spirochaetae;D_3__Spirochaetales;D_4__Brachyspiraceae;D_5__Brachyspira	0.000161538	8.92389e-08	-0.000161449
	D_0__Bacteria;D_1__Actinobacteria;D_3__Frankiales;D_4__Geodermatophilaceae;D_5__Blastococcus	3.20212e-06	1.63931e-06	-1.56281e-06
	D_0__Bacteria;D_1__Actinobacteria;D_3__Micrococcales;D_4__Microbacteriaceae;D_5__Microbacterium	5.318e-07	1.92442e-05	1.87124e-05
	D_0__Bacteria;D_1__Bacteroidetes;D_3__Bacteroidales;D_4__Porphyromonadaceae;D_5__Microbacter	3.37602e-05	1.04162e-07	-3.3656e-05
	D_0__Bacteria;D_1__Bacteroidetes;D_3__Bacteroidales;D_4__Porphyromonadaceae;D_5__Proteiniphilum	2.93208e-05	0.000471376	0.000442055
	D_0__Bacteria;D_1__Bacteroidetes;D_3__Sphingobacteriales;D_4__Saprospiraceae;D_5__uncultured	1.91069e-05	0	-1.91069e-05
	D_0__Bacteria;D_1__Firmicutes;D_3__Clostridiales;D_4__Clostridiaceae 1;D_5__Fonticella	0	2.05228e-05	2.05228e-05
	D_0__Bacteria;D_1__Proteobacteria;D_3__Burkholderiales;D_4__Comamonadaceae;D_5__Polaromonas	8.70461e-07	8.03999e-08	-7.90061e-07
	D_0__Bacteria;D_1__Proteobacteria;D_3__Pseudomonadales;D_4__Moraxellaceae;D_5__Psychrobacter	9.80556e-06	1.76702e-05	7.8646e-06
	D_0__Bacteria;D_1__Proteobacteria;D_3__Rhizobiales;D_4__Rhizobiaceae;D_5__Ensifer	3.19285e-06	1.53318e-06	-1.65967e-06
	D_0__Bacteria;D_1__Proteobacteria;D_3__Rickettsiales;D_4__Rickettsiales Incertae Sedis;D_5__Candidatus Captivus	0	8.08234e-08	8.08234e-08
	D_0__Archaea;D_1__Woesearchaeota (DHVEG-6);Other;Other;Other	0	6.42115e-07	6.42115e-07
	D_0__Archaea;Other;Other;Other;Other	0	6.00344e-07	6.00344e-07
	D_0__Bacteria;D_1__Actinobacteria;D_3__Acidimicrobiales;D_4__Iamiaceae;D_5__Iamia	2.79079e-06	6.63323e-08	-2.72446e-06
	D_0__Bacteria;D_1__Actinobacteria;D_3__Corynebacteriales;D_4__Corynebacteriaceae;D_5__Turicella	2.45329e-06	9.55667e-08	-2.35772e-06
	D_0__Bacteria;D_1__Actinobacteria;D_3__Corynebacteriales;D_4__Dietziaceae;D_5__Dietzia	1.18805e-05	9.53794e-07	-1.09267e-05
	D_0__Bacteria;D_1__Actinobacteria;D_3__Corynebacteriales;D_4__Nocardiaceae;D_5__Gordonia	3.43604e-06	8.08234e-08	-3.35521e-06
	D_0__Bacteria;D_1__Actinobacteria;D_3__Frankiales;D_4__Cryptosporangiaceae;D_5__Fodinicola	3.41573e-06	1.99394e-06	-1.4218e-06
	D_0__Bacteria;D_1__Actinobacteria;D_3__Gaiellales;D_4__Gaiellaceae;D_5__Gaiella	3.5495e-06	0	-3.5495e-06
	D_0__Bacteria;D_1__Actinobacteria;D_3__Kineosporiales;D_4__Kineosporiaceae;D_5__Kineosporia	4.56408e-07	0	-4.56408e-07
	D_0__Bacteria;D_1__Actinobacteria;D_3__Micrococcales;D_4__Bogoriellaceae;D_5__Georgenia	2.39688e-05	6.35889e-06	-1.76099e-05
	D_0__Bacteria;D_1__Actinobacteria;D_3__Micrococcales;D_4__Cellulomonadaceae;D_5__Oerskovia	1.32331e-05	0	-1.32331e-05
	D_0__Bacteria;D_1__Actinobacteria;D_3__Micrococcales;D_4__Dermabacteraceae;D_5__Brachybacterium	1.34948e-05	8.46043e-07	-1.26488e-05
	D_0__Bacteria;D_1__Actinobacteria;D_3__Micrococcales;D_4__Dermacoccaceae;D_5__Dermacoccus	2.40379e-07	0	-2.40379e-07
	D_0__Bacteria;D_1__Actinobacteria;D_3__Micrococcales;D_4__Dermacoccaceae;D_5__Flexivirga	1.67726e-06	1.39701e-06	-2.8025e-07
	D_0__Bacteria;D_1__Actinobacteria;D_3__Micrococcales;D_4__Dermacoccaceae;D_5__Kytococcus	3.28978e-06	8.28724e-07	-2.46106e-06
	D_0__Bacteria;D_1__Actinobacteria;D_3__Micrococcales;D_4__Intrasporangiaceae;D_5__Ornithinimicrobium	2.05387e-06	1.50182e-06	-5.52046e-07
	D_0__Bacteria;D_1__Actinobacteria;D_3__Micrococcales;D_4__Microbacteriaceae;D_5__Amnibacterium	2.71019e-06	5.77554e-06	3.06535e-06
	D_0__Bacteria;D_1__Actinobacteria;D_3__Micrococcales;D_4__Microbacteriaceae;D_5__Herbiconiux	2.05354e-05	1.98529e-06	-1.85501e-05
	D_0__Bacteria;D_1__Actinobacteria;D_3__Micrococcales;D_4__Microbacteriaceae;D_5__Humibacter	3.49131e-06	4.26077e-08	-3.4487e-06
	D_0__Bacteria;D_1__Actinobacteria;D_3__Micrococcales;D_4__Microbacteriaceae;D_5__Phycicola	9.10149e-06	2.57276e-07	-8.84421e-06
	D_0__Bacteria;D_1__Actinobacteria;D_3__Micrococcales;D_4__Microbacteriaceae;D_5__Pseudoclavibacter	1.12359e-06	1.39105e-05	1.27869e-05
	D_0__Bacteria;D_1__Actinobacteria;D_3__Micrococcales;D_4__Promicromonosporaceae;D_5__Cellulosimicrobium	1.49228e-07	0	-1.49228e-07
	D_0__Bacteria;D_1__Actinobacteria;D_3__Micrococcales;D_4__Promicromonosporaceae;D_5__Isoptericola	1.67968e-07	0	-1.67968e-07
	D_0__Bacteria;D_1__Actinobacteria;D_3__Micrococcales;D_4__Rarobacteraceae;D_5__Rarobacter	1.61815e-06	1.92747e-05	1.76566e-05
	D_0__Bacteria;D_1__Actinobacteria;D_3__Propionibacteriales;D_4__Nocardioidaceae;D_5__Aeromicrobium	8.05488e-06	3.84574e-07	-7.67031e-06
	D_0__Bacteria;D_1__Actinobacteria;D_3__Propionibacteriales;D_4__Propionibacteriaceae;D_5__Haloactinopolyspora	2.88688e-06	0	-2.88688e-06
	D_0__Bacteria;D_1__Atribacteria;D_3__Unknown Order;D_4__Unknown Family;D_5__Candidatus Caldatribacterium	7.58155e-07	0	-7.58155e-07
	D_0__Bacteria;D_1__Bacteroidetes;D_3__Bacteroidales;D_4__p-2534-18B5 gut group;D_5__uncultured bacterium	3.92627e-05	0	-3.92627e-05
	D_0__Bacteria;D_1__Bacteroidetes;D_3__Cytophagales;D_4__Cytophagaceae;D_5__Flectobacillus	0	1.57807e-07	1.57807e-07
	D_0__Bacteria;D_1__Bacteroidetes;D_3__Cytophagales;D_4__Cytophagaceae;D_5__Hymenobacter	5.95149e-07	2.00213e-08	-5.75128e-07
	D_0__Bacteria;D_1__Bacteroidetes;D_3__Cytophagales;D_4__Cytophagaceae;D_5__Pseudarcicella	2.70378e-07	4.27691e-06	4.00653e-06
	D_0__Bacteria;D_1__Bacteroidetes;D_3__Cytophagales;D_4__Cytophagaceae;D_5__Spirosoma	0	1.86353e-06	1.86353e-06
	D_0__Bacteria;D_1__Bacteroidetes;D_3__Flavobacteriales;D_4__Cryomorphaceae;D_5__Fluviicola	1.49453e-07	2.76817e-06	2.61872e-06
	D_0__Bacteria;D_1__Bacteroidetes;D_3__Flavobacteriales;D_4__Flavobacteriaceae;D_5__Elizabethkingia	8.51333e-06	8.33283e-06	-1.80498e-07
	D_0__Bacteria;D_1__Bacteroidetes;D_3__Flavobacteriales;D_4__Flavobacteriaceae;D_5__Epilithonimonas	0	5.53634e-07	5.53634e-07
	D_0__Bacteria;D_1__Bacteroidetes;D_3__Flavobacteriales;D_4__Flavobacteriaceae;D_5__Moheibacter	2.30858e-05	1.27748e-05	-1.0311e-05
	D_0__Bacteria;D_1__Bacteroidetes;D_3__Flavobacteriales;D_4__NS9 marine group;D_5__uncultured bacterium	2.96479e-06	0	-2.96479e-06
	D_0__Bacteria;D_1__Bacteroidetes;D_3__Sphingobacteriales;D_4__Chitinophagaceae;D_5__Lacibacter	4.01714e-06	2.85518e-08	-3.98859e-06
	D_0__Bacteria;D_1__Bacteroidetes;D_3__Sphingobacteriales;D_4__Chitinophagaceae;D_5__Taibaiella	3.34828e-05	1.1862e-06	-3.22966e-05
	D_0__Bacteria;D_1__Bacteroidetes;D_3__Sphingobacteriales;D_4__NS11-12 marine group;D_5__uncultured bacterium	1.28903e-06	0	-1.28903e-06
	D_0__Bacteria;D_1__Bacteroidetes;D_3__Sphingobacteriales;D_4__PHOS-HE51;D_5__uncultured bacterium	2.50867e-06	0	-2.50867e-06
	D_0__Bacteria;D_1__Bacteroidetes;D_3__Sphingobacteriales;D_4__Sphingobacteriaceae;D_5__Sphingobacterium	5.4483e-05	0	-5.4483e-05
	D_0__Bacteria;D_1__Chloroflexi;D_3__JG30-KF-CM45;D_4__uncultured bacterium;D_5__uncultured bacterium	1.12775e-05	0	-1.12775e-05
	D_0__Bacteria;D_1__Deinococcus-Thermus;D_3__Thermales;D_4__Thermaceae;D_5__Meiothermus	2.31204e-06	0	-2.31204e-06
	D_0__Bacteria;D_1__Firmicutes;D_3__Bacillales;D_4__Family X;D_5__Thermicanus	0.000373195	3.44822e-07	-0.00037285
	D_0__Bacteria;D_1__Firmicutes;D_3__Bacillales;D_4__Paenibacillaceae;D_5__Brevibacillus	5.29493e-07	4.61489e-06	4.08539e-06
	D_0__Bacteria;D_1__Firmicutes;D_3__Bacillales;D_4__Planococcaceae;D_5__Domibacillus	0.000121675	3.15971e-08	-0.000121643
	D_0__Bacteria;D_1__Firmicutes;D_3__Bacillales;D_4__Planococcaceae;D_5__Sporosarcina	0	4.91789e-06	4.91789e-06
	D_0__Bacteria;D_1__Firmicutes;D_3__Bacillales;D_4__Staphylococcaceae;D_5__Jeotgalicoccus	5.82607e-06	1.69454e-07	-5.65662e-06
	D_0__Bacteria;D_1__Firmicutes;D_3__Bacillales;D_4__Staphylococcaceae;D_5__Salinicoccus	0	1.93987e-07	1.93987e-07
	D_0__Bacteria;D_1__Firmicutes;D_3__Bacillales;D_4__Staphylococcaceae;Other	0	4.73571e-06	4.73571e-06
	D_0__Bacteria;D_1__Firmicutes;D_3__Bacillales;D_4__Thermoactinomycetaceae;D_5__Laceyella	1.28853e-07	0	-1.28853e-07
	D_0__Bacteria;D_1__Firmicutes;D_3__Clostridiales;D_4__Clostridiaceae 1;D_5__Clostridium sensu stricto 10	9.9793e-07	0	-9.9793e-07
	D_0__Bacteria;D_1__Firmicutes;D_3__Clostridiales;D_4__Clostridiaceae 1;D_5__Clostridium sensu stricto 12	4.43054e-06	0	-4.43054e-06
	D_0__Bacteria;D_1__Firmicutes;D_3__Clostridiales;D_4__Family XIV;D_5__uncultured	0	2.82576e-06	2.82576e-06
	D_0__Bacteria;D_1__Firmicutes;D_3__Clostridiales;D_4__Lachnospiraceae;D_5__Butyrivibrio 2	1.73403e-06	0	-1.73403e-06
	D_0__Bacteria;D_1__Firmicutes;D_3__Clostridiales;D_4__Ruminococcaceae;D_5__Ethanoligenens	1.96171e-05	0	-1.96171e-05
	D_0__Bacteria;D_1__Firmicutes;D_3__Erysipelotrichales;D_4__Erysipelotrichaceae;D_5__Erysipelothrix	1.34869e-06	0	-1.34869e-06
	D_0__Bacteria;D_1__Firmicutes;D_3__Erysipelotrichales;D_4__Erysipelotrichaceae;D_5__Erysipelotrichaceae UCG-010	6.6091e-06	6.1081e-07	-5.99829e-06
	D_0__Bacteria;D_1__Firmicutes;D_3__Lactobacillales;D_4__Aerococcaceae;D_5__Aerococcus	3.04213e-06	1.69894e-06	-1.34319e-06
	D_0__Bacteria;D_1__Firmicutes;D_3__Lactobacillales;D_4__Aerococcaceae;D_5__Globicatella	7.58865e-07	0	-7.58865e-07
	D_0__Bacteria;D_1__Firmicutes;D_3__Lactobacillales;D_4__Carnobacteriaceae;D_5__Alloiococcus	1.63941e-08	0	-1.63941e-08
	D_0__Bacteria;D_1__Firmicutes;D_3__Lactobacillales;D_4__Carnobacteriaceae;D_5__Trichococcus	3.66899e-08	6.63323e-08	2.96424e-08
	D_0__Bacteria;D_1__Firmicutes;D_3__Lactobacillales;D_4__Rs-D42;D_5__uncultured bacterium	0	3.20986e-07	3.20986e-07
	D_0__Bacteria;D_1__Firmicutes;D_3__Selenomonadales;D_4__Veillonellaceae;D_5__Anaerosinus	0	2.49883e-05	2.49883e-05
	D_0__Bacteria;D_1__Firmicutes;D_3__Selenomonadales;D_4__Veillonellaceae;D_5__Centipeda	2.545e-08	8.09546e-07	7.84096e-07
	D_0__Bacteria;D_1__Firmicutes;D_3__Thermoanaerobacterales;D_4__Family III;D_5__Caldicellulosiruptor	1.66888e-06	0	-1.66888e-06
	D_0__Bacteria;D_1__Planctomycetes;D_3__Planctomycetales;D_4__Planctomycetaceae;D_5__Pir4 lineage	1.25433e-06	0	-1.25433e-06
	D_0__Bacteria;D_1__Proteobacteria;D_3__aaa34a10;D_4__uncultured bacterium;D_5__uncultured bacterium	5.03814e-08	3.8983e-08	-1.13984e-08
	D_0__Bacteria;D_1__Proteobacteria;D_3__Alteromonadales;D_4__Alteromonadaceae;D_5__Alishewanella	0	2.66485e-07	2.66485e-07
	D_0__Bacteria;D_1__Proteobacteria;D_3__Alteromonadales;D_4__Psychromonadaceae;D_5__Psychromonas	9.37942e-08	1.78469e-06	1.6909e-06
	D_0__Bacteria;D_1__Proteobacteria;D_3__Bdellovibrionales;D_4__Bacteriovoracaceae;D_5__Peredibacter	1.06766e-06	0	-1.06766e-06
	D_0__Bacteria;D_1__Proteobacteria;D_3__Burkholderiales;D_4__Burkholderiaceae;D_5__Cupriavidus	0.00226161	0.000964357	-0.00129726
	D_0__Bacteria;D_1__Proteobacteria;D_3__Burkholderiales;D_4__Burkholderiaceae;D_5__Limnobacter	0	2.13658e-07	2.13658e-07
	D_0__Bacteria;D_1__Proteobacteria;D_3__Burkholderiales;D_4__Burkholderiaceae;Other	1.27359e-05	5.79628e-06	-6.93964e-06
	D_0__Bacteria;D_1__Proteobacteria;D_3__Burkholderiales;D_4__Comamonadaceae;D_5__Extensimonas	3.49053e-06	3.1926e-07	-3.17127e-06
	D_0__Bacteria;D_1__Proteobacteria;D_3__Burkholderiales;D_4__Comamonadaceae;D_5__Schlegelella	4.03522e-06	1.52333e-07	-3.88288e-06
	D_0__Bacteria;D_1__Proteobacteria;D_3__Burkholderiales;D_4__Comamonadaceae;D_5__Tepidimonas	0.000563527	1.04001e-06	-0.000562487
	D_0__Bacteria;D_1__Proteobacteria;D_3__Burkholderiales;D_4__Comamonadaceae;D_5__Xylophilus	1.99344e-06	1.87579e-05	1.67644e-05
	D_0__Bacteria;D_1__Proteobacteria;D_3__Burkholderiales;D_4__Oxalobacteraceae;D_5__Duganella	3.95908e-08	6.41696e-07	6.02105e-07
	D_0__Bacteria;D_1__Proteobacteria;D_3__Campylobacterales;D_4__Helicobacteraceae;D_5__Sulfuricurvum	1.9267e-07	0	-1.9267e-07
	D_0__Bacteria;D_1__Proteobacteria;D_3__Chromatiales;D_4__Chromatiaceae;D_5__Rheinheimera	9.56278e-06	3.20848e-06	-6.3543e-06
	D_0__Bacteria;D_1__Proteobacteria;D_3__Chromatiales;D_4__Halothiobacillaceae;D_5__Thiofaba	1.9267e-07	0	-1.9267e-07
	D_0__Bacteria;D_1__Proteobacteria;D_3__DB1-14;D_4__uncultured gamma proteobacterium;D_5__uncultured gamma proteobacterium	1.71045e-06	0	-1.71045e-06
	D_0__Bacteria;D_1__Proteobacteria;D_3__Desulfuromonadales;D_4__GR-WP33-58;D_5__uncultured rumen bacterium	1.85202e-05	0	-1.85202e-05
	D_0__Bacteria;D_1__Proteobacteria;D_3__DR-16;D_4__uncultured bacterium;D_5__uncultured bacterium	1.1382e-06	0	-1.1382e-06
	D_0__Bacteria;D_1__Proteobacteria;D_3__Enterobacteriales;D_4__Enterobacteriaceae;D_5__Buchnera	2.48402e-05	7.60672e-08	-2.47641e-05
	D_0__Bacteria;D_1__Proteobacteria;D_3__Enterobacteriales;D_4__Enterobacteriaceae;D_5__Cedecea	1.50425e-07	8.75874e-08	-6.28376e-08
	D_0__Bacteria;D_1__Proteobacteria;D_3__Legionellales;D_4__Legionellaceae;D_5__Legionella	2.74636e-06	0	-2.74636e-06
	D_0__Bacteria;D_1__Proteobacteria;D_3__Methylophilales;D_4__Methylophilaceae;D_5__Methylophilus	1.04753e-06	4.38371e-06	3.33618e-06
	D_0__Bacteria;D_1__Proteobacteria;D_3__Neisseriales;D_4__Neisseriaceae;D_5__Vitreoscilla	4.777e-08	1.60111e-06	1.55334e-06
	D_0__Bacteria;D_1__Proteobacteria;D_3__Oceanospirillales;D_4__Alcanivoracaceae;D_5__Alcanivorax	1.20478e-05	3.02583e-08	-1.20175e-05
	D_0__Bacteria;D_1__Proteobacteria;D_3__Oceanospirillales;D_4__Halomonadaceae;D_5__Halomonas	1.33869e-06	0	-1.33869e-06
	D_0__Bacteria;D_1__Proteobacteria;D_3__Rhizobiales;D_4__Beijerinckiaceae;D_5__Chelatococcus	5.24108e-05	0	-5.24108e-05
	D_0__Bacteria;D_1__Proteobacteria;D_3__Rhizobiales;D_4__Bradyrhizobiaceae;D_5__Afipia	2.63028e-06	4.03966e-07	-2.22631e-06
	D_0__Bacteria;D_1__Proteobacteria;D_3__Rhizobiales;D_4__Bradyrhizobiaceae;D_5__Bosea	3.59772e-06	4.15884e-06	5.61111e-07
	D_0__Bacteria;D_1__Proteobacteria;D_3__Rhizobiales;D_4__Brucellaceae;Other	0.000137731	2.17786e-06	-0.000135554
	D_0__Bacteria;D_1__Proteobacteria;D_3__Rhizobiales;D_4__Hyphomicrobiaceae;D_5__Pedomicrobium	2.86715e-06	0	-2.86715e-06
	D_0__Bacteria;D_1__Proteobacteria;D_3__Rhizobiales;D_4__JG35-K1-AG5;D_5__uncultured bacterium	2.73673e-06	0	-2.73673e-06
	D_0__Bacteria;D_1__Proteobacteria;D_3__Rhizobiales;D_4__Methylobacteriaceae;D_5__Microvirga	3.24774e-06	0	-3.24774e-06
	D_0__Bacteria;D_1__Proteobacteria;D_3__Rhizobiales;D_4__Methylocystaceae;D_5__Methylosinus	4.67524e-06	0	-4.67524e-06
	D_0__Bacteria;D_1__Proteobacteria;D_3__Rhizobiales;D_4__Rhizobiaceae;D_5__Kaistia	1.51543e-06	2.50548e-05	2.35394e-05
	D_0__Bacteria;D_1__Proteobacteria;D_3__Rhizobiales;D_4__Rhizobiales Incertae Sedis;D_5__Bauldia	3.19285e-06	0	-3.19285e-06
	D_0__Bacteria;D_1__Proteobacteria;D_3__Rhizobiales;D_4__Rhizobiales Incertae Sedis;D_5__Phreatobacter	1.64853e-05	0	-1.64853e-05
	D_0__Bacteria;D_1__Proteobacteria;D_3__Rhizobiales;D_4__Rhodobiaceae;D_5__Parvibaculum	7.62612e-07	0	-7.62612e-07
	D_0__Bacteria;D_1__Proteobacteria;D_3__Rhizobiales;D_4__Xanthobacteraceae;D_5__Aquabacter	2.77172e-05	0	-2.77172e-05
	D_0__Bacteria;D_1__Proteobacteria;D_3__Rhizobiales;D_4__Xanthobacteraceae;D_5__Xanthobacter	2.4409e-06	5.34304e-07	-1.9066e-06
	D_0__Bacteria;D_1__Proteobacteria;D_3__Rhodobacterales;D_4__Rhodobacteraceae;D_5__Amaricoccus	2.40138e-06	0	-2.40138e-06
	D_0__Bacteria;D_1__Proteobacteria;D_3__Rhodobacterales;D_4__Rhodobacteraceae;D_5__Thioclava	1.60558e-06	0	-1.60558e-06
	D_0__Bacteria;D_1__Proteobacteria;D_3__Rhodocyclales;D_4__Rhodocyclaceae;D_5__Azonexus	6.17301e-05	0	-6.17301e-05
	D_0__Bacteria;D_1__Proteobacteria;D_3__Rhodocyclales;D_4__Rhodocyclaceae;D_5__Denitratisoma	1.71045e-06	0	-1.71045e-06
	D_0__Bacteria;D_1__Proteobacteria;D_3__Rhodocyclales;D_4__Rhodocyclaceae;D_5__Methyloversatilis	2.8252e-07	0	-2.8252e-07
	D_0__Bacteria;D_1__Proteobacteria;D_3__Rhodocyclales;D_4__Rhodocyclaceae;D_5__Thauera	7.98212e-07	0	-7.98212e-07
	D_0__Bacteria;D_1__Proteobacteria;D_3__Rhodocyclales;D_4__Rhodocyclaceae;D_5__Zoogloea	1.32532e-05	8.54067e-06	-4.71252e-06
	D_0__Bacteria;D_1__Proteobacteria;D_3__Rhodospirillales;D_4__Acetobacteraceae;D_5__Acidocella	2.95907e-07	0	-2.95907e-07
	D_0__Bacteria;D_1__Proteobacteria;D_3__Rhodospirillales;D_4__Acetobacteraceae;D_5__Roseococcus	7.40432e-07	2.70068e-06	1.96025e-06
	D_0__Bacteria;D_1__Proteobacteria;D_3__Rhodospirillales;D_4__Acetobacteraceae;D_5__Roseomonas	1.09763e-07	1.53028e-07	4.32651e-08
	D_0__Bacteria;D_1__Proteobacteria;D_3__Rhodospirillales;D_4__Rhodospirillaceae;D_5__Magnetospirillum	1.74004e-06	0	-1.74004e-06
	D_0__Bacteria;D_1__Proteobacteria;D_3__Sphingomonadales;D_4__7B-8;Other	3.01168e-06	3.75822e-05	3.45705e-05
	D_0__Bacteria;D_1__Proteobacteria;D_3__Sphingomonadales;D_4__Ellin6055;D_5__uncultured bacterium	1.9615e-08	0	-1.9615e-08
	D_0__Bacteria;D_1__Proteobacteria;D_3__Sphingomonadales;D_4__Erythrobacteraceae;D_5__Porphyrobacter	3.40917e-06	5.71035e-08	-3.35207e-06
	D_0__Bacteria;D_1__Proteobacteria;D_3__Sphingomonadales;D_4__M05-Pitesti;D_5__uncultured bacterium	2.71248e-06	0	-2.71248e-06
	D_0__Bacteria;D_1__Proteobacteria;D_3__Sphingomonadales;D_4__ORCA-3N101;D_5__uncultured bacterium	2.22535e-06	8.61358e-07	-1.36399e-06
	D_0__Bacteria;D_1__Proteobacteria;D_3__Sphingomonadales;D_4__Sphingomonadaceae;D_5__Zymomonas	2.05827e-05	0	-2.05827e-05
	D_0__Bacteria;D_1__Proteobacteria;D_3__Xanthomonadales;D_4__uncultured;Other	4.78042e-06	3.84574e-07	-4.39584e-06
	D_0__Bacteria;D_1__Proteobacteria;D_3__Xanthomonadales;D_4__Xanthomonadaceae;D_5__Tahibacter	7.06457e-07	0	-7.06457e-07
	D_0__Bacteria;D_1__Proteobacteria;D_3__Xanthomonadales;D_4__Xanthomonadaceae;D_5__Thermomonas	4.0023e-06	0	-4.0023e-06
	D_0__Bacteria;D_1__Proteobacteria;D_3__Xanthomonadales;D_4__Xanthomonadaceae;D_5__Xanthomonas	1.44674e-05	1.60167e-05	1.54927e-06
	D_0__Bacteria;D_1__Synergistetes;D_3__Synergistales;D_4__Synergistaceae;D_5__Fretibacterium	2.97162e-07	2.62031e-07	-3.51318e-08
	D_0__Bacteria;D_1__Synergistetes;D_3__Synergistales;D_4__Synergistaceae;D_5__Jonquetella	4.20226e-06	0	-4.20226e-06
	D_0__Bacteria;D_1__Verrucomicrobia;D_3__Verrucomicrobiales;D_4__Verrucomicrobiaceae;D_5__Prosthecobacter	8.32074e-05	1.84102e-05	-6.47972e-05
	D_0__Bacteria;D_1__Cyanobacteria;D_3__Lolium perenne;D_4__Lolium perenne;D_5__Lolium perenne	1.80792e-05	1.96552e-07	-1.78827e-05
	D_0__Bacteria;D_1__Firmicutes;D_3__Bacillales;D_4__Bacillaceae;D_5__Anoxybacillus	1.11979e-06	3.17386e-05	3.06188e-05
	D_0__Bacteria;D_1__Firmicutes;D_3__Bacillales;D_4__Thermoactinomycetaceae;D_5__Planifilum	1.80102e-07	3.14974e-05	3.13173e-05
	D_0__Bacteria;D_1__Firmicutes;D_3__Lactobacillales;D_4__Carnobacteriaceae;D_5__Atopostipes	0	4.48844e-06	4.48844e-06
	D_0__Bacteria;D_1__Proteobacteria;D_3__Burkholderiales;D_4__Comamonadaceae;D_5__Brachymonas	0	1.1864e-05	1.1864e-05
	D_0__Bacteria;D_1__Proteobacteria;D_3__Burkholderiales;D_4__Oxalobacteraceae;D_5__Herbaspirillum	2.3365e-05	5.78695e-05	3.45045e-05
	D_0__Bacteria;D_1__Actinobacteria;D_3__Corynebacteriales;Other;Other	2.03863e-08	0	-2.03863e-08
	D_0__Bacteria;D_1__Actinobacteria;D_3__Micromonosporales;D_4__Micromonosporaceae;D_5__Actinoplanes	0	7.57676e-08	7.57676e-08
	D_0__Bacteria;D_1__Actinobacteria;D_3__Propionibacteriales;D_4__Propionibacteriaceae;D_5__Friedmanniella	0	1.26779e-08	1.26779e-08
	D_0__Bacteria;D_1__Proteobacteria;D_3__Pasteurellales;D_4__Pasteurellaceae;D_5__Bibersteinia	6.83737e-08	0	-6.83737e-08
	D_0__Bacteria;D_1__Proteobacteria;D_3__Sphingomonadales;D_4__Erythrobacteraceae;Other	0	1.33918e-07	1.33918e-07
	D_0__Bacteria;D_1__Actinobacteria;D_3__Micrococcales;D_4__Cellulomonadaceae;D_5__Actinotalea	4.88588e-08	0	-4.88588e-08
	D_0__Bacteria;D_1__Bacteroidetes;D_3__Sphingobacteriales;D_4__Sphingobacteriaceae;Other	6.37207e-07	0	-6.37207e-07
	D_0__Bacteria;D_1__Cyanobacteria;D_3__Synedra hyperborea;D_4__Synedra hyperborea;D_5__Synedra hyperborea	5.96934e-07	1.26779e-07	-4.70156e-07
	D_0__Bacteria;D_1__Cyanobacteria;D_3__Thalassiosira gravida;D_4__Thalassiosira gravida;D_5__Thalassiosira gravida	8.89649e-08	2.1489e-08	-6.74759e-08
	D_0__Bacteria;D_1__Proteobacteria;D_3__Burkholderiales;D_4__Comamonadaceae;D_5__Simplicispira	2.26985e-07	5.25432e-08	-1.74442e-07
	D_0__Bacteria;D_1__Proteobacteria;D_3__uncultured Ochrobactrum sp.;D_4__uncultured Ochrobactrum sp.;D_5__uncultured Ochrobactrum sp.	3.618e-07	0	-3.618e-07

## Sheet: IBD_4
							Δ Relative abundance Q-sources (%)	-0.00070899
							Δ Relative abundance Q-sinks (%)	0.00547962
	Taxonomy	Relative abundance control	Relative abundance disease	Δ Relative abundance			Phyla / Class	Total	tgt+	Q-sources	Q-sinks
	k__Bacteria;p__Firmicutes;c__Clostridia;o__Clostridiales;f__Ruminococcaceae;g__Ruminococcus;s__	0.00245424	0.000102876	-0.00235137			Acidobacteria	0	0	0	0
	k__Bacteria;p__Firmicutes;c__Clostridia;o__Clostridiales;f__Ruminococcaceae;g__Gemmiger;s__formicilis	0.000969319	0.000102957	-0.000866363			Actinobacteria	-0.00516681	-0.00218462	-0.000328051	-0.00185657
	k__Bacteria;p__Firmicutes;c__Clostridia;o__Clostridiales;f__Lachnospiraceae;g__Coprococcus;s__eutactus	0.000282683	2.08651e-05	-0.000261818			Aquificae	0	0	0	0
	k__Bacteria;p__Firmicutes;c__Clostridia;o__Clostridiales;f__Ruminococcaceae;g__Ruminococcus;__	0.00121272	0.000668531	-0.000544185			Bacteroidetes	-0.0346936	-0.0325695	-0.00603366	-0.0265358
	k__Bacteria;p__Actinobacteria;c__Coriobacteriia;o__Coriobacteriales;f__Coriobacteriaceae;g__;s__	0.00065148	0.000273672	-0.000377809			Chlamydiae	0	0	0	0
	k__Bacteria;p__Firmicutes;c__Clostridia;o__Clostridiales;f__;g__;s__	0.000328637	0	-0.000328637			Chlorobi	0	0	0	0
	k__Bacteria;p__Firmicutes;c__Clostridia;o__Clostridiales;f__Ruminococcaceae;__;__	0	0.000111733	0.000111733			Chloroflexi	0	0	0	0
	k__Bacteria;p__Firmicutes;c__Clostridia;o__Clostridiales;f__Ruminococcaceae;g__Ruminococcus;s__bromii	0.000275154	8.02877e-05	-0.000194866			Cyanobacteria	0	0	0	0
	k__Bacteria;p__Firmicutes;c__Erysipelotrichia;o__Erysipelotrichales;f__Erysipelotrichaceae;g__Clostridium;s__ramosum	3.39942e-05	0.000498365	0.000464371			Deferribacteres	0	0	0	0
	k__Bacteria;p__Firmicutes;c__Clostridia;o__Clostridiales;f__Ruminococcaceae;g__;s__	0.0192028	0.0132282	-0.00597457			Deinococcus-Thermus	0	0	0	0
	k__Bacteria;p__Firmicutes;c__Clostridia;o__Clostridiales;f__Lachnospiraceae;g__Coprococcus;s__catus	0.000788095	0.000443498	-0.000344597		Firmicutes	Bacilli	-0.00123505	-0.00121661	-0.000617523	-0.00059909
	k__Bacteria;p__Actinobacteria;c__Coriobacteriia;o__Eggerthellales;f__;g__;s__	0.00109928	5.39772e-05	-0.0010453			Clostridia	0.0318021	0.0313781	0.00300831	0.0283698
	k__Bacteria;p__Actinobacteria;c__Coriobacteriia;o__Eggerthellales;f__Eggerthellaceae;g__Eggerthella;s__Eggerthella_sp._CAG:298	0.00118991	1.72746e-05	-0.00117263			Negativicutes	0.00184826	0.00184826	0.00129378	0.000554479
	k__Bacteria;p__Bacteroidetes;c__Bacteroidia;o__Bacteroidales;f__Prevotellaceae;g__Prevotella;s__Prevotella_sp._CAG:891	0.00659801	0	-0.00659801			Tissierellia	0	0	0	0
	k__Bacteria;p__Proteobacteria;c__Deltaproteobacteria;o__Desulfovibrionales;f__Desulfovibrionaceae;g__Desulfovibrio;s__piger	0.000799344	0	-0.000799344			Other firmicutes	0.0101621	0.0101621	0.00338737	0.00677474
	k__Bacteria;p__Bacteroidetes;c__Bacteroidia;o__Bacteroidales;f__Bacteroidaceae;g__Bacteroides;s__Bacteroides_coprocola	0.00302144	0	-0.00302144			Fusobacteria	0	0	0	0
	k__Bacteria;p__Bacteroidetes;c__Bacteroidia;o__Bacteroidales;f__Tannerellaceae;g__Parabacteroides;s__Parabacteroides_sp._CAG:409	0.00261833	0	-0.00261833			Mollicutes	0	0	0	0
	k__Bacteria;p__Bacteroidetes;c__Bacteroidia;o__Bacteroidales;f__Prevotellaceae;g__Prevotella;s__Prevotella_sp._AM34-19LB	0.000578003	1.36765e-05	-0.000564326			Planctomycetes	0	0	0	0
	k__Bacteria;p__Bacteroidetes;c__Bacteroidia;o__Bacteroidales;f__Odoribacteraceae;g__;s__	0.00188146	0.000420944	-0.00146052		Proteobacteria	Alphaproteobacteria	0.000275666	0.000266658	0.000182536	8.41218e-05
	k__Bacteria;p__Bacteroidetes;c__Bacteroidia;o__Bacteroidales;f__Prevotellaceae;g__Paraprevotella;s__	0.00306118	0	-0.00306118			Betaproteobacteria	-0.00296661	-0.00285027	-0.00275471	-9.55631e-05
	k__Bacteria;p__Bacteroidetes;c__Bacteroidia;o__Bacteroidales;f__Prevotellaceae;g__Paraprevotella;s__clara	0.000561224	0	-0.000561224			Deltaproteobacteria	-0.00103913	-0.00101249	-0.000546912	-0.000465577
	k__Bacteria;p__Bacteroidetes;c__Bacteroidia;o__Bacteroidales;f__Bacteroidaceae;g__Bacteroides;s__plebeius	0.00232978	0	-0.00232978			Epsilonproteobacteria	0	0	0	0
	k__Bacteria;p__Bacteroidetes;c__Bacteroidia;o__Bacteroidales;f__Prevotellaceae;g__Paraprevotella;s__xylaniphila	0.000215434	0	-0.000215434			Gammaproteobacteria	-0.0059856	-0.00578608	-0.00551383	-0.000272252
	k__Bacteria;p__Chlamydiae;c__Chlamydiia;o__Chlamydiales;f__Chlamydiaceae;g__Chlamydia;s__trachomatis	0.00117307	5.71088e-05	-0.00111596			Other proteobacteria	0.00462671	0.00462671	0.00462671	0
	k__Bacteria;p__Proteobacteria;c__Betaproteobacteria;o__Burkholderiales;f__Sutterellaceae;g__Sutterella;s__	0.00393284	0.000909324	-0.00302352			Spirochaetes	0	0	0	0
	k__Bacteria;p__Actinobacteria;c__Actinobacteria;o__Bifidobacteriales;f__Bifidobacteriaceae;g__Bifidobacterium;s__bifidum	0	0.00103987	0.00103987			Synergistetes	0	0	0	0
	k__Bacteria;p__Bacteroidetes;c__Bacteroidia;o__Bacteroidales;f__Bacteroidaceae;g__Bacteroides;s__Bacteroides_sp._CAG:443	0.000187094	0	-0.000187094			Thermotogae	0	0	0	0
	k__Bacteria;p__Bacteroidetes;c__Bacteroidia;o__Bacteroidales;f__Bacteroidaceae;g__Bacteroides;s__Bacteroides_eggerthii	0.0018584	0.000161881	-0.00169652			Verrucomicrobia	0.00373609	0.00332097	0.00326908	5.18901e-05
	k__Bacteria;p__Bacteroidetes;c__Bacteroidia;o__Bacteroidales;f__Rikenellaceae;g__Alistipes;s__Alistipes_sp._CAG:268	0.00328228	0	-0.00328228			Other bacteria	-0.00136416	-0.00121259	-0.00068208	-0.000530507
	k__Bacteria;p__Firmicutes;c__Bacilli;o__Lactobacillales;f__Lactobacillaceae;g__Lactobacillus;s__ruminis	0.0011104	0	-0.0011104			Total			-0.00070899	0.00547962
	k__Bacteria;p__Firmicutes;c__;o__;f__;g__;s__Firmicutes_bacterium_CAG:129	0.000810345	0.000113185	-0.00069716
	k__Bacteria;p__Bacteroidetes;c__Bacteroidia;o__Bacteroidales;f__Rikenellaceae;g__Alistipes;s__Alistipes_sp._AF14-19	0.000464641	1.22364e-05	-0.000452405
	k__Bacteria;p__;c__;o__;f__;g__;s__uncultured_bacterium	0.000515805	3.67196e-05	-0.000479085
	k__Bacteria;p__Bacteroidetes;c__Bacteroidia;o__Bacteroidales;f__Odoribacteraceae;g__Odoribacter;s__splanchnicus	0.00178544	0.000733182	-0.00105225
	k__Bacteria;p__Bacteroidetes;c__;o__;f__;g__;s__	0.0108758	0.00815396	-0.00272182
	k__Bacteria;p__Bacteroidetes;c__Bacteroidia;o__Bacteroidales;f__Odoribacteraceae;g__Odoribacter;s__	0.00317319	0.000972646	-0.00220054
	k__Bacteria;p__Proteobacteria;c__Betaproteobacteria;o__Burkholderiales;f__Sutterellaceae;g__Sutterella;s__Sutterella_sp._AM11-39	0.000827539	0	-0.000827539
	k__Bacteria;p__Proteobacteria;c__Gammaproteobacteria;o__Enterobacterales;f__Enterobacteriaceae;g__Klebsiella;s__pneumoniae	0.00227709	0.000291136	-0.00198596
	k__Bacteria;p__Bacteroidetes;c__Bacteroidia;o__;f__;g__;s__	0.00213662	0.00160777	-0.000528845
	k__Bacteria;p__Bacteroidetes;c__Bacteroidia;o__Bacteroidales;f__Bacteroidaceae;g__Bacteroides;s__Bacteroides_sp._3_1_40A	0.000272123	2.07589e-05	-0.000251364
	k__Bacteria;p__Bacteroidetes;c__Bacteroidia;o__Bacteroidales;f__Tannerellaceae;g__;s__	0.000249376	0.000124262	-0.000125114
	k__Bacteria;p__Bacteroidetes;c__Bacteroidia;o__Bacteroidales;f__Bacteroidaceae;g__Bacteroides;s__vulgatus	0.00483443	0.00959855	0.00476412
	k__Bacteria;p__Bacteroidetes;c__Bacteroidia;o__Bacteroidales;f__Prevotellaceae;g__Prevotella;s__Prevotella_sp._AM42-24	0	0.000101564	0.000101564
	k__Bacteria;p__Firmicutes;c__Erysipelotrichia;o__Erysipelotrichales;f__Erysipelotrichaceae;g__Holdemania;s__	0	0.000276961	0.000276961
	k__Bacteria;p__Firmicutes;c__Clostridia;o__Clostridiales;f__Eubacteriaceae;g__Eubacterium;s__ventriosum	0.000866978	0.000294316	-0.000572662
	k__Bacteria;p__Actinobacteria;c__Coriobacteriia;o__Eggerthellales;f__Eggerthellaceae;g__Asaccharobacter;s__celatus	3.97093e-05	0.000371445	0.000331735
	k__Bacteria;p__Firmicutes;c__Clostridia;o__Clostridiales;f__Clostridiaceae;g__Clostridium;s__Clostridium_sp._CAG:299	0	9.11153e-05	9.11153e-05
	k__Bacteria;p__Bacteroidetes;c__Bacteroidia;o__Bacteroidales;f__Rikenellaceae;g__Alistipes;s__putredinis	0.00532732	0.00205531	-0.00327201
	k__Bacteria;p__Bacteroidetes;c__Bacteroidia;o__Bacteroidales;f__Bacteroidaceae;g__Bacteroides;s__Bacteroides_sp._AM25-34	0	0.0001057	0.0001057
	k__Bacteria;p__Bacteroidetes;c__Bacteroidia;o__Bacteroidales;f__Rikenellaceae;g__Alistipes;s__onderdonkii	0	0.000301016	0.000301016
	k__Bacteria;p__Bacteroidetes;c__Bacteroidia;o__Bacteroidales;f__Bacteroidaceae;g__Bacteroides;s__finegoldii	0.000277688	0.000577137	0.000299449
	k__Bacteria;p__Proteobacteria;c__Deltaproteobacteria;o__Desulfovibrionales;f__Desulfovibrionaceae;g__Desulfovibrio;s__	0.000192753	1.51018e-05	-0.000177652
	k__Bacteria;p__Firmicutes;c__Clostridia;o__Clostridiales;f__;g__Monoglobus;s__pectinilyticus	3.39745e-05	0.000778573	0.000744599
	k__Bacteria;p__Proteobacteria;c__Gammaproteobacteria;o__Enterobacterales;f__Enterobacteriaceae;g__Klebsiella;s__	0.00377866	0.000181733	-0.00359693
	k__Bacteria;p__Firmicutes;c__Clostridia;o__Clostridiales;f__Clostridiaceae;g__Clostridium;s__Clostridium_sp._CAG:302	0.000255263	0	-0.000255263
	k__Bacteria;p__Proteobacteria;c__;o__;f__;g__;s__Proteobacteria_bacterium_CAG:495	0.000238044	5.0383e-06	-0.000233006
	k__Bacteria;p__Proteobacteria;c__;o__;f__;g__;s__Proteobacteria_bacterium_CAG:139	0	8.97513e-05	8.97513e-05
	k__Bacteria;p__Firmicutes;c__Clostridia;o__Clostridiales;f__Clostridiaceae;g__Clostridium;s__	0.0232951	0.0148314	-0.00846373
	k__Bacteria;p__Firmicutes;c__Clostridia;o__Clostridiales;f__Ruminococcaceae;g__Flavonifractor;s__uncultured_Flavonifractor_sp.	3.39745e-05	0.000168525	0.00013455
	k__Bacteria;p__Firmicutes;c__Clostridia;o__Clostridiales;f__Lachnospiraceae;g__Blautia;s__torques	0	0.000462194	0.000462194
	k__Bacteria;p__Firmicutes;c__Clostridia;o__Clostridiales;f__Ruminococcaceae;g__Faecalibacterium;s__Faecalibacterium_sp._CAG:74_58_120	0.000124671	0.000413435	0.000288764
	k__Bacteria;p__Bacteroidetes;c__Bacteroidia;o__Bacteroidales;f__Prevotellaceae;g__;s__	0.00422789	0.00163831	-0.00258959
	k__Bacteria;p__Bacteroidetes;c__Bacteroidia;o__Bacteroidales;f__Prevotellaceae;g__Prevotella;s__Prevotella_sp._CAG:732	0.00013595	5.03496e-06	-0.000130915
	k__Bacteria;p__Bacteroidetes;c__Bacteroidia;o__Bacteroidales;f__;g__;s__	0.104737	0.102127	-0.00261002
	k__Bacteria;p__Firmicutes;c__Clostridia;o__Clostridiales;f__Eubacteriaceae;g__;s__	0.000119	0.000396677	0.000277677
	k__Bacteria;p__Proteobacteria;c__Betaproteobacteria;o__Burkholderiales;f__Sutterellaceae;g__Sutterella;s__wadsworthensis	0.00138274	0.000399464	-0.000983276
	k__Bacteria;p__Actinobacteria;c__Actinobacteria;o__Bifidobacteriales;f__Bifidobacteriaceae;g__Bifidobacterium;s__pseudocatenulatum	0	0.000300342	0.000300342
	k__Bacteria;p__Firmicutes;c__Clostridia;o__Clostridiales;f__Eubacteriaceae;g__Eubacterium;s__Eubacterium_sp._CAG:161	0	9.53883e-05	9.53883e-05
	k__Bacteria;p__Bacteroidetes;c__Bacteroidia;o__Bacteroidales;f__Bacteroidaceae;g__Bacteroides;s__intestinalis	0.000617902	0.000662863	4.4961e-05
	k__Bacteria;p__Firmicutes;c__;o__;f__;g__;s__	0.108098	0.119616	0.0115182
	k__Bacteria;p__Proteobacteria;c__Betaproteobacteria;o__Burkholderiales;f__Sutterellaceae;g__Sutterella;s__Sutterella_sp._KLE1602	0.000345788	5.3978e-05	-0.00029181
	k__Bacteria;p__Candidatus_Melainabacteria;c__;o__;f__;g__;s__Candidatus_Melainabacteria_bacterium_35_41	0	0.000197903	0.000197903
	k__Bacteria;p__Proteobacteria;c__Betaproteobacteria;o__Burkholderiales;f__Sutterellaceae;g__;s__	0.000243687	0.000467905	0.000224218
	k__Bacteria;p__Firmicutes;c__Clostridia;o__Clostridiales;f__Ruminococcaceae;g__Flavonifractor;s__	0.000351251	0.000968357	0.000617106
	k__Bacteria;p__Firmicutes;c__Clostridia;o__Clostridiales;f__Ruminococcaceae;g__Subdoligranulum;s__Subdoligranulum_sp._APC924/74	0.00569985	0.00468463	-0.00101522
	k__Bacteria;p__Firmicutes;c__Clostridia;o__Clostridiales;f__Lachnospiraceae;g__Lachnoclostridium;s__Lachnoclostridium_sp._An14	0	0.000239206	0.000239206
	k__Bacteria;p__Bacteroidetes;c__Bacteroidia;o__Bacteroidales;f__Rikenellaceae;g__Alistipes;s__Alistipes_putredinis_CAG:67	0.000232467	9.24049e-05	-0.000140062
	k__Bacteria;p__Firmicutes;c__Clostridia;o__Clostridiales;f__Ruminococcaceae;g__Faecalibacterium;s__Faecalibacterium_sp._CAG:74	0.000107679	0.000348196	0.000240517
	k__Bacteria;p__Candidatus_Melainabacteria;c__;o__;f__;g__;s__	0	3.29838e-05	3.29838e-05
	k__Bacteria;p__Firmicutes;c__;o__;f__;g__;s__Firmicutes_bacterium_CAG:103	0.00175106	0.000529888	-0.00122117
	k__Bacteria;p__Bacteroidetes;c__Flavobacteriia;o__Flavobacteriales;f__;g__;s__	7.93453e-05	8.99533e-06	-7.03499e-05
	k__Bacteria;p__Bacteroidetes;c__Bacteroidia;o__Bacteroidales;f__Bacteroidaceae;g__Bacteroides;s__Bacteroides_thetaiotaomicron	0.000368342	0.00229939	0.00193105
	k__Bacteria;p__Firmicutes;c__Clostridia;o__Clostridiales;f__Eubacteriaceae;g__Eubacterium;s__Eubacterium_sp._CAG:38	0.000826988	0.00200893	0.00118195
	k__Bacteria;p__Firmicutes;c__Clostridia;o__;f__;g__;s__	0.0024084	0.00425519	0.00184679
	k__Bacteria;p__Verrucomicrobia;c__Verrucomicrobiae;o__Verrucomicrobiales;f__;g__;s__	0	2.30203e-05	2.30203e-05
	k__Bacteria;p__Firmicutes;c__;o__;f__;g__;s__Firmicutes_bacterium_CAG:83	0.000725191	0.000248667	-0.000476524
	k__Bacteria;p__Bacteroidetes;c__Bacteroidia;o__Bacteroidales;f__Prevotellaceae;g__Prevotella;s__copri_CAG:164	0.000175618	0.000103718	-7.19005e-05
	k__Bacteria;p__Actinobacteria;c__Coriobacteriia;o__Coriobacteriales;f__Coriobacteriaceae;g__Collinsella;s__	0.0171422	0.00741584	-0.0097264
	k__Bacteria;p__Proteobacteria;c__Betaproteobacteria;o__Burkholderiales;f__;g__;s__	0.000572341	0.00236188	0.00178954
	k__Bacteria;p__Firmicutes;c__Clostridia;o__Clostridiales;f__Lachnospiraceae;g__Lachnoclostridium;s__symbiosum	0	0.000510774	0.000510774
	k__Bacteria;p__Verrucomicrobia;c__Verrucomicrobiae;o__Verrucomicrobiales;f__Akkermansiaceae;g__Akkermansia;s__muciniphila	0.000113334	0.00152382	0.00141049
	k__Bacteria;p__Bacteroidetes;c__Bacteroidia;o__Bacteroidales;f__Odoribacteraceae;g__Butyricimonas;s__	0.000266479	5.03621e-05	-0.000216117
	k__Bacteria;p__Verrucomicrobia;c__Verrucomicrobiae;o__Verrucomicrobiales;f__Akkermansiaceae;g__Akkermansia;s__	0.000322946	0.00261258	0.00228963
	k__Bacteria;p__Actinobacteria;c__Coriobacteriia;o__Coriobacteriales;f__;g__;s__	0.00066281	0.000361456	-0.000301354
	k__Bacteria;p__Bacteroidetes;c__Bacteroidia;o__Bacteroidales;f__Prevotellaceae;g__Prevotella;s__	0.107308	0.05161	-0.0556983
	k__Bacteria;p__Bacteroidetes;c__Bacteroidia;o__Bacteroidales;f__Bacteroidaceae;g__Bacteroides;s__uncultured_Bacteroides_sp.	0	0.000160226	0.000160226
	k__Bacteria;p__Firmicutes;c__Erysipelotrichia;o__Erysipelotrichales;f__Erysipelotrichaceae;g__Coprobacillus;s__	0	0.000107906	0.000107906
	k__Bacteria;p__Bacteroidetes;c__Bacteroidia;o__Bacteroidales;f__Bacteroidaceae;g__Bacteroides;s__xylanisolvens	0	0.000427295	0.000427295
	k__Bacteria;p__Bacteroidetes;c__Bacteroidia;o__Bacteroidales;f__Bacteroidaceae;g__Bacteroides;s__Bacteroides_sp._CAG:144	0	0.000316744	0.000316744
	k__Bacteria;p__Firmicutes;c__Clostridia;o__Clostridiales;f__Lachnospiraceae;g__Dorea;s__	0.00417646	0.00374536	-0.000431099
	k__Bacteria;p__Bacteroidetes;c__Bacteroidia;o__Bacteroidales;f__Prevotellaceae;g__Prevotella;s__copri	0.0327994	0.014713	-0.0180864
	k__Bacteria;p__Firmicutes;c__Clostridia;o__Clostridiales;f__Lachnospiraceae;g__Dorea;s__longicatena	0.00221028	0.0020943	-0.000115987
	k__Bacteria;p__Firmicutes;c__Clostridia;o__Clostridiales;f__Eubacteriaceae;g__Eubacterium;s__Eubacterium_sp._CAG:274	0.000753474	0.000114422	-0.000639053
	k__Bacteria;p__Firmicutes;c__Clostridia;o__Clostridiales;f__Lachnospiraceae;g__;s__Lachnospiraceae_bacterium_7_1_58FAA	0	0.000109542	0.000109542
	k__Bacteria;p__Firmicutes;c__;o__;f__;g__;s__Firmicutes_bacterium_CAG:114	0.000594952	0.000501434	-9.35175e-05
	k__Bacteria;p__Firmicutes;c__Clostridia;o__Clostridiales;f__Lachnospiraceae;g__Blautia;s__uncultured_Blautia_sp.	0.000764903	0.000669034	-9.58691e-05
	k__Bacteria;p__Actinobacteria;c__Coriobacteriia;o__;f__;g__;s__Coriobacteriia_bacterium	0.000283438	5.97122e-05	-0.000223726
	k__Bacteria;p__Bacteroidetes;c__Bacteroidia;o__Bacteroidales;f__Bacteroidaceae;g__Bacteroides;s__	0.220598	0.289999	0.069401
	k__Bacteria;p__Actinobacteria;c__Actinobacteria;o__Bifidobacteriales;f__Bifidobacteriaceae;g__Bifidobacterium;s__animalis	0	0.0016828	0.0016828
	k__Bacteria;p__Firmicutes;c__;o__;f__;g__;s__Firmicutes_bacterium_CAG:65_45_313	0	0.000129496	0.000129496
	k__Bacteria;p__Firmicutes;c__Clostridia;o__Clostridiales;f__Ruminococcaceae;g__Flavonifractor;s__plautii	6.23227e-05	0.00111732	0.001055
	k__Bacteria;p__Firmicutes;c__Clostridia;o__Clostridiales;f__Lachnospiraceae;g__Ruminococcus;s__gnavus	0.000300305	0.00305517	0.00275487
	k__Bacteria;p__Firmicutes;c__Clostridia;o__Clostridiales;f__Eubacteriaceae;g__Eubacterium;s__Eubacterium_sp._CAG:248	0	0.000971529	0.000971529
	k__Bacteria;p__Firmicutes;c__Clostridia;o__Clostridiales;f__Ruminococcaceae;g__Anaerotruncus;s__colihominis	0	4.22639e-05	4.22639e-05
	k__Bacteria;p__Proteobacteria;c__Betaproteobacteria;o__Burkholderiales;f__Sutterellaceae;g__Parasutterella;s__	0	0.000203405	0.000203405
	k__Bacteria;p__Firmicutes;c__Clostridia;o__Clostridiales;f__Ruminococcaceae;g__Subdoligranulum;s__	0.00121829	0.00152872	0.000310424
	k__Bacteria;p__Bacteroidetes;c__Bacteroidia;o__Bacteroidales;f__Barnesiellaceae;g__Barnesiella;s__	0	4.22339e-05	4.22339e-05
	k__Bacteria;p__Proteobacteria;c__Betaproteobacteria;o__;f__;g__;s__	0.00017002	0.000112389	-5.76307e-05
	k__Bacteria;p__Proteobacteria;c__Deltaproteobacteria;o__Desulfovibrionales;f__;g__;s__	7.94091e-05	1.72715e-05	-6.21377e-05
	k__Bacteria;p__Bacteroidetes;c__Bacteroidia;o__Bacteroidales;f__Rikenellaceae;g__Alistipes;s__Alistipes_obesi	0.0013656	0.000605842	-0.000759761
	k__Bacteria;p__Bacteroidetes;c__Bacteroidia;o__Bacteroidales;f__Bacteroidaceae;g__Bacteroides;s__coprophilus	0	0.000148919	0.000148919
	k__Bacteria;p__Firmicutes;c__Clostridia;o__Clostridiales;f__Lachnospiraceae;g__Lachnoclostridium;s__	0.000419199	0.00245339	0.00203419
	k__Bacteria;p__Proteobacteria;c__;o__;f__;g__;s__	0.00159813	0.00636809	0.00476996
	k__Bacteria;p__Firmicutes;c__Negativicutes;o__Veillonellales;f__Veillonellaceae;g__Veillonella;s__	0	0.00170822	0.00170822
	k__Bacteria;p__Firmicutes;c__Clostridia;o__Clostridiales;f__Clostridiaceae;g__Clostridium;s__Clostridium_sp._CAG:127	0.000430601	0.000105663	-0.000324938
	k__Bacteria;p__Firmicutes;c__Clostridia;o__Clostridiales;f__Eubacteriaceae;g__Eubacterium;s__Eubacterium_sp._CAG:180	0.00380594	0.00101851	-0.00278743
	k__Bacteria;p__Bacteroidetes;c__Bacteroidia;o__Bacteroidales;f__Bacteroidaceae;g__Bacteroides;s__stercoris	0.000572451	0.00167413	0.00110168
	k__Bacteria;p__Firmicutes;c__Clostridia;o__Clostridiales;f__Lachnospiraceae;g__Blautia;s__producta	0	0.000469597	0.000469597
	k__Bacteria;p__Firmicutes;c__Clostridia;o__Clostridiales;f__Lachnospiraceae;g__Anaerostipes;s__	1.13281e-05	0.000288674	0.000277346
	k__Bacteria;p__Firmicutes;c__Clostridia;o__Clostridiales;f__Lachnospiraceae;g__Blautia;s__	0.00643697	0.00953232	0.00309535
	k__Bacteria;p__Bacteroidetes;c__Bacteroidia;o__Bacteroidales;f__Bacteroidaceae;g__Bacteroides;s__Bacteroides_sp._AM22-3LB	7.9365e-05	9.26683e-06	-7.00981e-05
	k__Bacteria;p__Firmicutes;c__Clostridia;o__Clostridiales;f__Peptostreptococcaceae;g__Romboutsia;s__	0	0.000503677	0.000503677
	k__Bacteria;p__Firmicutes;c__Clostridia;o__Clostridiales;f__Peptostreptococcaceae;g__Clostridioides;s__difficile	0.00397197	0.00209038	-0.00188159
	k__Bacteria;p__Verrucomicrobia;c__Verrucomicrobiae;o__;f__;g__;s__	0	1.29481e-05	1.29481e-05
	k__Bacteria;p__Firmicutes;c__;o__;f__;g__;s__Firmicutes_bacterium_CAG:176	0	0.000244488	0.000244488
	k__Bacteria;p__Firmicutes;c__Clostridia;o__Clostridiales;f__Oscillospiraceae;g__Oscillibacter;s__	0.00256158	0.00257939	1.78136e-05
	k__Bacteria;p__Bacteroidetes;c__Bacteroidia;o__Bacteroidales;f__Bacteroidaceae;g__Bacteroides;s__ovatus	0.0012353	0.00165735	0.000422049
	k__Bacteria;p__Bacteroidetes;c__Bacteroidia;o__Bacteroidales;f__Tannerellaceae;g__Parabacteroides;s__distasonis	0.000566538	0.00112245	0.000555915
	k__Bacteria;p__Firmicutes;c__Clostridia;o__Clostridiales;f__;g__;__	0.214974	0.254399	0.0394251
	k__Bacteria;p__Firmicutes;c__;o__;f__;g__;s__Firmicutes_bacterium_CAG:341	0	0.000243878	0.000243878
	k__Bacteria;p__Actinobacteria;c__Actinobacteria;o__Bifidobacteriales;f__Bifidobacteriaceae;g__Bifidobacterium;s__longum	0.00447502	0.0101229	0.00564788
	k__Bacteria;p__Firmicutes;c__;o__;f__;g__;s__Firmicutes_bacterium_CAG:110	0.000323283	6.11495e-05	-0.000262134
	k__Bacteria;p__Firmicutes;c__Clostridia;o__Clostridiales;f__Clostridiaceae;g__;s__Clostridiaceae_bacterium_OM08-6BH	0.000300448	0.000133239	-0.000167209
	k__Bacteria;p__Actinobacteria;c__Actinobacteria;o__Bifidobacteriales;f__Bifidobacteriaceae;g__Bifidobacterium;s__adolescentis	0.00366513	0.00106016	-0.00260497
	k__Bacteria;p__Firmicutes;c__Erysipelotrichia;o__Erysipelotrichales;f__Erysipelotrichaceae;g__Turicibacter;s__	0.000402318	0.000190198	-0.000212119
	k__Bacteria;p__Actinobacteria;c__Coriobacteriia;o__Eggerthellales;f__Eggerthellaceae;g__Eggerthella;s__	0.000396648	0.000963973	0.000567326
	k__Bacteria;p__Bacteroidetes;c__Bacteroidia;o__Bacteroidales;f__Bacteroidaceae;g__Bacteroides;s__Bacteroides_sp._CAG:20	0	4.919e-05	4.919e-05
	k__Bacteria;p__Bacteroidetes;c__Bacteroidia;o__Bacteroidales;f__Rikenellaceae;g__Alistipes;s__Alistipes_sp._AL-1	0	5.58316e-05	5.58316e-05
	k__Bacteria;p__Firmicutes;c__Clostridia;o__Clostridiales;f__Ruminococcaceae;g__Subdoligranulum;s__Subdoligranulum_sp._60_17	0	8.06015e-05	8.06015e-05
	k__Bacteria;p__Firmicutes;c__Clostridia;o__Clostridiales;f__Lachnospiraceae;g__Blautia;s__hydrogenotrophica	0	3.43256e-05	3.43256e-05
	k__Bacteria;p__Actinobacteria;c__Coriobacteriia;o__Eggerthellales;f__Eggerthellaceae;g__;s__	0.00165461	0.00274611	0.0010915
	k__Bacteria;p__Firmicutes;c__Negativicutes;o__Acidaminococcales;f__Acidaminococcaceae;g__Phascolarctobacterium;s__succinatutens	0	5.8201e-05	5.8201e-05
	k__Bacteria;p__Firmicutes;c__Clostridia;o__Clostridiales;f__Ruminococcaceae;g__Pseudoflavonifractor;s__	0	6.452e-05	6.452e-05
	k__Bacteria;p__Firmicutes;c__Clostridia;o__Clostridiales;f__Ruminococcaceae;g__Subdoligranulum;s__variabile	0	7.9885e-05	7.9885e-05
	k__Bacteria;p__Firmicutes;c__Clostridia;o__Clostridiales;f__Clostridiaceae;g__Hungatella;s__hathewayi	0	0.000597943	0.000597943
	k__Bacteria;p__Firmicutes;c__Clostridia;o__Clostridiales;f__Clostridiaceae;g__Clostridium;s__Clostridium_sp._CAG:343	0.000272202	0	-0.000272202
	k__Bacteria;p__Proteobacteria;c__Gammaproteobacteria;o__Enterobacterales;f__Enterobacteriaceae;g__Klebsiella;s__variicola	6.79941e-05	0	-6.79941e-05
	k__Bacteria;p__Proteobacteria;c__Gammaproteobacteria;o__Pseudomonadales;f__Pseudomonadaceae;g__Pseudomonas;s__aeruginosa	4.53632e-05	0	-4.53632e-05
	k__Bacteria;p__Bacteroidetes;c__Bacteroidia;o__Bacteroidales;f__Prevotellaceae;g__Prevotella;s__Prevotella_sp._AM23-5	3.96369e-05	0	-3.96369e-05
	k__Bacteria;p__Proteobacteria;c__Gammaproteobacteria;o__Enterobacterales;f__Yersiniaceae;g__Serratia;s__marcescens	9.06062e-05	0	-9.06062e-05
	k__Bacteria;p__Proteobacteria;c__Gammaproteobacteria;o__Enterobacterales;f__Yersiniaceae;g__Serratia;s__	0.000356762	0	-0.000356762
	k__Bacteria;p__Actinobacteria;c__Coriobacteriia;o__Coriobacteriales;f__Coriobacteriaceae;g__Collinsella;s__Collinsella_sp._TF05-9AC	7.92804e-05	0	-7.92804e-05
	k__Bacteria;p__Proteobacteria;c__Gammaproteobacteria;o__Enterobacterales;f__Enterobacteriaceae;g__Escherichia;s__Escherichia_sp._ESNIH1	3.96402e-05	0	-3.96402e-05
	k__Bacteria;p__Proteobacteria;c__Gammaproteobacteria;o__Enterobacterales;f__Yersiniaceae;g__;s__	2.83144e-05	0	-2.83144e-05
	k__Bacteria;p__Bacteroidetes;c__Bacteroidia;o__Bacteroidales;f__Bacteroidaceae;g__Bacteroides;s__Bacteroides_plebeius_CAG:211	3.96731e-05	0	-3.96731e-05
	k__Bacteria;p__Firmicutes;c__Clostridia;o__Clostridiales;f__Clostridiaceae;g__Clostridium;s__Clostridium_sp._CAG:354	0.000124656	0	-0.000124656
	k__Bacteria;p__Firmicutes;c__Bacilli;o__Lactobacillales;f__Lactobacillaceae;g__Pediococcus;s__pentosaceus	0.000124645	0	-0.000124645
	k__Bacteria;p__Firmicutes;c__Clostridia;o__Clostridiales;f__Oscillospiraceae;g__Oscillibacter;s__Oscillibacter_sp._CAG:241_62_21	0	5.28071e-05	5.28071e-05
	k__Bacteria;p__Firmicutes;c__;o__;f__;g__;s__Firmicutes_bacterium_CAG:424	0	0.000139441	0.000139441
	k__Bacteria;p__Proteobacteria;c__Alphaproteobacteria;o__Rhodospirillales;f__Rhodospirillaceae;g__Azospirillum;s__	0	0.000275666	0.000275666
	k__Bacteria;p__Actinobacteria;c__Coriobacteriia;o__;f__;g__;s__	0.00147319	0.0011764	-0.000296796
	k__Bacteria;p__Firmicutes;c__Clostridia;o__Clostridiales;f__Peptostreptococcaceae;g__;s__	0.000351331	0.000759502	0.000408171
	k__Bacteria;p__Proteobacteria;c__Gammaproteobacteria;o__Pasteurellales;f__Pasteurellaceae;g__;s__	0.000113314	0.000339279	0.000225965
	k__Bacteria;p__Bacteroidetes;c__Bacteroidia;o__Bacteroidales;f__Rikenellaceae;g__Alistipes;s__Alistipes_sp._CAG:157	0	0.000146655	0.000146655
	k__Bacteria;p__Bacteroidetes;c__Bacteroidia;o__Bacteroidales;f__Bacteroidaceae;g__Bacteroides;s__caccae	9.07175e-05	0.00174486	0.00165415
	k__Bacteria;p__Firmicutes;c__Clostridia;o__Clostridiales;f__Clostridiaceae;g__Hungatella;s__	0	0.000588057	0.000588057
	k__Bacteria;p__Firmicutes;c__Negativicutes;o__Selenomonadales;f__;g__;s__Selenomonadales_bacterium	0	8.18401e-05	8.18401e-05

## Sheet: IBD_5
							Δ Relative abundance Q-sources (%)	0.0531941
							Δ Relative abundance Q-sinks (%)	-0.106151
	Taxonomy	Relative abundance control	Relative abundance disease	Δ Relative abundance			Phyla / Class	Total	tgt+	Q-sources	Q-sinks
	k__Bacteria;p__Actinobacteria;c__Actinobacteria;o__Actinomycetales;f__Actinomycetaceae;g__Actinomyces;s__hyovaginalis	7.23943e-05	0.00228413	0.00221174			Acidobacteria	0	0	0	0
	k__Bacteria;p__Actinobacteria;c__Actinobacteria;o__Bifidobacteriales;f__Bifidobacteriaceae;__;__	6.03899e-05	0.00187521	0.00181482			Actinobacteria	0.0965177	0.0408095	0.00612811	0.0346814
	k__Bacteria;p__Actinobacteria;c__Actinobacteria;o__Bifidobacteriales;f__Bifidobacteriaceae;g__Bifidobacterium;__	0.00736498	0.00738351	1.85283e-05			Aquificae	0	0	0	0
	k__Bacteria;p__Actinobacteria;c__Actinobacteria;o__Bifidobacteriales;f__Bifidobacteriaceae;g__Bifidobacterium;s__bifidum	0.000268604	0.0507595	0.0504909			Bacteroidetes	0.0607719	0.0570512	0.010569	0.0464821
	k__Bacteria;p__Actinobacteria;c__Actinobacteria;o__Bifidobacteriales;f__Bifidobacteriaceae;g__Bifidobacterium;s__breve	0	0.0327735	0.0327735			Chlamydiae	0	0	0	0
	k__Bacteria;p__Actinobacteria;c__Coriobacteriia;o__Coriobacteriales;f__Coriobacteriaceae;g__;s__	0.00280005	0.00305662	0.000256574			Chlorobi	0	0	0	0
	k__Bacteria;p__Actinobacteria;c__Coriobacteriia;o__Coriobacteriales;f__Coriobacteriaceae;g__Collinsella;__	0.00023285	0.00244199	0.00220914			Chloroflexi	0	0	0	0
	k__Bacteria;p__Actinobacteria;c__Coriobacteriia;o__Coriobacteriales;f__Coriobacteriaceae;g__Olsenella;s__uli	3.89823e-05	0.00654656	0.00650758			Cyanobacteria	0	0	0	0
	k__Bacteria;p__Actinobacteria;c__Coriobacteriia;o__Coriobacteriales;f__Coriobacteriaceae;g__Slackia;s__	1.64147e-05	0.000251243	0.000234829			Deferribacteres	0	0	0	0
	k__Bacteria;p__Bacteroidetes;__;__;__;__;__	0.000272693	0.0202529	0.0199802			Deinococcus-Thermus	0	0	0	0
	k__Bacteria;p__Bacteroidetes;c__Bacteroidia;o__Bacteroidales;f__Bacteroidaceae;g__Bacteroides;__	0.0142392	0.0145197	0.000280494		Firmicutes	Bacilli	0.00877583	0.00864485	0.00438791	0.00425693
	k__Bacteria;p__Bacteroidetes;c__Bacteroidia;o__Bacteroidales;f__Bacteroidaceae;g__Bacteroides;s__	0.133219	0.135025	0.00180536			Clostridia	-0.263564	-0.260049	-0.0249317	-0.235118
	k__Bacteria;p__Bacteroidetes;c__Bacteroidia;o__Bacteroidales;f__Bacteroidaceae;g__Bacteroides;s__caccae	0.00811977	0.004836	-0.00328377			Negativicutes	0	0	0	0
	k__Bacteria;p__Bacteroidetes;c__Bacteroidia;o__Bacteroidales;f__Bacteroidaceae;g__Bacteroides;s__coprophilus	0.00158515	0.000804777	-0.000780372			Tissierellia	0	0	0	0
	k__Bacteria;p__Bacteroidetes;c__Bacteroidia;o__Bacteroidales;f__Bacteroidaceae;g__Bacteroides;s__fragilis	0.00918389	0.0212451	0.0120613			Other firmicutes	0.0184888	0.0184888	0.00616294	0.0123259
	k__Bacteria;p__Bacteroidetes;c__Bacteroidia;o__Bacteroidales;f__Odoribacteraceae;g__Butyricimonas;s__	0.0023356	0.000624027	-0.00171157			Fusobacteria	0.0269124	0.0269124	0	0.0269124
	k__Bacteria;p__Bacteroidetes;c__Bacteroidia;o__Bacteroidales;f__Porphyromonadaceae;g__Parabacteroides;s__gordonii	0.00142693	0.000179341	-0.00124759			Mollicutes	-0.00830241	-0.00177909	0	-0.00177909
	k__Bacteria;p__Bacteroidetes;c__Bacteroidia;o__Bacteroidales;f__Porphyromonadaceae;g__Porphyromonas;s__	1.56349e-05	0.000498155	0.00048252			Planctomycetes	0	0	0	0
	k__Bacteria;p__Bacteroidetes;c__Bacteroidia;o__Bacteroidales;f__Rikenellaceae;__;__	0.00246659	0.0040793	0.0016127		Proteobacteria	Alphaproteobacteria	0	0	0	0
	k__Bacteria;p__Bacteroidetes;c__Bacteroidia;o__Bacteroidales;f__Rikenellaceae;g__;s__	0.00162247	0.0042369	0.00261443			Betaproteobacteria	0	0	0	0
	k__Bacteria;p__Bacteroidetes;c__Bacteroidia;o__Bacteroidales;f__Rikenellaceae;g__Alistipes;s__indistinctus	0.00227095	0.00230445	3.34995e-05			Deltaproteobacteria	0.00115003	0.00112054	0.000605278	0.000515262
	k__Bacteria;p__Bacteroidetes;c__Bacteroidia;o__Bacteroidales;f__Rikenellaceae;g__Alistipes;s__massiliensis	0.000617762	0.00256335	0.00194559			Epsilonproteobacteria	0	0	0	0
	k__Bacteria;p__Bacteroidetes;c__Bacteroidia;o__Bacteroidales;f__Rikenellaceae;g__Alistipes;s__putredinis	0.00787025	0.00433492	-0.00353532			Gammaproteobacteria	0.0408599	0.0394979	0.0376394	0.00185849
	k__Bacteria;p__Bacteroidetes;c__Bacteroidia;o__Bacteroidales;f__Rikenellaceae;g__human;s__gut metagenome	0.00188222	0.0148477	0.0129655			Other proteobacteria	0	0	0	0
	k__Bacteria;p__Bacteroidetes;c__Bacteroidia;o__Bacteroidales;f__S24-7;g__;s__	0.00398921	0.0215382	0.017549			Spirochaetes	0	0	0	0
	k__Bacteria;p__Firmicutes;c__Bacilli;o__Gemellales;f__Gemellaceae;g__Gemella;s__	1.86491e-05	0.0020346	0.00201595			Synergistetes	0	0	0	0
	k__Bacteria;p__Firmicutes;c__Bacilli;o__Lactobacillales;f__Enterococcaceae;__;__	0.000133975	0.00419013	0.00405615			Thermotogae	0	0	0	0
	k__Bacteria;p__Firmicutes;c__Bacilli;o__Lactobacillales;f__Streptococcaceae;g__Streptococcus;__	0.00255599	0.00642488	0.00386889			Verrucomicrobia	0.00916893	0.00815016	0.00802281	0.000127346
	k__Bacteria;p__Firmicutes;c__Bacilli;o__Turicibacterales;f__Turicibacteraceae;g__Turicibacter;s__	0.00136259	0.000197423	-0.00116517			Other bacteria	0.00922057	0.00819606	0.00461029	0.00358578
	k__Bacteria;p__Firmicutes;c__Clostridia;__;__;__;__	2.53974e-05	0.00146987	0.00144447			Total			0.0531941	-0.106151
	k__Bacteria;p__Firmicutes;c__Clostridia;o__Clostridiales;__;__;__	0.0500366	0.0145933	-0.0354433
	k__Bacteria;p__Firmicutes;c__Clostridia;o__Clostridiales;f__;g__;s__	0.0727873	0.0106517	-0.0621356
	k__Bacteria;p__Firmicutes;c__Clostridia;o__Clostridiales;f__Christensenellaceae;g__;s__	0.01091	0.000626276	-0.0102837
	k__Bacteria;p__Firmicutes;c__Clostridia;o__Clostridiales;f__Clostridiaceae;__;__	0.00252529	0.000825624	-0.00169967
	k__Bacteria;p__Firmicutes;c__Clostridia;o__Clostridiales;f__Clostridiaceae;g__02d06;s__	0.000813654	0.000731715	-8.1939e-05
	k__Bacteria;p__Firmicutes;c__Clostridia;o__Clostridiales;f__Clostridiaceae;g__Clostridium;__	0.00441378	0.00503795	0.00062417
	k__Bacteria;p__Firmicutes;c__Clostridia;o__Clostridiales;f__Clostridiaceae;g__Clostridium;s__	0.00383851	0.000895158	-0.00294335
	k__Bacteria;p__Firmicutes;c__Clostridia;o__Clostridiales;f__Dehalobacteriaceae;g__Dehalobacterium;s__	0.000284298	0.0318435	0.0315592
	k__Bacteria;p__Firmicutes;c__Clostridia;o__Clostridiales;f__Eubacteriaceae;g__Anaerofustis;s__	2.01126e-05	4.44089e-05	2.42963e-05
	k__Bacteria;p__Firmicutes;c__Clostridia;o__Clostridiales;f__Eubacteriaceae;g__Pseudoramibacter_Eubacterium;s__	0.000107723	2.79547e-05	-7.97679e-05
	k__Bacteria;p__Firmicutes;c__Clostridia;o__Clostridiales;f__Lachnospiraceae;__;__	0.136697	0.10024	-0.0364575
	k__Bacteria;p__Firmicutes;c__Clostridia;o__Clostridiales;f__Lachnospiraceae;g__Anaerostipes;s__	0.00675173	0.00113625	-0.00561548
	k__Bacteria;p__Firmicutes;c__Clostridia;o__Clostridiales;f__Lachnospiraceae;g__Blautia;s__obeum	0.0080017	0.000927055	-0.00707464
	k__Bacteria;p__Firmicutes;c__Clostridia;o__Clostridiales;f__Lachnospiraceae;g__Blautia;s__producta	0.00046791	0.00322585	0.00275794
	k__Bacteria;p__Firmicutes;c__Clostridia;o__Clostridiales;f__Lachnospiraceae;g__Butyrivibrio;s__crossotus	0.00566581	0.00082853	-0.00483728
	k__Bacteria;p__Firmicutes;c__Clostridia;o__Clostridiales;f__Lachnospiraceae;g__Clostridium;__	0.00319744	0.0134138	0.0102163
	k__Bacteria;p__Firmicutes;c__Clostridia;o__Clostridiales;f__Lachnospiraceae;g__Clostridium;s__aldenense	0.000322154	0.00348379	0.00316164
	k__Bacteria;p__Firmicutes;c__Clostridia;o__Clostridiales;f__Lachnospiraceae;g__Clostridium;s__bolteae	1.77241e-05	0.00226265	0.00224493
	k__Bacteria;p__Firmicutes;c__Clostridia;o__Clostridiales;f__Lachnospiraceae;g__Clostridium;s__clostridioforme	0.0130531	0.00306033	-0.00999272
	k__Bacteria;p__Firmicutes;c__Clostridia;o__Clostridiales;f__Lachnospiraceae;g__Clostridium;s__fimetarium	0.00310094	0.00721751	0.00411657
	k__Bacteria;p__Firmicutes;c__Clostridia;o__Clostridiales;f__Lachnospiraceae;g__Clostridium;s__symbiosum	0.000310102	0.00849022	0.00818012
	k__Bacteria;p__Firmicutes;c__Clostridia;o__Clostridiales;f__Lachnospiraceae;g__Coprococcus;s__	0	0.00034782	0.00034782
	k__Bacteria;p__Firmicutes;c__Clostridia;o__Clostridiales;f__Lachnospiraceae;g__Coprococcus;s__catus	0.00372219	0.000979036	-0.00274315
	k__Bacteria;p__Firmicutes;c__Clostridia;o__Clostridiales;f__Lachnospiraceae;g__Coprococcus;s__eutactus	0.0083592	0.00106249	-0.00729671
	k__Bacteria;p__Firmicutes;c__Clostridia;o__Clostridiales;f__Lachnospiraceae;g__Dorea;s__longicatena	0.0157122	0.0107815	-0.00493066
	k__Bacteria;p__Firmicutes;c__Clostridia;o__Clostridiales;f__Lachnospiraceae;g__Lachnobacterium;s__	0.00392121	0.00498793	0.00106673
	k__Bacteria;p__Firmicutes;c__Clostridia;o__Clostridiales;f__Lachnospiraceae;g__Lachnospira;s__	0.0152972	0.00331569	-0.0119815
	k__Bacteria;p__Firmicutes;c__Clostridia;o__Clostridiales;f__Lachnospiraceae;g__Roseburia;__	0.0296342	0.0067154	-0.0229189
	k__Bacteria;p__Firmicutes;c__Clostridia;o__Clostridiales;f__Lachnospiraceae;g__Roseburia;s__inulinivorans	0.0191589	0.0679428	0.048784
	k__Bacteria;p__Firmicutes;c__Clostridia;o__Clostridiales;f__Lachnospiraceae;g__Ruminococcus;s__gnavus	0	8.03875e-06	8.03875e-06
	k__Bacteria;p__Firmicutes;c__Clostridia;o__Clostridiales;f__Lachnospiraceae;g__Ruminococcus;s__lactaris	0.0219833	0.0180883	-0.00389497
	k__Bacteria;p__Firmicutes;c__Clostridia;o__Clostridiales;f__Lachnospiraceae;g__Ruminococcus;s__torques	0.00611103	0.00697603	0.000864992
	k__Bacteria;p__Firmicutes;c__Clostridia;o__Clostridiales;f__Mogibacteriaceae;g__;s__	0.00598781	0.00094804	-0.00503977
	k__Bacteria;p__Firmicutes;c__Clostridia;o__Clostridiales;f__Peptococcaceae;g__;s__	0.000927804	0.000438328	-0.000489476
	k__Bacteria;p__Firmicutes;c__Clostridia;o__Clostridiales;f__Peptostreptococcaceae;g__Clostridium;s__ruminantium	0.00588266	0.00027051	-0.00561215
	k__Bacteria;p__Firmicutes;c__Clostridia;o__Clostridiales;f__Peptostreptococcaceae;g__Peptostreptococcus;s__anaerobius	0	0.000922905	0.000922905
	k__Bacteria;p__Firmicutes;c__Clostridia;o__Clostridiales;f__Ruminococcaceae;__;__	0.0360626	0.00532375	-0.0307388
	k__Bacteria;p__Firmicutes;c__Clostridia;o__Clostridiales;f__Ruminococcaceae;g__;s__	0.109252	0.0125826	-0.0966697
	k__Bacteria;p__Firmicutes;c__Clostridia;o__Clostridiales;f__Ruminococcaceae;g__Butyricicoccus;s__pullicaecorum	0.0036309	0.000631948	-0.00299896
	k__Bacteria;p__Firmicutes;c__Clostridia;o__Clostridiales;f__Ruminococcaceae;g__Clostridium;__	0.000684539	0.00111033	0.00042579
	k__Bacteria;p__Firmicutes;c__Clostridia;o__Clostridiales;f__Ruminococcaceae;g__Clostridium;s__islandicum	0.00104663	0.00222018	0.00117355
	k__Bacteria;p__Firmicutes;c__Clostridia;o__Clostridiales;f__Ruminococcaceae;g__Faecalibacterium;__	0.0112958	0.00239351	-0.00890225
	k__Bacteria;p__Firmicutes;c__Clostridia;o__Clostridiales;f__Ruminococcaceae;g__Faecalibacterium;s__	0.0422238	0.00342392	-0.0387998
	k__Bacteria;p__Firmicutes;c__Clostridia;o__Clostridiales;f__Ruminococcaceae;g__Faecalibacterium;s__prausnitzii	0	0.00234299	0.00234299
	k__Bacteria;p__Firmicutes;c__Clostridia;o__Clostridiales;f__Ruminococcaceae;g__Gemmiger;s__formicilis	0.0144686	0.00215075	-0.0123179
	k__Bacteria;p__Firmicutes;c__Clostridia;o__Clostridiales;f__Ruminococcaceae;g__Oscillospira;__	0.000114355	0.00030192	0.000187565
	k__Bacteria;p__Firmicutes;c__Clostridia;o__Clostridiales;f__Ruminococcaceae;g__Oscillospira;s__	0.0164475	0.0201708	0.00372328
	k__Bacteria;p__Firmicutes;c__Clostridia;o__Clostridiales;f__Ruminococcaceae;g__Oscillospira;s__guilliermondii	0.000751777	0.000240814	-0.000510963
	k__Bacteria;p__Firmicutes;c__Clostridia;o__Clostridiales;f__Ruminococcaceae;g__Ruminococcus;__	0.00985795	0.0726954	0.0628375
	k__Bacteria;p__Firmicutes;c__Clostridia;o__Clostridiales;f__Ruminococcaceae;g__Ruminococcus;s__	0.0178538	0.00326852	-0.0145853
	k__Bacteria;p__Firmicutes;c__Clostridia;o__Clostridiales;f__Ruminococcaceae;g__Ruminococcus;s__albus	0.00844795	0.000948884	-0.00749907
	k__Bacteria;p__Firmicutes;c__Clostridia;o__Clostridiales;f__Ruminococcaceae;g__Ruminococcus;s__bromii	0.0164119	0.00254976	-0.0138621
	k__Bacteria;p__Firmicutes;c__Clostridia;o__Clostridiales;f__Ruminococcaceae;g__Ruminococcus;s__callidus	0.00612923	0.00118446	-0.00494477
	k__Bacteria;p__Firmicutes;c__Clostridia;o__Clostridiales;f__Tissierellaceae;g__Anaerococcus;s__	2.45185e-06	0.000785858	0.000783406
	k__Bacteria;p__Firmicutes;c__Clostridia;o__Clostridiales;f__Tissierellaceae;g__Parvimonas;s__	4.23463e-05	0.000545146	0.000502799
	k__Bacteria;p__Firmicutes;c__Clostridia;o__Clostridiales;f__Tissierellaceae;g__Peptoniphilus;s__	1.03191e-05	0.000296255	0.000285936
	k__Bacteria;p__Firmicutes;c__Clostridia;o__Clostridiales;f__Veillonellaceae;__;__	0.000685379	0.00534057	0.00465519
	k__Bacteria;p__Firmicutes;c__Clostridia;o__Clostridiales;f__Veillonellaceae;g__Anaerosinus;s__glycerini	1.89028e-05	0.00949732	0.00947842
	k__Bacteria;p__Firmicutes;c__Clostridia;o__Clostridiales;f__Veillonellaceae;g__Phascolarctobacterium;s__	0	0.000441259	0.000441259
	k__Bacteria;p__Firmicutes;c__Clostridia;o__Clostridiales;f__Veillonellaceae;g__Veillonella;__	0.000469601	0.00292329	0.00245369
	k__Bacteria;p__Firmicutes;c__Clostridia;o__Clostridiales;f__Veillonellaceae;g__Veillonella;s__	0	0.000849642	0.000849642
	k__Bacteria;p__Firmicutes;c__Clostridia;o__Clostridiales;f__Veillonellaceae;g__Veillonella;s__dispar	0.00122847	0.00220262	0.000974148
	k__Bacteria;p__Firmicutes;c__Clostridia;o__Clostridiales;f__Veillonellaceae;g__Veillonella;s__parvula	0.000511775	0.00289069	0.00237892
	k__Bacteria;p__Firmicutes;c__Erysipelotrichi;o__Erysipelotrichales;f__Erysipelotrichaceae;g__cc_115;s__	0.000563298	0.000808328	0.000245031
	k__Bacteria;p__Firmicutes;c__Erysipelotrichi;o__Erysipelotrichales;f__Erysipelotrichaceae;g__Clostridium;s__ramosum	0.00141225	0.00877705	0.0073648
	k__Bacteria;p__Firmicutes;c__Erysipelotrichi;o__Erysipelotrichales;f__Erysipelotrichaceae;g__Clostridium;s__spiroforme	0.00119949	0.00806541	0.00686592
	k__Bacteria;p__Firmicutes;c__Erysipelotrichi;o__Erysipelotrichales;f__Erysipelotrichaceae;g__Eubacterium;s__	0.000247463	0.00258661	0.00233914
	k__Bacteria;p__Firmicutes;c__Erysipelotrichi;o__Erysipelotrichales;f__Erysipelotrichaceae;g__Eubacterium;s__dolichum	0.00159591	0.00326983	0.00167392
	k__Bacteria;p__Fusobacteria;c__Fusobacteriia;o__Fusobacteriales;f__Fusobacteriaceae;g__;s__	0.00122205	0.0091638	0.00794175
	k__Bacteria;p__Fusobacteria;c__Fusobacteriia;o__Fusobacteriales;f__Fusobacteriaceae;g__Fusobacterium;s__	4.36049e-05	0.0190143	0.0189707
	k__Bacteria;p__Lentisphaerae;c__Lentisphaeria;o__Victivallales;f__Victivallaceae;g__;s__	0.000507392	0.0101338	0.00962637
	k__Bacteria;p__Lentisphaerae;c__Lentisphaeria;o__Victivallales;f__Victivallaceae;g__Victivallis;s__vadensis	0.000490612	8.48141e-05	-0.000405798
	k__Bacteria;p__Proteobacteria;c__Deltaproteobacteria;o__Desulfovibrionales;f__Desulfovibrionaceae;g__Desulfovibrio;s__D168	0.000904951	0.00205498	0.00115003
	k__Bacteria;p__Proteobacteria;c__Gammaproteobacteria;o__Enterobacteriales;f__Enterobacteriaceae;g__Morganella;__	5.89897e-05	0.0005163	0.00045731
	k__Bacteria;p__Proteobacteria;c__Gammaproteobacteria;o__Enterobacteriales;f__Enterobacteriaceae;g__Morganella;s__	0	0.00378669	0.00378669
	k__Bacteria;p__Proteobacteria;c__Gammaproteobacteria;o__Enterobacteriales;f__Enterobacteriaceae;g__Proteus;s__myxofaciens	9.59944e-05	0.00475576	0.00465977
	k__Bacteria;p__Proteobacteria;c__Gammaproteobacteria;o__Enterobacteriales;f__Enterobacteriaceae;g__Shigella;__	0.00321153	0.0351677	0.0319561
	k__Bacteria;p__Tenericutes;c__Mollicutes;o__Anaeroplasmatales;f__Anaeroplasmataceae;g__;s__	0.000284406	0.000129047	-0.000155359
	k__Bacteria;p__Tenericutes;c__Mollicutes;o__RF39;f__;g__;s__	0.00969611	0.000164669	-0.00953144
	k__Bacteria;p__Tenericutes;c__RF3;o__ML615J-28;f__;g__;s__	0.000936155	0.00232054	0.00138439
	k__Bacteria;p__Verrucomicrobia;c__Opitutae;o__Cerasicoccales;f__Cerasicoccaceae;g__;s__	0.000194979	8.85871e-05	-0.000106392
	k__Bacteria;p__Verrucomicrobia;c__Verrucomicrobiae;o__Verrucomicrobiales;f__Verrucomicrobiaceae;g__Akkermansia;s__muciniphila	0.0135961	0.0228714	0.00927532

## Sheet: IBD_6
							Δ Relative abundance Q-sources (%)	0.0689008
							Δ Relative abundance Q-sinks (%)	-0.0214146
	Taxonomy	Relative abundance control	Relative abundance disease	Δ Relative abundance			Phyla / Class	Total	tgt+	Q-sources	Q-sinks
	Actinomyces	0.000649761	0.00071081	6.10486e-05			Acidobacteria	0	0	0	0
	Actinomycetales unclassified	6.40345e-05	6.41602e-06	-5.76185e-05			Actinobacteria	-0.0848419	-0.0358728	-0.00538679	-0.030486
	Akkermansia	0.0129597	0.010988	-0.00197166			Aquificae	0	0	0	0
	Alistipes	0.00110882	0.000176603	-0.00093222			Bacteroidetes	-0.00558017	-0.00523853	-0.000970465	-0.00426807
	Alloscardovia	4.64828e-06	1.46845e-05	1.00363e-05			Chlamydiae	0	0	0	0
	Anaerococcus	0.000129543	5.50351e-05	-7.4508e-05			Chlorobi	0	0	0	0
	Anaerofustis	9.01739e-05	0.0001032	1.3026e-05			Chloroflexi	0	0	0	0
	Anaerosporobacter	4.34188e-05	9.7056e-05	5.36373e-05			Cyanobacteria	0	0	0	0
	Anaerostipes	0.0309582	0.0470083	0.0160501			Deferribacteres	0	0	0	0
	Anaerotruncus	5.3928e-06	2.53636e-06	-2.85644e-06			Deinococcus-Thermus	0	0	0	0
	Asaccharobacter	0.0102012	0.00312571	-0.0070755		Firmicutes	Bacilli	0.0515471	0.0507777	0.0257736	0.0250042
	Atopobium	3.19987e-05	4.02258e-05	8.22707e-06			Clostridia	-0.0109839	-0.0108374	-0.00103901	-0.0097984
	Bacteria unclassified	0.00113618	0.000377664	-0.000758515			Negativicutes	0.0231108	0.0231108	0.0161776	0.00693324
	Bacteroides	0.00538837	0.00171206	-0.00367631			Tissierellia	-0.000227675	-0.000227675	0	-0.000227675
	Barnesiella	0.000147688	4.01355e-05	-0.000107552			Other firmicutes	-0.0154185	-0.0154185	-0.00513949	-0.010279
	Bifidobacterium	0.0944384	0.0684348	-0.0260036			Fusobacteria	0	0	0	0
	Bilophila	3.49447e-05	2.22236e-05	-1.2721e-05			Mollicutes	0	0	0	0
	Blautia	0.232496	0.320761	0.0882656			Planctomycetes	0	0	0	0
	Brevundimonas	5.15539e-06	1.72913e-05	1.21359e-05		Proteobacteria	Alphaproteobacteria	1.21359e-05	1.17393e-05	8.03593e-06	3.70337e-06
	Butyricicoccus	0.00244846	0.00145262	-0.000995842			Betaproteobacteria	4.24152e-05	4.07518e-05	3.93855e-05	1.36632e-06
	Butyricimonas	2.92854e-05	5.49313e-06	-2.37923e-05			Deltaproteobacteria	-6.44127e-05	-6.27611e-05	-3.39014e-05	-2.88597e-05
	Carnobacteriaceae unclassified	0.00013031	0.000332067	0.000201758			Epsilonproteobacteria	0	0	0	0
	Catabacter	1.41057e-05	1.57695e-05	1.66383e-06			Gammaproteobacteria	0.045141	0.0436363	0.0415831	0.00205321
	Catenibacterium	0.00782148	0.000205229	-0.00761625			Other proteobacteria	-6.78032e-06	-6.78032e-06	-6.78032e-06	0
	Chitinophagaceae unclassified	3.2056e-06	5.16671e-06	1.96111e-06			Spirochaetes	0	0	0	0
	Christensenella	3.95117e-05	8.44016e-06	-3.10715e-05			Synergistetes	0	0	0	0
	Clostridia unclassified	0.0030096	0.000686283	-0.00232332			Thermotogae	0	0	0	0
	Clostridiales Incertae Sedis XIII unclassified	0.000729344	0.000187797	-0.000541547			Verrucomicrobia	-0.00197166	-0.00175258	-0.0017252	-2.73841e-05
	Clostridiales unclassified	0.0663907	0.0378114	-0.0285793			Other bacteria	-0.000758515	-0.000674235	-0.000379257	-0.000294978
	Clostridium III	0.000181748	0.000905887	0.000724139			Total			0.0689008	-0.0214146
	Clostridium IV	0.00617721	0.00657867	0.000401462
	Clostridium sensu stricto	0.0140901	0.00420193	-0.00988815
	Clostridium XI	9.54191e-05	1.49515e-05	-8.04676e-05
	Clostridium XlVa	0.00286166	0.00942713	0.00656547
	Clostridium XlVb	0.000250499	0.000206396	-4.4104e-05
	Clostridium XVIII	0.0223489	0.01661	-0.00573894
	Collinsella	0.085634	0.0476292	-0.0380048
	Comamonadaceae unclassified	2.80698e-06	3.86964e-06	1.06266e-06
	Coprobacillus	2.65401e-05	0.00150173	0.00147519
	Coprococcus	0.0166899	0.00868269	-0.00800719
	Coriobacteriaceae unclassified	0.0104188	0.00243775	-0.00798104
	Corynebacterium	0.000113169	3.19349e-05	-8.12341e-05
	Delftia	9.47705e-06	2.14483e-05	1.19712e-05
	Desulfovibrio	6.13512e-05	9.65947e-06	-5.16917e-05
	Dialister	0.0018603	0.00303993	0.00117963
	Dorea	0.0349689	0.0431281	0.00815915
	Eggerthella	0.00105211	0.00318738	0.00213527
	Eisenbergiella	1.32727e-05	3.85013e-05	2.52286e-05
	Elizabethkingia	1.01455e-05	1.83665e-05	8.221e-06
	Enterobacter	0.000100217	0.0284422	0.0283419
	Enterobacteriaceae unclassified	3.76792e-06	0.000275842	0.000272075
	Enterococcus	0.000635768	0.00970032	0.00906456
	Enterorhabdus	0.000857964	0.000772083	-8.58809e-05
	Erysipelotrichaceae unclassified	0.000248678	0.000256698	8.02068e-06
	Escherichia/Shigella	0.0030294	0.0195783	0.0165489
	Eubacterium	0.000114744	3.11384e-05	-8.36053e-05
	Faecalibacterium	0.0569339	0.026384	-0.0305499
	Faecalicoccus	0.000125559	0.00241042	0.00228486
	Faecalitalea	4.34873e-05	3.22762e-05	-1.12111e-05
	Finegoldia	0.000137546	3.546e-05	-0.000102086
	Firmicutes unclassified	0.0021778	0.000596155	-0.00158164
	Flavonifractor	4.48246e-05	6.20777e-05	1.72531e-05
	Fusicatenibacter	0.021926	0.0207513	-0.00117478
	Gemella	5.11472e-05	0.000171889	0.000120741
	Gemmiger	0.028123	0.00449603	-0.023627
	Gordonibacter	0.00166431	0.000479028	-0.00118528
	Haemophilus	8.87788e-05	2.92845e-05	-5.94943e-05
	Holdemanella	0.0110395	0.00221025	-0.00882927
	Holdemania	3.55889e-05	7.65009e-05	4.0912e-05
	Howardella	0.000192774	4.66914e-05	-0.000146082
	Hungatella	1.94682e-05	2.89067e-05	9.43851e-06
	Intestinibacter	0.00361049	0.00743449	0.003824
	Intestinimonas	0.0021686	0.00118582	-0.000982781
	Lachnospira	0.000460102	7.8936e-05	-0.000381166
	Lachnospiraceae unclassified	0.0122512	0.030031	0.0177798
	Lactobacillus	0.00651323	0.0060261	-0.000487133
	Lactococcus	0.00192309	0.00161692	-0.00030617
	Lactonifactor	2.15991e-05	9.35428e-05	7.19436e-05
	Leuconostoc	8.72513e-05	0.000138135	5.08837e-05
	Massilia	1.94544e-06	3.79691e-06	1.85147e-06
	Mogibacterium	0.00142589	0.000152684	-0.00127321
	Odoribacter	4.78189e-05	2.0884e-05	-2.69349e-05
	Olsenella	1.36191e-05	5.13146e-06	-8.48763e-06
	Oribacterium	2.25151e-06	8.5938e-06	6.34229e-06
	Oscillibacter	0.000556037	0.000293045	-0.000262992
	Oxalobacteraceae unclassified	9.25625e-06	2.06691e-06	-7.18934e-06
	Parabacteroides	0.000390617	8.0205e-05	-0.000310412
	Parasutterella	9.77986e-06	3.24748e-05	2.26949e-05
	Parvimonas	2.43638e-05	6.01171e-05	3.57533e-05
	Peptococcus	0.00107783	0.000219835	-0.000857999
	Peptoniphilus	0.000180677	9.3843e-05	-8.68344e-05
	Peptostreptococcaceae unclassified	4.6979e-06	2.59621e-05	2.12642e-05
	Peptostreptococcus	3.27272e-05	0.000125254	9.25268e-05
	Phascolarctobacterium	0.000181235	2.16844e-05	-0.00015955
	Porphyromonas	1.12597e-05	1.03625e-05	-8.97181e-07
	Prevotella	0.000865137	0.000352899	-0.000512238
	Proteobacteria unclassified	3.082e-05	2.40397e-05	-6.78032e-06
	Pseudomonas	2.52906e-05	6.29531e-05	3.76625e-05
	Romboutsia	0.0564103	0.0179118	-0.0384985
	Roseburia	0.0249206	0.0473678	0.0224472
	Rothia	5.29701e-05	0.000147041	9.40706e-05
	Ruminococcaceae unclassified	0.0135014	0.00563185	-0.00786951
	Ruminococcus	0.0210414	0.0158222	-0.00521924
	Ruminococcus 1	0.0212492	0.00615709	-0.0150921
	Scardovia	1.19475e-05	1.88339e-05	6.88634e-06
	Senegalimassilia	0.00606959	0.000696546	-0.00537305
	Slackia	0.00358393	0.00239941	-0.00118452
	Solobacterium	2.58814e-05	2.79874e-05	2.10608e-06
	Sporobacter	0.000518989	7.19649e-05	-0.000447024
	Staphylococcus	7.82577e-05	2.32089e-05	-5.50488e-05
	Streptococcus	0.0177375	0.0602638	0.0425263
	Subdoligranulum	0.00299867	0.00250901	-0.000489657
	Sutterella	7.8674e-06	8.22662e-06	3.59217e-07
	Terrisporobacter	0.00186344	0.00953862	0.00767518
	Turicibacter	0.00280144	0.00161025	-0.00119119
	Varibaculum	0.000138095	2.15815e-05	-0.000116514
	Variovorax	6.86693e-06	1.85319e-05	1.1665e-05
	Veillonella	6.08336e-05	0.0221515	0.0220907
	Weissella	2.39903e-05	0.000455188	0.000431198

## Sheet: IBD_7
							Δ Relative abundance Q-sources (%)	0.0667476
							Δ Relative abundance Q-sinks (%)	-0.0735337
	Taxonomy	Relative abundance control	Relative abundance disease	Δ Relative abundance			Phyla / Class	Total	tgt+	Q-sources	Q-sinks
	Rothia mucilaginosa	2.0036e-05	0.000117431	9.73947e-05			Acidobacteria	0	0	0	0
	Propionibacterium freudenreichii	6.34797e-05	0.000115571	5.20916e-05			Actinobacteria	0.0134899	0.00570377	0.000856499	0.00484727
	Bifidobacterium adolescentis	0.0432129	0.046474	0.00326114			Aquificae	0	0	0	0
	Bifidobacterium animalis	0.00160293	0.00296277	0.00135984			Bacteroidetes	0.00224946	0.00211174	0.00039121	0.00172053
	Bifidobacterium bifidum	0.0062131	0.0163128	0.0100997			Chlamydiae	0	0	0	0
	Bifidobacterium breve	3.06958e-06	0.00419689	0.00419383			Chlorobi	0	0	0	0
	Bifidobacterium catenulatum	0.0032933	0.000142779	-0.00315052			Chloroflexi	0	0	0	0
	Bifidobacterium dentium	0.000743915	0.00207994	0.00133603			Cyanobacteria	0	0	0	0
	Bifidobacterium longum	0.0438684	0.0396903	-0.00417809			Deferribacteres	0	0	0	0
	Bifidobacterium pseudocatenulatum	0.00103127	0.00392791	0.00289665			Deinococcus-Thermus	0	0	0	0
	Adlercreutzia equolifaciens	0.00300438	0.00179604	-0.00120834		Firmicutes	Bacilli	0.0511065	0.0503437	0.0255532	0.0247904
	Collinsella aerofaciens	0.0271842	0.0217795	-0.00540476			Clostridia	-0.135091	-0.133289	-0.0127788	-0.12051
	Collinsella intestinalis	0.000107723	0.00142189	0.00131416			Negativicutes	0.0196158	0.0196158	0.0137311	0.00588475
	Collinsella unclassified	7.67247e-05	0.000130071	5.3346e-05			Tissierellia	0	0	0	0
	Eggerthella lenta	0.000882805	0.000822152	-6.06534e-05			Other firmicutes	0.00914186	0.00914186	0.00304729	0.00609458
	Eggerthella sp 1 3 56FAA	2.45419e-05	0.000790328	0.000765786			Fusobacteria	0.00152237	0.00152237	0	0.00152237
	Eggerthella unclassified	0.00229043	0.00544246	0.00315202			Mollicutes	0	0	0	0
	Gordonibacter pamelaeae	0.00158634	0.000652243	-0.000934097			Planctomycetes	0	0	0	0
	Slackia piriformis	0.000521663	0.000202508	-0.000319154		Proteobacteria	Alphaproteobacteria	0	0	0	0
	Bacteroides caccae	0.0113544	0.00784247	-0.00351189			Betaproteobacteria	0.00212194	0.00203873	0.00197038	6.8354e-05
	Bacteroides cellulosilyticus	0.0036602	0.00243159	-0.0012286			Deltaproteobacteria	5.66706e-05	5.52175e-05	2.98266e-05	2.53909e-05
	Bacteroides dorei	0.00265288	0.0114659	0.00881302			Epsilonproteobacteria	0	0	0	0
	Bacteroides eggerthii	0.00428737	0.00322053	-0.00106684			Gammaproteobacteria	0.0534876	0.0517047	0.0492719	0.00243285
	Bacteroides faecis	0.000721206	0.00128635	0.000565141			Other proteobacteria	0	0	0	0
	Bacteroides finegoldii	0.000540001	0.000531003	-8.99838e-06			Spirochaetes	0	0	0	0
	Bacteroides fragilis	0.00230894	0.0071305	0.00482156			Synergistetes	0	0	0	0
	Bacteroides intestinalis	3.73966e-05	0.00027511	0.000237713			Thermotogae	0	0	0	0
	Bacteroides massiliensis	0.0039412	0.00414684	0.000205645			Verrucomicrobia	-0.0172645	-0.0153462	-0.0151064	-0.000239784
	Bacteroides ovatus	0.00532077	0.0116761	0.00635529			Other bacteria	-0.00043711	-0.000388542	-0.000218555	-0.000169987
	Bacteroides salyersiae	0.000662228	0.000180557	-0.000481671			Total			0.0667476	-0.0735337
	Bacteroides sp 2 1 22	0.000322245	0.000872733	0.000550488
	Bacteroides stercoris	0.0130475	0.00808224	-0.00496522
	Bacteroides thetaiotaomicron	0.00300595	0.00694545	0.0039395
	Bacteroides uniformis	0.0167053	0.0220209	0.00531567
	Bacteroides vulgatus	0.012187	0.020997	0.00881006
	Bacteroides xylanisolvens	0.000693786	0.000943827	0.000250041
	Bacteroidales bacterium ph8	0.0031417	0.000987641	-0.00215406
	Barnesiella intestinihominis	0.00669268	0.00305934	-0.00363335
	Odoribacter laneus	0	0.000694802	0.000694802
	Odoribacter splanchnicus	0.00171887	0.00153486	-0.000184013
	Parabacteroides distasonis	0.00218669	0.00409779	0.0019111
	Parabacteroides goldsteinii	0.00121422	3.41967e-05	-0.00118002
	Parabacteroides merdae	0.00606231	0.00881107	0.00274876
	Parabacteroides unclassified	0.00407717	0.00819176	0.0041146
	Paraprevotella clara	0.00022057	0.000262758	4.21885e-05
	Paraprevotella unclassified	0.000699199	0.000550895	-0.000148305
	Prevotella copri	0.0250101	0.0117896	-0.0132205
	Alistipes finegoldii	0.0021729	0.00142917	-0.000743726
	Alistipes indistinctus	0.000923949	0.000413371	-0.000510578
	Alistipes onderdonkii	0.00728096	0.00891748	0.00163652
	Alistipes putredinis	0.0226821	0.0121094	-0.0105727
	Alistipes senegalensis	0.00027638	6.30921e-05	-0.000213288
	Alistipes shahii	0.00634306	0.00141304	-0.00493002
	Alistipes sp AP11	0.000687348	0.000324975	-0.000362373
	Alistipes sp HGB5	0.000270651	0.000406243	0.000135592
	Alistipes unclassified	0.00111707	0.00172456	0.000607494
	Enterococcus avium	8.65264e-06	9.49524e-05	8.62998e-05
	Enterococcus faecalis	5.72816e-05	0.000205062	0.00014778
	Enterococcus faecium	0.00171147	0.00850218	0.00679071
	Lactobacillus acidophilus	4.58816e-05	0.000738048	0.000692167
	Lactobacillus casei paracasei	1.72869e-05	0.000168983	0.000151696
	Lactobacillus fermentum	0.000136686	0.00277732	0.00264064
	Lactobacillus gasseri	1.70567e-05	0.00855586	0.0085388
	Lactobacillus plantarum	3.31448e-08	0.000575523	0.00057549
	Lactobacillus salivarius	0	0.00220385	0.00220385
	Pediococcus acidilactici	0	0.00228615	0.00228615
	Pediococcus lolii	0	0.00194568	0.00194568
	Pediococcus unclassified	0	0.00103869	0.00103869
	Leuconostoc citreum	0	0.000822001	0.000822001
	Lactococcus lactis	0.000177386	0.000731432	0.000554046
	Streptococcus australis	0.000104811	0.000179842	7.50309e-05
	Streptococcus lutetiensis	0.000372373	0.000573169	0.000200796
	Streptococcus mutans	0.000134485	0.000460569	0.000326083
	Streptococcus parasanguinis	0.0011001	0.00507499	0.00397489
	Streptococcus salivarius	0.00553947	0.0115398	0.00600035
	Streptococcus sanguinis	5.8786e-05	9.69603e-05	3.81743e-05
	Streptococcus thermophilus	0.00542571	0.014077	0.00865133
	Streptococcus vestibularis	0.000118931	0.00145073	0.0013318
	Butyricicoccus pullicaecorum	3.90372e-07	0.00020659	0.0002062
	Clostridiaceae bacterium JC118	2.04817e-05	0.000121202	0.00010072
	Clostridium asparagiforme	0.000138858	0.000527435	0.000388577
	Clostridium bolteae	0.00192826	0.00562192	0.00369366
	Clostridium butyricum	5.78193e-07	0.00131607	0.00131549
	Clostridium clostridioforme	0.000106397	0.00604457	0.00593818
	Clostridium hathewayi	0.000109882	0.00284569	0.00273581
	Clostridium leptum	0.00268427	0.00447506	0.00179079
	Clostridium nexile	0.000339528	0.00941776	0.00907823
	Clostridium perfringens	6.18519e-06	0.00171807	0.00171188
	Clostridium scindens	1.20426e-05	0.000413959	0.000401916
	Clostridium sp KLE 1755	0.000101178	0.00189651	0.00179533
	Clostridium sp L2 50	0.00113961	0.000517254	-0.000622355
	Clostridium symbiosum	7.52719e-05	0.00301574	0.00294047
	Clostridiales bacterium 1 7 47FAA	8.40276e-05	0.000340567	0.00025654
	Flavonifractor plautii	0.000132012	0.00101504	0.000883031
	Eubacterium eligens	0.0060676	0.00606711	-4.85149e-07
	Eubacterium hallii	0.0278362	0.0112755	-0.0165607
	Eubacterium ramulus	0.00625433	0.00280632	-0.00344801
	Eubacterium rectale	0.111743	0.0656788	-0.0460643
	Eubacterium siraeum	0.00910558	0.00664479	-0.00246079
	Eubacterium sp 3 1 31	0.000173811	0.00479162	0.00461781
	Eubacterium ventriosum	0.00265585	0.00136081	-0.00129505
	Anaerostipes caccae	2.33745e-05	0.000111655	8.82807e-05
	Anaerostipes hadrus	0.00366484	0.00259823	-0.00106661
	Anaerostipes unclassified	0.000161314	0.00264891	0.0024876
	Blautia hansenii	1.02933e-06	0.000179449	0.00017842
	Blautia hydrogenotrophica	0.000438515	0.00150002	0.00106151
	Blautia producta	7.71703e-05	0.00154307	0.0014659
	Ruminococcus gnavus	0.010326	0.0425944	0.0322684
	Ruminococcus obeum	0.0156704	0.00900841	-0.00666198
	Ruminococcus torques	0.027734	0.0248348	-0.00289912
	Coprococcus catus	0.00378771	0.00180232	-0.0019854
	Coprococcus comes	0.0167961	0.00820849	-0.00858764
	Coprococcus sp ART55 1	0.0117402	0.000719556	-0.0110206
	Dorea formicigenerans	0.00917504	0.0059935	-0.00318154
	Dorea longicatena	0.0262385	0.0117394	-0.0144991
	Dorea unclassified	0	0.000386481	0.000386481
	Lachnospiraceae bacterium 1 1 57FAA	0.00421961	0.0088037	0.00458408
	Lachnospiraceae bacterium 1 4 56FAA	0.000585641	0.00142073	0.000835085
	Lachnospiraceae bacterium 2 1 58FAA	0.000552163	0.00139867	0.000846511
	Lachnospiraceae bacterium 3 1 46FAA	0.00261354	0.00152411	-0.00108943
	Lachnospiraceae bacterium 3 1 57FAA CT1	8.71433e-05	0.000407315	0.000320172
	Lachnospiraceae bacterium 4 1 37FAA	1.54123e-06	0.000178287	0.000176746
	Lachnospiraceae bacterium 5 1 57FAA	0.00014481	0.00159752	0.00145271
	Lachnospiraceae bacterium 5 1 63FAA	0.00287533	0.00385029	0.000974964
	Lachnospiraceae bacterium 6 1 63FAA	2.79411e-05	0.000330498	0.000302557
	Lachnospiraceae bacterium 7 1 58FAA	0.000451602	0.000635123	0.000183521
	Lachnospiraceae bacterium 8 1 57FAA	0.00159524	0.00130962	-0.000285617
	Lachnospiraceae bacterium 9 1 43BFAA	2.23267e-05	0.000430075	0.000407749
	Roseburia hominis	0.00517003	0.00152567	-0.00364436
	Roseburia intestinalis	0.0100297	0.0125943	0.00256463
	Roseburia inulinivorans	0.00678807	0.00615487	-0.000633203
	Roseburia unclassified	0.000452561	0.00186021	0.00140765
	Oscillibacter sp KLE 1728	0.000591676	0.000719911	0.000128235
	Oscillibacter sp KLE 1745	0.000121851	0.00117657	0.00105472
	Oscillibacter unclassified	0.00508866	0.00426632	-0.000822346
	Clostridium bartlettii	0.000895041	0.00242025	0.00152521
	Clostridium difficile	0.000140116	0.000835544	0.000695427
	Peptostreptococcaceae noname unclassified	0.0017293	0.00280619	0.00107688
	Anaerotruncus colihominis	0.000112214	0.00019477	8.25567e-05
	Anaerotruncus unclassified	0.000169134	0.000110905	-5.82293e-05
	Faecalibacterium prausnitzii	0.0672736	0.0540154	-0.0132582
	Ruminococcaceae bacterium D16	0.000387446	0.00156006	0.00117261
	Ruminococcus bromii	0.0435372	0.0179139	-0.0256232
	Ruminococcus callidus	0.00256459	0.00178697	-0.000777624
	Ruminococcus lactaris	0.0063311	0.00284443	-0.00348667
	Ruminococcus sp 5 1 39BFAA	0.0596746	0.0366299	-0.0230448
	Subdoligranulum sp 4 3 54A2FAA	0.000883996	0.00111869	0.000234696
	Subdoligranulum unclassified	0.0680934	0.0302625	-0.0378309
	Catenibacterium mitsuokai	0.000359174	0.000273913	-8.52605e-05
	Coprobacillus unclassified	0.000775287	0.00407407	0.00329878
	Clostridium ramosum	0.00015495	0.00464796	0.00449301
	Clostridium spiroforme	6.29807e-05	0.000367034	0.000304053
	Erysipelotrichaceae bacterium 21 3	4.77617e-05	0.000660136	0.000612375
	Erysipelotrichaceae bacterium 2 2 44A	3.80613e-05	0.000163492	0.000125431
	Erysipelotrichaceae bacterium 3 1 53	3.57577e-05	9.52371e-05	5.94794e-05
	Erysipelotrichaceae bacterium 5 2 54FAA	9.03381e-06	0.000476481	0.000467447
	Erysipelotrichaceae bacterium 6 1 45	5.46669e-05	0.000279165	0.000224498
	Eubacterium biforme	0.00412127	0.0035535	-0.000567774
	Eubacterium cylindroides	0.0010814	0.000767031	-0.000314366
	Eubacterium dolichum	2.14539e-05	0.000297065	0.000275611
	Holdemania filiformis	0.000309412	0.000397728	8.83153e-05
	Holdemania unclassified	7.47305e-05	0.000127018	5.22879e-05
	Turicibacter unclassified	3.23457e-05	0.000140323	0.000107977
	Acidaminococcus intestini	2.08997e-06	0.000627787	0.000625697
	Acidaminococcus unclassified	0.00126387	0.00663344	0.00536957
	Phascolarctobacterium succinatutens	0.00383312	0.000997943	-0.00283517
	Dialister invisus	0.0200042	0.0254735	0.0054693
	Megamonas hypermegale	0.000455867	0.000345081	-0.000110786
	Megamonas unclassified	0.0015218	0.000677824	-0.000843977
	Megasphaera micronuciformis	0	0.0010795	0.0010795
	Megasphaera unclassified	0.000326235	0.00292937	0.00260314
	Veillonella atypica	0.000249389	0.00187559	0.0016262
	Veillonella dispar	3.35849e-05	0.000144383	0.000110798
	Veillonella parvula	0.000233433	0.004681	0.00444757
	Veillonella unclassified	0.00142987	0.00350387	0.002074
	Fusobacterium nucleatum	6.19256e-06	0.00152856	0.00152237
	Burkholderiales bacterium 1 1 47	0.000393267	0.000385194	-8.07317e-06
	Parasutterella excrementihominis	0.000309571	0.000458485	0.000148915
	Sutterella wadsworthensis	0.00111456	0.00309566	0.0019811
	Bilophila unclassified	0.00178849	0.00205173	0.000263248
	Bilophila wadsworthia	0.000159985	0.000127422	-3.25625e-05
	Desulfovibrio piger	0.000259837	8.58224e-05	-0.000174015
	Citrobacter unclassified	2.14889e-06	0.000182542	0.000180393
	Enterobacter cloacae	2.62802e-05	0.0015492	0.00152292
	Escherichia coli	0.00284466	0.0363113	0.0334667
	Escherichia unclassified	0.000543072	0.00605578	0.00551271
	Klebsiella oxytoca	0.00023991	0.000705133	0.000465223
	Klebsiella pneumoniae	1.89257e-05	0.00720712	0.0071882
	Klebsiella unclassified	4.1339e-06	0.000441731	0.000437597
	Proteus mirabilis	0	0.000192609	0.000192609
	Haemophilus parainfluenzae	0.000160185	0.00468151	0.00452132
	Akkermansia muciniphila	0.038376	0.0211116	-0.0172645
	Methanobrevibacter unclassified	0.0008062	0.00036909	-0.00043711
	Collinsella stercoris	2.05074e-05	0.000183999	0.000163492
	Bacteroides clarus	0.00040468	0.000203244	-0.000201436
	Bacteroides plebeius	0.000364567	0.000176488	-0.000188079
	Lactobacillus delbrueckii	0.000847176	0.00275147	0.0019043
	Lactobacillus sakei	3.32056e-05	0.000162911	0.000129706

## Sheet: IBD_8
							Δ Relative abundance Q-sources (%)	-0.0199519
							Δ Relative abundance Q-sinks (%)	0.017912
	Taxonomy	Relative abundance control	Relative abundance disease	Δ Relative abundance			Phyla / Class	Total	tgt+	Q-sources	Q-sinks
	k__Bacteria;p__Firmicutes;c__Clostridia;o__Clostridiales;f__Ruminococcaceae;g__Ruminococcus;s__	0.012628	0.00606314	-0.00656483			Acidobacteria	0	0	0	0
	k__Bacteria;p__Firmicutes;c__Clostridia;o__Clostridiales;f__Ruminococcaceae;g__Gemmiger;s__formicilis	0.00112575	0.000569598	-0.000556151			Actinobacteria	0.00141657	0.000598951	8.99408e-05	0.000509011
	k__Bacteria;p__Firmicutes;c__Clostridia;o__Clostridiales;f__Lachnospiraceae;g__Coprococcus;s__eutactus	0.000529527	7.37502e-06	-0.000522152			Aquificae	0	0	0	0
	k__Bacteria;p__Firmicutes;c__Clostridia;o__Clostridiales;f__Ruminococcaceae;g__Ruminococcus;__	0.000245197	0.000106654	-0.000138543			Bacteroidetes	0.0625922	0.05876	0.0108856	0.0478744
	k__Bacteria;p__Actinobacteria;c__Coriobacteriia;o__Coriobacteriales;f__Coriobacteriaceae;g__;s__	6.99548e-05	3.8973e-05	-3.09818e-05			Chlamydiae	0	0	0	0
	k__Bacteria;p__Firmicutes;c__Clostridia;o__Clostridiales;f__;g__;s__	0.000820715	0.000438455	-0.00038226			Chlorobi	0	0	0	0
	k__Bacteria;p__Firmicutes;c__Clostridia;o__Clostridiales;f__Ruminococcaceae;__;__	0.0106067	0.0107491	0.000142374			Chloroflexi	0	0	0	0
	k__Bacteria;p__Firmicutes;c__Clostridia;o__Clostridiales;f__Ruminococcaceae;g__Ruminococcus;s__bromii	7.41596e-05	0	-7.41596e-05			Cyanobacteria	1.25078e-05	1.25078e-05	1.18977e-05	6.10138e-07
	k__Bacteria;p__Firmicutes;c__Erysipelotrichia;o__Erysipelotrichales;f__Erysipelotrichaceae;g__Clostridium;s__ramosum	0.000641546	0.00115309	0.000511549			Deferribacteres	0	0	0	0
	k__Bacteria;p__Firmicutes;c__Clostridia;o__Clostridiales;f__Ruminococcaceae;g__;s__	0.00100003	0.000196811	-0.000803216			Deinococcus-Thermus	0	0	0	0
	k__Bacteria;p__Firmicutes;c__Clostridia;o__Clostridiales;f__Lachnospiraceae;g__Coprococcus;s__catus	0.0105399	0.000574785	-0.00996508		Firmicutes	Bacilli	0.00178484	0.0017582	0.00089242	0.000865781
	k__Bacteria;p__Bacteroidetes;c__Bacteroidia;o__Bacteroidales;f__Prevotellaceae;g__Prevotella;s__Prevotella_sp._CAG:891	1.39459e-05	0.00113591	0.00112196			Clostridia	-0.0213881	-0.0211029	-0.0020232	-0.0190797
	k__Bacteria;p__Bacteroidetes;c__Bacteroidia;o__Bacteroidales;f__Bacteroidaceae;g__Bacteroides;s__plebeius	0.000590397	0.000452373	-0.000138024			Negativicutes	-0.00938098	-0.00938098	-0.00656668	-0.00281429
	k__Bacteria;p__Bacteroidetes;c__Bacteroidia;o__Bacteroidales;f__Prevotellaceae;g__Paraprevotella;s__xylaniphila	0.000125514	0.000367931	0.000242417			Tissierellia	0	0	0	0
	k__Bacteria;p__Chlamydiae;c__Chlamydiia;o__Chlamydiales;f__Chlamydiaceae;g__Chlamydia;s__trachomatis	0	0.000372696	0.000372696			Other firmicutes	-0.0112825	-0.0112825	-0.00376083	-0.00752166
	k__Bacteria;p__Bacteroidetes;c__Bacteroidia;o__Bacteroidales;f__Rikenellaceae;g__Alistipes;s__Alistipes_sp._CAG:268	0.000595219	0.00157543	0.000980215			Fusobacteria	0	0	0	0
	k__Bacteria;p__Bacteroidetes;c__Bacteroidia;o__Bacteroidales;f__Odoribacteraceae;g__Odoribacter;s__splanchnicus	0.00115523	0.00101561	-0.00013962			Mollicutes	0	0	0	0
	k__Bacteria;p__Bacteroidetes;c__;o__;f__;g__;s__	0.0181733	0.0161946	-0.00197869			Planctomycetes	0	0	0	0
	k__Bacteria;p__Bacteroidetes;c__Bacteroidia;o__Bacteroidales;f__Odoribacteraceae;g__Odoribacter;s__	0.00156002	0.00134922	-0.000210805		Proteobacteria	Alphaproteobacteria	0	0	0	0
	k__Bacteria;p__Bacteroidetes;c__Bacteroidia;o__;f__;g__;s__	0.00339801	0.00328611	-0.0001119			Betaproteobacteria	-0.000576365	-0.000553762	-0.000535196	-1.85664e-05
	k__Bacteria;p__Bacteroidetes;c__Bacteroidia;o__Bacteroidales;f__Bacteroidaceae;g__Bacteroides;s__Bacteroides_sp._3_1_40A	2.87178e-05	0.000139654	0.000110937			Deltaproteobacteria	-0.00409663	-0.00399159	-0.00215612	-0.00183547
	k__Bacteria;p__Bacteroidetes;c__Bacteroidia;o__Bacteroidales;f__Bacteroidaceae;g__Bacteroides;s__vulgatus	0.0182596	0.02144	0.00318044			Epsilonproteobacteria	5.94768e-05	5.94768e-05	5.94768e-05	0
	k__Bacteria;p__Bacteroidetes;c__Bacteroidia;o__Bacteroidales;f__Prevotellaceae;g__Prevotella;s__Prevotella_sp._AM42-24	0.000293457	5.69539e-05	-0.000236503			Gammaproteobacteria	0.00124674	0.00120518	0.00114847	5.67071e-05
	k__Bacteria;p__Bacteroidetes;c__Bacteroidia;o__Bacteroidales;f__Rikenellaceae;g__Alistipes;s__putredinis	0.00427557	0.00285314	-0.00142243			Other proteobacteria	0	0	0	0
	k__Bacteria;p__Bacteroidetes;c__Bacteroidia;o__Bacteroidales;f__Bacteroidaceae;g__Bacteroides;s__Bacteroides_sp._AM25-34	0.000164482	0.000288441	0.000123959			Spirochaetes	0	0	0	0
	k__Bacteria;p__Firmicutes;c__Clostridia;o__Clostridiales;f__Ruminococcaceae;g__Flavonifractor;s__uncultured_Flavonifractor_sp.	0.000216744	0.000187372	-2.93714e-05			Synergistetes	0	0	0	0
	k__Bacteria;p__Firmicutes;c__Clostridia;o__Clostridiales;f__Lachnospiraceae;g__Blautia;s__torques	0.000303873	4.6738e-05	-0.000257135			Thermotogae	0	0	0	0
	k__Bacteria;p__Bacteroidetes;c__Bacteroidia;o__Bacteroidales;f__;g__;s__	0.188588	0.195441	0.00685272			Verrucomicrobia	-0.0208101	-0.0184979	-0.0182088	-0.000289029
	k__Bacteria;p__Bacteroidetes;c__Bacteroidia;o__Bacteroidales;f__Bacteroidaceae;g__Bacteroides;s__intestinalis	0.00015344	0.00032741	0.00017397			Other bacteria	0.000422279	0.000375359	0.000211139	0.000164219
	k__Bacteria;p__Firmicutes;c__;o__;f__;g__;s__	0.0647109	0.0559528	-0.0087581			Total			-0.0199519	0.017912
	k__Bacteria;p__Firmicutes;c__Clostridia;o__Clostridiales;f__Ruminococcaceae;g__Subdoligranulum;s__Subdoligranulum_sp._APC924/74	0.00472012	0.00144182	-0.0032783
	k__Bacteria;p__Firmicutes;c__;o__;f__;g__;s__Firmicutes_bacterium_CAG:103	0.000330942	0.000159018	-0.000171925
	k__Bacteria;p__Bacteroidetes;c__Flavobacteriia;o__Flavobacteriales;f__;g__;s__	6.63417e-05	1.45788e-05	-5.17628e-05
	k__Bacteria;p__Verrucomicrobia;c__Verrucomicrobiae;o__Verrucomicrobiales;f__;g__;s__	0.000155014	3.84471e-05	-0.000116566
	k__Bacteria;p__Firmicutes;c__;o__;f__;g__;s__Firmicutes_bacterium_CAG:83	0.000588704	9.85536e-05	-0.00049015
	k__Bacteria;p__Actinobacteria;c__Coriobacteriia;o__Coriobacteriales;f__Coriobacteriaceae;g__Collinsella;s__	0.0014357	0.00144387	8.16739e-06
	k__Bacteria;p__Proteobacteria;c__Betaproteobacteria;o__Burkholderiales;f__;g__;s__	0.00226726	0.00142159	-0.000845669
	k__Bacteria;p__Verrucomicrobia;c__Verrucomicrobiae;o__Verrucomicrobiales;f__Akkermansiaceae;g__Akkermansia;s__muciniphila	0.00779008	0.00229927	-0.00549081
	k__Bacteria;p__Bacteroidetes;c__Bacteroidia;o__Bacteroidales;f__Odoribacteraceae;g__Butyricimonas;s__	0.000151767	6.27857e-05	-8.89812e-05
	k__Bacteria;p__Verrucomicrobia;c__Verrucomicrobiae;o__Verrucomicrobiales;f__Akkermansiaceae;g__Akkermansia;s__	0.0181006	0.00408373	-0.0140168
	k__Bacteria;p__Actinobacteria;c__Coriobacteriia;o__Coriobacteriales;f__;g__;s__	8.23139e-05	8.16142e-05	-6.99665e-07
	k__Bacteria;p__Bacteroidetes;c__Bacteroidia;o__Bacteroidales;f__Bacteroidaceae;g__Bacteroides;s__	0.506715	0.592209	0.0854941
	k__Bacteria;p__Firmicutes;c__;o__;f__;g__;s__Firmicutes_bacterium_CAG:65_45_313	0	9.02295e-05	9.02295e-05
	k__Bacteria;p__Firmicutes;c__Clostridia;o__Clostridiales;f__Eubacteriaceae;g__Eubacterium;s__Eubacterium_sp._CAG:248	2.66998e-05	0.000131303	0.000104604
	k__Bacteria;p__Proteobacteria;c__Betaproteobacteria;o__Burkholderiales;f__Sutterellaceae;g__Parasutterella;s__	0.00016565	4.64683e-05	-0.000119182
	k__Bacteria;p__Proteobacteria;c__Betaproteobacteria;o__;f__;g__;s__	0.000149043	0.000275904	0.000126861
	k__Bacteria;p__Proteobacteria;c__Deltaproteobacteria;o__Desulfovibrionales;f__;g__;s__	6.14648e-05	2.30655e-05	-3.83993e-05
	k__Bacteria;p__Firmicutes;c__Clostridia;o__Clostridiales;f__Eubacteriaceae;g__Eubacterium;s__Eubacterium_sp._CAG:180	4.38229e-05	0.000227013	0.00018319
	k__Bacteria;p__Firmicutes;c__Clostridia;o__Clostridiales;f__Peptostreptococcaceae;g__Clostridioides;s__difficile	0.00252511	0.00389766	0.00137255
	k__Bacteria;p__Verrucomicrobia;c__Verrucomicrobiae;o__;f__;g__;s__	9.93503e-05	2.42078e-05	-7.51425e-05
	k__Bacteria;p__Firmicutes;c__Clostridia;o__Clostridiales;f__;g__;__	0.000820715	0.000438455	-0.00038226
	k__Bacteria;p__Firmicutes;c__;o__;f__;g__;s__Firmicutes_bacterium_CAG:341	0.00258733	6.89997e-05	-0.00251833
	k__Bacteria;p__Actinobacteria;c__Actinobacteria;o__Bifidobacteriales;f__Bifidobacteriaceae;g__Bifidobacterium;s__adolescentis	0.000338093	0.000919034	0.000580941
	k__Bacteria;p__Actinobacteria;c__Coriobacteriia;o__Eggerthellales;f__Eggerthellaceae;g__;s__	8.30073e-05	1.24563e-05	-7.0551e-05
	k__Bacteria;p__Actinobacteria;c__Coriobacteriia;o__;f__;g__;s__	0.000297618	0.000255591	-4.20266e-05
	k__Bacteria;p__Proteobacteria;c__Gammaproteobacteria;o__Pasteurellales;f__Pasteurellaceae;g__;s__	0.000611359	0.000914574	0.000303215
	k__Bacteria;p__Bacteroidetes;c__Bacteroidia;o__Bacteroidales;f__Bacteroidaceae;g__Bacteroides;s__caccae	0.00371061	0.00236791	-0.0013427
	k__Bacteria;p__Bacteroidetes;c__Bacteroidia;o__Bacteroidales;f__Bacteroidaceae;g__Bacteroides;s__eggerthii	0.00610987	0.000533316	-0.00557656
	k__Bacteria;p__Firmicutes;c__Bacilli;o__Bacillales;f__;g__;s__	4.43539e-05	0.00028247	0.000238116
	k__Bacteria;p__Firmicutes;c__Negativicutes;o__Veillonellales;f__Veillonellaceae;g__Megasphaera;s__	0.00149066	0.000171804	-0.00131886
	k__Bacteria;p__Bacteroidetes;c__Bacteroidia;o__Bacteroidales;f__Prevotellaceae;g__Prevotella;s__Prevotella_sp._TF12-30	0.000443179	1.96974e-05	-0.000423481
	k__Bacteria;p__Actinobacteria;c__Actinobacteria;o__;f__;g__;s__	0.00041733	0.000492222	7.48924e-05
	k__Bacteria;p__Verrucomicrobia;c__Verrucomicrobiae;o__Verrucomicrobiales;f__Akkermansiaceae;g__Akkermansia;s__Akkermansia_sp._KLE1797	0.000588136	2.03985e-05	-0.000567738
	k__Bacteria;p__Proteobacteria;c__Deltaproteobacteria;o__Desulfovibrionales;f__Desulfovibrionaceae;g__Bilophila;s__	0.00441216	0.00119637	-0.00321579
	k__Bacteria;p__Bacteroidetes;c__Bacteroidia;o__Bacteroidales;f__Rikenellaceae;g__Alistipes;s__Alistipes_sp._AM16-43	0.000296511	2.1096e-05	-0.000275415
	k__Bacteria;p__Firmicutes;c__Negativicutes;o__Veillonellales;f__Veillonellaceae;g__Dialister;s__Dialister_sp._CAG:486	0	0.00106701	0.00106701
	k__Bacteria;p__Proteobacteria;c__Deltaproteobacteria;o__Desulfovibrionales;f__Desulfovibrionaceae;g__;s__	0.000604705	0.00020522	-0.000399485
	k__Bacteria;p__Firmicutes;c__Negativicutes;o__Veillonellales;f__Veillonellaceae;g__;s__	0.00276001	0.00110103	-0.00165898
	k__Bacteria;p__Bacteroidetes;c__Bacteroidia;o__Bacteroidales;f__Rikenellaceae;g__Alistipes;s__finegoldii	0.00149322	0.000454224	-0.001039
	k__Bacteria;p__Firmicutes;c__Negativicutes;o__Veillonellales;f__Veillonellaceae;g__Dialister;s__invisus	0.00181544	0.000186046	-0.00162939
	k__Bacteria;p__Proteobacteria;c__Gammaproteobacteria;o__Pseudomonadales;f__;g__;s__	1.09185e-05	8.26704e-05	7.17519e-05
	k__Bacteria;p__Actinobacteria;c__Actinobacteria;o__Corynebacteriales;f__Mycobacteriaceae;g__Mycobacterium;s__tuberculosis	3.07368e-05	0.000432805	0.000402068
	k__Bacteria;p__Firmicutes;c__Bacilli;o__Bacillales;f__Staphylococcaceae;g__Staphylococcus;s__	1.00938e-05	9.81083e-05	8.80145e-05
	k__Bacteria;p__Firmicutes;c__Negativicutes;o__Veillonellales;f__Veillonellaceae;g__Dialister;s__	0.00981228	0.00263419	-0.00717809
	k__Bacteria;p__Bacteroidetes;c__Bacteroidia;o__Bacteroidales;f__Rikenellaceae;g__Alistipes;s__	0.0483331	0.0247448	-0.0235883
	k__Bacteria;p__Verrucomicrobia;c__Verrucomicrobiae;o__Verrucomicrobiales;f__Akkermansiaceae;g__Akkermansia;s__Akkermansia_sp._KLE1605	0.000130185	4.94421e-06	-0.000125241
	k__Bacteria;p__Firmicutes;c__Bacilli;o__Lactobacillales;f__;g__;s__	0.000323841	0.000292033	-3.18085e-05
	k__Bacteria;p__Proteobacteria;c__Betaproteobacteria;o__Burkholderiales;f__Burkholderiaceae;g__;s__	4.36907e-05	0.000115147	7.1456e-05
	k__Bacteria;p__Actinobacteria;c__Actinobacteria;o__Corynebacteriales;f__Mycobacteriaceae;g__;s__	1.10167e-06	2.11965e-05	2.00949e-05
	k__Bacteria;p__Verrucomicrobia;c__Verrucomicrobiae;o__Verrucomicrobiales;f__Akkermansiaceae;g__Akkermansia;s__Akkermansia_sp._KLE1798	0.000106641	4.04708e-06	-0.000102594
	k__Bacteria;p__Firmicutes;c__Bacilli;o__Bacillales;f__Staphylococcaceae;g__Staphylococcus;s__aureus	2.33967e-05	0.000326497	0.000303101
	k__Bacteria;p__Proteobacteria;c__Deltaproteobacteria;o__Desulfovibrionales;f__Desulfovibrionaceae;g__Bilophila;s__Bilophila_sp._4_1_30	0.000126351	7.41851e-06	-0.000118932
	k__Bacteria;p__Chlamydiae;c__Chlamydiia;o__Chlamydiales;f__Chlamydiaceae;g__Chlamydia;s__	1.43133e-05	6.23485e-05	4.80352e-05
	k__Bacteria;p__Firmicutes;c__Clostridia;o__Clostridiales;f__Lachnospiraceae;g__Anaerostipes;s__hadrus	2.49936e-05	0.000127058	0.000102064
	k__Bacteria;p__Actinobacteria;c__Actinobacteria;o__Bifidobacteriales;f__Bifidobacteriaceae;g__Bifidobacterium;s__breve	0.000263694	0	-0.000263694
	k__Bacteria;p__Bacteroidetes;c__Bacteroidia;o__Bacteroidales;f__Bacteroidaceae;g__Bacteroides;s__stercorirosoris	6.09182e-05	0	-6.09182e-05
	k__Bacteria;p__Bacteroidetes;c__Bacteroidia;o__Bacteroidales;f__Porphyromonadaceae;g__Porphyromonas;s__gingivalis	0	0.000109901	0.000109901
	k__Bacteria;p__Firmicutes;c__Bacilli;o__Bacillales;f__Bacillaceae;g__Bacillus;s__	0	0.000122778	0.000122778
	k__Bacteria;p__Bacteroidetes;c__Bacteroidia;o__Bacteroidales;f__Tannerellaceae;g__Parabacteroides;s__Parabacteroides_sp._20_3	0	5.78253e-05	5.78253e-05
	k__Bacteria;p__Actinobacteria;c__Actinobacteria;o__Corynebacteriales;f__Mycobacteriaceae;g__Mycobacterium;s__	3.94533e-06	3.68943e-05	3.2949e-05
	k__Bacteria;p__Firmicutes;c__Clostridia;o__Clostridiales;f__Clostridiaceae;g__Clostridium;s__Clostridium_sp._CAG:417	0.000434869	0	-0.000434869
	k__Bacteria;p__Firmicutes;c__Negativicutes;o__Acidaminococcales;f__Acidaminococcaceae;g__;s__	0.000119371	0.000263843	0.000144471
	k__Bacteria;p__Firmicutes;c__Clostridia;o__Clostridiales;f__Lachnospiraceae;g__Blautia;s__obeum	0.000104216	0.000292586	0.00018837
	k__Bacteria;p__Bacteroidetes;c__Bacteroidia;o__Bacteroidales;f__Bacteroidaceae;g__Bacteroides;s__barnesiae	9.65322e-05	0	-9.65322e-05
	k__Bacteria;p__Firmicutes;c__Clostridia;o__Clostridiales;f__Clostridiaceae;g__Mordavella;s__Mordavella_sp._Marseille-P3756	2.93598e-05	9.4675e-05	6.53152e-05
	k__Bacteria;p__Firmicutes;c__Bacilli;o__Bacillales;f__Staphylococcaceae;g__;s__	9.17204e-08	1.69734e-06	1.60562e-06
	k__Bacteria;p__Firmicutes;c__Bacilli;o__Lactobacillales;f__Streptococcaceae;g__Streptococcus;s__pneumoniae	2.19287e-05	0.000208709	0.00018678
	k__Bacteria;p__Chlamydiae;c__Chlamydiia;o__;f__;g__;s__	1.82758e-07	1.73017e-06	1.54742e-06
	k__Bacteria;p__Proteobacteria;c__Gammaproteobacteria;o__Pseudomonadales;f__Moraxellaceae;g__Acinetobacter;s__baumannii	0	0.000107323	0.000107323
	k__Bacteria;p__Proteobacteria;c__Betaproteobacteria;o__Burkholderiales;f__Alcaligenaceae;g__Bordetella;s__bronchiseptica	0	0.00011088	0.00011088
	k__Bacteria;p__Bacteroidetes;c__Bacteroidia;o__Bacteroidales;f__Bacteroidaceae;g__Bacteroides;s__mediterraneensis	0.00160959	1.10238e-05	-0.00159857
	k__Bacteria;p__Proteobacteria;c__Betaproteobacteria;o__Burkholderiales;f__Burkholderiaceae;g__Burkholderia;s__multivorans	1.33958e-05	0.000144216	0.00013082
	k__Bacteria;p__Actinobacteria;c__Actinobacteria;o__Bifidobacteriales;f__Bifidobacteriaceae;g__Bifidobacterium;s__	0.00494251	0.00561625	0.00067374
	k__Bacteria;p__Firmicutes;c__Bacilli;o__Bacillales;f__Paenibacillaceae;g__Paenibacillus;s__amylolyticus	0	8.52315e-05	8.52315e-05
	k__Bacteria;p__Proteobacteria;c__Deltaproteobacteria;o__;f__;g__;s__	0.000274476	0.00013578	-0.000138696
	k__Bacteria;p__Firmicutes;c__Bacilli;o__Bacillales;f__Paenibacillaceae;g__Paenibacillus;s__	2.03689e-05	9.49014e-05	7.45325e-05
	k__Bacteria;p__Verrucomicrobia;c__;o__;f__;g__;s__	0.000342028	0.000101324	-0.000240704
	k__Bacteria;p__Firmicutes;c__Clostridia;o__Clostridiales;f__;g__Intestinimonas;s__butyriciproducens	0.000211418	0.000723806	0.000512388
	k__Bacteria;p__Actinobacteria;c__Actinobacteria;o__Bifidobacteriales;f__Bifidobacteriaceae;g__;s__	0.000278668	0.000292635	1.39668e-05
	k__Bacteria;p__Bacteroidetes;c__Bacteroidia;o__Bacteroidales;f__Bacteroidaceae;g__Bacteroides;s__dorei	0.00111392	0.00227217	0.00115825
	k__Bacteria;p__Firmicutes;c__;o__;f__;g__;s__Firmicutes_bacterium_CAG:24	4.81352e-05	0	-4.81352e-05
	k__Bacteria;p__Bacteroidetes;c__Bacteroidia;o__Bacteroidales;f__Rikenellaceae;g__;s__	0.000531408	0.000305847	-0.00022556
	k__Bacteria;p__Firmicutes;c__Clostridia;o__Clostridiales;f__Clostridiaceae;g__Clostridium;s__Clostridium_sp._C105KSO15	0	6.66348e-05	6.66348e-05
	k__Bacteria;p__Firmicutes;c__Clostridia;o__Clostridiales;f__Clostridiaceae;g__Clostridium;s__Clostridium_sp._CAG:169	0.000248215	6.28786e-05	-0.000185337
	k__Bacteria;p__Bacteroidetes;c__Bacteroidia;o__Bacteroidales;f__Rikenellaceae;g__Alistipes;s__Alistipes_sp._HGB5	0.000433419	0.000136822	-0.000296597
	k__Bacteria;p__Firmicutes;c__Negativicutes;o__;f__;g__;s__	0.000881639	0.000793021	-8.86182e-05
	k__Bacteria;p__Firmicutes;c__Clostridia;o__Clostridiales;f__;g__;s__Clostridiales_bacterium_42_27	0.000379574	0.000155096	-0.000224478
	k__Bacteria;p__Bacteroidetes;c__Bacteroidia;o__Bacteroidales;f__Rikenellaceae;g__Alistipes;s__Alistipes_sp._CAG:29	0.000161982	3.20529e-05	-0.000129929
	k__Bacteria;p__Proteobacteria;c__Gammaproteobacteria;o__Enterobacterales;f__Enterobacteriaceae;g__Salmonella;s__enterica	0	0.0001468	0.0001468
	k__Bacteria;p__Proteobacteria;c__Gammaproteobacteria;o__Pseudomonadales;f__Pseudomonadaceae;g__Pseudomonas;s__Pseudomonas_sp._286	0	5.505e-05	5.505e-05
	k__Bacteria;p__Bacteroidetes;c__Bacteroidia;o__Bacteroidales;f__Rikenellaceae;g__Alistipes;s__Alistipes_sp._Marseille-P5997	0	3.76819e-05	3.76819e-05
	k__Bacteria;p__Firmicutes;c__Bacilli;o__Bacillales;f__Staphylococcaceae;g__Staphylococcus;s__simulans	0	3.49444e-05	3.49444e-05
	k__Bacteria;p__Firmicutes;c__;o__;f__;g__;s__Firmicutes_bacterium_AF22-6AC	0	3.15249e-05	3.15249e-05
	k__Bacteria;p__Bacteroidetes;c__Bacteroidia;o__Bacteroidales;f__Prevotellaceae;g__Prevotella;s__stercorea_CAG:629	0	4.23612e-05	4.23612e-05
	k__Bacteria;p__Firmicutes;c__Bacilli;o__Bacillales;f__Paenibacillaceae;g__Paenibacillus;s__Paenibacillus_sp._FSL_H8-0548	0	3.18561e-05	3.18561e-05
	k__Bacteria;p__Firmicutes;c__Bacilli;o__Lactobacillales;f__Enterococcaceae;g__Enterococcus;s__faecium	0	3.82381e-05	3.82381e-05
	k__Bacteria;p__Firmicutes;c__Bacilli;o__Bacillales;f__Paenibacillaceae;g__Paenibacillus;s__odorifer	0	5.18081e-05	5.18081e-05
	k__Bacteria;p__Proteobacteria;c__Gammaproteobacteria;o__Pseudomonadales;f__Pseudomonadaceae;g__Pseudomonas;s__	0	0.000114662	0.000114662
	k__Bacteria;p__Proteobacteria;c__Deltaproteobacteria;o__Myxococcales;f__Myxococcaceae;g__Corallococcus;s__Corallococcus_sp._AB049A	4.32207e-05	0.000132532	8.93109e-05
	k__Bacteria;p__Bacteroidetes;c__Bacteroidia;o__Bacteroidales;f__Bacteroidaceae;g__Bacteroides;s__Bacteroides_sp._AM16-24	0	4.28554e-05	4.28554e-05
	k__Bacteria;p__Proteobacteria;c__Deltaproteobacteria;o__Desulfovibrionales;f__Desulfovibrionaceae;g__Bilophila;s__wadsworthia	0.000411165	0.000136532	-0.000274634
	k__Bacteria;p__Bacteroidetes;c__Bacteroidia;o__Bacteroidales;f__Tannerellaceae;g__Parabacteroides;s__johnsonii	3.35101e-05	0.000179933	0.000146423
	k__Bacteria;p__Proteobacteria;c__Gammaproteobacteria;o__Enterobacterales;f__Enterobacteriaceae;g__Cronobacter;s__sakazakii	0	7.09411e-05	7.09411e-05
	k__Bacteria;p__Firmicutes;c__Clostridia;o__Clostridiales;f__Lachnospiraceae;g__Roseburia;s__Roseburia_sp._TF10-5	0.000427072	0.000480801	5.37292e-05
	k__Bacteria;p__Firmicutes;c__Clostridia;o__Clostridiales;f__Ruminococcaceae;g__Ruminococcus;s__Ruminococcus_sp._AF31-8BH	9.26405e-05	0	-9.26405e-05
	k__Bacteria;p__Firmicutes;c__Clostridia;o__Clostridiales;f__Lachnospiraceae;g__Eubacterium;s__rectale	0.00350972	0.00267411	-0.000835605
	k__Bacteria;p__Actinobacteria;c__Actinobacteria;o__Corynebacteriales;f__;g__;s__	4.59456e-07	1.8161e-05	1.77016e-05
	k__Bacteria;p__Firmicutes;c__Clostridia;o__Clostridiales;f__Eubacteriaceae;g__Eubacterium;s__eligens	0.000258769	0.000771708	0.000512939
	k__Bacteria;p__Firmicutes;c__Clostridia;o__Clostridiales;f__Ruminococcaceae;g__Faecalibacterium;s__Faecalibacterium_sp._OM04-11BH	9.40009e-05	1.12194e-05	-8.27816e-05
	k__Bacteria;p__Proteobacteria;c__Gammaproteobacteria;o__Pasteurellales;f__;g__;s__	3.67223e-07	9.484e-07	5.81177e-07
	k__Bacteria;p__Verrucomicrobia;c__Verrucomicrobiae;o__Verrucomicrobiales;f__Akkermansiaceae;g__Akkermansia;s__Akkermansia_sp._CAG:344	7.78671e-05	3.38926e-06	-7.44779e-05
	k__Bacteria;p__Firmicutes;c__Clostridia;o__Clostridiales;f__Ruminococcaceae;g__Ruminococcus;s__lactaris	0.000226586	0.000470856	0.00024427
	k__Bacteria;p__Bacteroidetes;c__Bacteroidia;o__Bacteroidales;f__Bacteroidaceae;g__Bacteroides;s__Bacteroides_sp._CAG:598	0.000201393	4.95649e-05	-0.000151828
	k__Bacteria;p__Bacteroidetes;c__Chitinophagia;o__Chitinophagales;f__Chitinophagaceae;g__;s__	1.39203e-06	4.35402e-07	-9.5663e-07
	k__Bacteria;p__Proteobacteria;c__Gammaproteobacteria;o__Vibrionales;f__Vibrionaceae;g__Vibrio;s__vulnificus	0	2.85958e-05	2.85958e-05
	k__Bacteria;p__Proteobacteria;c__Gammaproteobacteria;o__Alteromonadales;f__Pseudoalteromonadaceae;g__Pseudoalteromonas;s__	0	2.22444e-05	2.22444e-05
	k__Bacteria;p__Proteobacteria;c__Gammaproteobacteria;o__Pseudomonadales;f__Moraxellaceae;g__Psychrobacter;s__cibarius	0	2.00217e-05	2.00217e-05
	k__Bacteria;p__Firmicutes;c__;o__;f__;g__;s__Firmicutes_bacterium_AM59-13	0	2.27057e-05	2.27057e-05
	k__Bacteria;p__Firmicutes;c__Clostridia;o__Clostridiales;f__Lachnospiraceae;g__Coprococcus;s__Coprococcus_sp._ART55/1	0	1.84209e-05	1.84209e-05
	k__Bacteria;p__Bacteroidetes;c__Bacteroidia;o__Bacteroidales;f__Prevotellaceae;g__Prevotella;s__bergensis	0	2.08939e-05	2.08939e-05
	k__Bacteria;p__Firmicutes;c__Clostridia;o__Clostridiales;f__Lachnospiraceae;g__Roseburia;s__Roseburia_sp._CAG:18	0.000154954	0.000195402	4.04478e-05
	k__Bacteria;p__Firmicutes;c__Bacilli;o__Lactobacillales;f__Streptococcaceae;g__Streptococcus;s__	0.00103642	0.00159606	0.000559644
	k__Bacteria;p__Firmicutes;c__Clostridia;o__Clostridiales;f__Ruminococcaceae;g__Ruminococcus;s__Ruminococcus_sp._CAG:330	0.000299417	6.45086e-06	-0.000292966
	k__Bacteria;p__Bacteroidetes;c__Bacteroidia;o__Bacteroidales;f__Bacteroidaceae;g__Bacteroides;s__thetaiotaomicron	0.002866	0.00361854	0.000752539
	k__Bacteria;p__Proteobacteria;c__Gammaproteobacteria;o__Alteromonadales;f__;g__;s__	0	2.11645e-06	2.11645e-06
	k__Bacteria;p__Bacteroidetes;c__Bacteroidia;o__Bacteroidales;f__Bacteroidaceae;g__Bacteroides;s__Bacteroides_sp._43_108	2.00931e-05	0.00108252	0.00106242
	k__Bacteria;p__Proteobacteria;c__Epsilonproteobacteria;o__Campylobacterales;f__Campylobacteraceae;g__Campylobacter;s__jejuni	0	2.76438e-05	2.76438e-05
	k__Bacteria;p__Firmicutes;c__Clostridia;o__Clostridiales;f__Ruminococcaceae;g__Anaerotruncus;s__Anaerotruncus_sp._CAG:528	5.79857e-05	9.76953e-05	3.97096e-05
	k__Bacteria;p__Proteobacteria;c__Betaproteobacteria;o__Burkholderiales;f__;g__;s__bacterium	3.43731e-05	0	-3.43731e-05
	k__Bacteria;p__Firmicutes;c__Clostridia;o__Clostridiales;f__Lachnospiraceae;g__;s__Lachnospiraceae_bacterium_1_1_57FAA	2.76454e-05	0	-2.76454e-05
	k__Bacteria;p__Firmicutes;c__Clostridia;o__Clostridiales;f__Lachnospiraceae;g__;s__Lachnospiraceae_bacterium_3_1_46FAA	2.83803e-05	0	-2.83803e-05
	k__Bacteria;p__Firmicutes;c__Negativicutes;o__Veillonellales;f__Veillonellaceae;g__Megasphaera;s__Megasphaera_sp._MJR8396C	2.90309e-05	0	-2.90309e-05
	k__Bacteria;p__Bacteroidetes;c__Sphingobacteriia;o__Sphingobacteriales;f__Sphingobacteriaceae;g__;s__	2.97275e-05	0	-2.97275e-05
	k__Bacteria;p__Proteobacteria;c__Betaproteobacteria;o__Burkholderiales;f__Sutterellaceae;g__Sutterella;s__parvirubra	0	4.90769e-05	4.90769e-05
	k__Bacteria;p__Firmicutes;c__Clostridia;o__Clostridiales;f__Lachnospiraceae;g__Eisenbergiella;s__	4.10255e-05	0.000134498	9.34726e-05
	k__Bacteria;p__Firmicutes;c__Clostridia;o__Clostridiales;f__Ruminococcaceae;g__Anaerotruncus;s__	0.00015515	4.37939e-05	-0.000111356
	k__Bacteria;p__Firmicutes;c__Clostridia;o__Clostridiales;f__Ruminococcaceae;g__Ruminococcus;s__callidus	0.000142134	4.53031e-05	-9.68312e-05
	k__Bacteria;p__Bacteroidetes;c__Bacteroidia;o__Bacteroidales;f__Bacteroidaceae;g__Bacteroides;s__Bacteroides_sp._CAG:875	4.35806e-05	0	-4.35806e-05
	k__Bacteria;p__Proteobacteria;c__Epsilonproteobacteria;o__Campylobacterales;f__Campylobacteraceae;g__Campylobacter;s__coli	0	3.1833e-05	3.1833e-05
	k__Bacteria;p__Bacteroidetes;c__Bacteroidia;o__Bacteroidales;f__Prevotellaceae;g__Prevotella;s__timonensis	0	2.99895e-05	2.99895e-05
	k__Bacteria;p__Proteobacteria;c__Gammaproteobacteria;o__Pasteurellales;f__Pasteurellaceae;g__Haemophilus;s__	0.000846317	0.00114975	0.000303434
	k__Bacteria;p__Bacteroidetes;c__Bacteroidia;o__Bacteroidales;f__Bacteroidaceae;g__Bacteroides;s__stercoris_CAG:120	0	4.48775e-05	4.48775e-05
	k__Bacteria;p__Firmicutes;c__Clostridia;o__Clostridiales;f__Lachnospiraceae;g__Eisenbergiella;s__massiliensis	2.29377e-05	0.000344527	0.00032159
	k__Bacteria;p__Proteobacteria;c__Betaproteobacteria;o__Burkholderiales;f__Sutterellaceae;g__Parasutterella;s__excrementihominis	8.93197e-05	1.08515e-05	-7.84682e-05
	k__Bacteria;p__Bacteroidetes;c__Flavobacteriia;o__Flavobacteriales;f__Flavobacteriaceae;g__;s__	7.65207e-05	0	-7.65207e-05
	k__Bacteria;p__Bacteroidetes;c__Chitinophagia;o__Chitinophagales;f__Chitinophagaceae;g__Chitinophaga;s__Chitinophaga_sp._K20C18050901	0.000284027	9.41508e-05	-0.000189876
	k__Bacteria;p__Firmicutes;c__;o__;f__;g__;s__Firmicutes_bacterium_OM08-11AC	0	4.81381e-05	4.81381e-05
	k__Bacteria;p__Firmicutes;c__Clostridia;o__Clostridiales;f__Lachnospiraceae;g__Roseburia;s__Roseburia_sp._CAG:18_43_25	0.000182242	0.000180611	-1.63186e-06
	k__Bacteria;p__Proteobacteria;c__Betaproteobacteria;o__Burkholderiales;f__Alcaligenaceae;g__;s__	0	1.22339e-05	1.22339e-05
	k__Bacteria;p__Firmicutes;c__Negativicutes;o__Acidaminococcales;f__Acidaminococcaceae;g__Acidaminococcus;s__Acidaminococcus_sp._BV3L6	0	6.61546e-05	6.61546e-05
	k__Bacteria;p__Bacteroidetes;c__Bacteroidia;o__Bacteroidales;f__Bacteroidaceae;g__Bacteroides;s__sartorii	0.000121561	0.000475317	0.000353756
	k__Bacteria;p__Firmicutes;c__Negativicutes;o__Selenomonadales;f__Selenomonadaceae;g__;s__	3.70875e-05	0.00011731	8.02224e-05
	k__Bacteria;p__Firmicutes;c__Clostridia;o__Clostridiales;f__Clostridiaceae;g__Clostridium;s__Clostridium_sp._CAG:167	0.000192242	1.84779e-05	-0.000173764
	k__Bacteria;p__Firmicutes;c__Negativicutes;o__Acidaminococcales;f__Acidaminococcaceae;g__Acidaminococcus;s__	0.000139843	0.00130398	0.00116414
	k__Bacteria;p__Cyanobacteria;c__;o__;f__;g__;s__	0	1.25078e-05	1.25078e-05
	k__Bacteria;p__Bacteroidetes;c__Bacteroidia;o__Bacteroidales;f__Bacteroidaceae;g__Bacteroides;s__Bacteroides_sp._CAG:98	0.000361646	0.000338147	-2.34982e-05
	k__Bacteria;p__Firmicutes;c__Clostridia;o__Clostridiales;f__Lachnospiraceae;g__Roseburia;s__intestinalis_CAG:13	0	4.90837e-05	4.90837e-05
	k__Bacteria;p__Firmicutes;c__Clostridia;o__Clostridiales;f__Lachnospiraceae;g__Lachnoclostridium;s__clostridioforme	0.000397011	0.000439525	4.25134e-05

## Sheet: IBD_9
							Δ Relative abundance Q-sources (%)	0.0137268
							Δ Relative abundance Q-sinks (%)	-0.0130264
	Taxonomy	Relative abundance control	Relative abundance disease	Δ Relative abundance			Phyla / Class	Total	tgt+	Q-sources	Q-sinks
	k__Bacteria;p__Actinobacteria;c__Coriobacteriia;o__Coriobacteriales;f__Coriobacteriaceae;g__;s__	0.000324008	8.3563e-05	-0.000240445			Acidobacteria	0	0	0	0
	k__Bacteria;p__Firmicutes;c__Clostridia;o__Clostridiales;f__Lachnospiraceae;g__Coprococcus;s__catus	0.0221435	0.0221325	-1.09536e-05			Actinobacteria	-0.00794989	-0.00336136	-0.000504755	-0.00285661
	k__Bacteria;p__Firmicutes;c__Clostridia;o__Clostridiales;f__Ruminococcaceae;g__Ruminococcus;__	0.0140536	0.00597645	-0.00807717			Aquificae	0	0	0	0
	k__Bacteria;p__Firmicutes;c__Clostridia;o__Clostridiales;f__Ruminococcaceae;g__;s__	0.109555	0.0556309	-0.0539245			Bacteroidetes	0.158843	0.149118	0.0276248	0.121493
	k__Bacteria;p__Tenericutes;c__Mollicutes;o__RF39;f__;g__;s__	0.00539472	0.000614979	-0.00477974			Chlamydiae	0	0	0	0
	k__Bacteria;p__Firmicutes;c__Clostridia;o__Clostridiales;f__Ruminococcaceae;g__Ruminococcus;s__bromii	0.0295999	0.0238966	-0.00570333			Chlorobi	0	0	0	0
	k__Bacteria;p__Firmicutes;c__Erysipelotrichi;o__Erysipelotrichales;f__Erysipelotrichaceae;g__Clostridium;s__ramosum	0.0136301	0.0245106	0.0108805			Chloroflexi	0	0	0	0
	k__Bacteria;p__Firmicutes;c__Clostridia;o__Clostridiales;f__Ruminococcaceae;__;__	0.0504536	0.0568987	0.00644511			Cyanobacteria	0	0	0	0
	k__Bacteria;p__Bacteroidetes;c__Bacteroidia;o__Bacteroidales;f__Bacteroidaceae;g__Bacteroides;s__fragilis	0.229562	0.482332	0.25277			Deferribacteres	0	0	0	0
	k__Bacteria;p__Firmicutes;c__Clostridia;o__Clostridiales;f__Lachnospiraceae;g__Lachnobacterium;s__	0.00518008	0.00134247	-0.00383762			Deinococcus-Thermus	0	0	0	0
	k__Bacteria;p__Firmicutes;c__Clostridia;o__Clostridiales;f__Veillonellaceae;g__Veillonella;s__parvula	0.00451082	0.00715138	0.00264056		Firmicutes	Bacilli	-0.00521441	-0.00513658	-0.0026072	-0.00252938
	k__Bacteria;p__Firmicutes;c__Clostridia;o__Clostridiales;f__Lachnospiraceae;g__Butyrivibrio;s__crossotus	0.00473634	0	-0.00473634			Clostridia	-0.151448	-0.149429	-0.0143262	-0.135103
	k__Bacteria;p__Bacteroidetes;c__Bacteroidia;o__Bacteroidales;f__S24-7;g__;s__	0.0517129	0.00144008	-0.0502728			Negativicutes	0	0	0	0
	k__Bacteria;p__Firmicutes;c__Clostridia;o__Clostridiales;f__Veillonellaceae;g__Phascolarctobacterium;s__	0.0204032	0.0348927	0.0144894			Tissierellia	0	0	0	0
	k__Bacteria;p__Firmicutes;c__Clostridia;o__Clostridiales;f__Lachnospiraceae;g__Coprococcus;s__	0.320557	0.212633	-0.107924			Other firmicutes	0.0104083	0.0104083	0.00346944	0.00693888
	k__Bacteria;p__Firmicutes;c__Bacilli;o__Lactobacillales;f__Lactobacillaceae;g__Lactobacillus;s__	0.00159996	6.47648e-05	-0.00153519			Fusobacteria	0	0	0	0
	k__Bacteria;p__Bacteroidetes;c__Bacteroidia;o__Bacteroidales;f__Bacteroidaceae;g__Bacteroides;s__eggerthii	0.0422814	0.00502489	-0.0372565			Mollicutes	-0.00477974	-0.00102423	0	-0.00102423
	k__Bacteria;p__Bacteroidetes;c__Bacteroidia;o__Bacteroidales;f__Porphyromonadaceae;g__Parabacteroides;s__distasonis	3.49638e-05	0.000469803	0.000434839			Planctomycetes	0	0	0	0
	k__Bacteria;p__Firmicutes;c__Clostridia;o__Clostridiales;f__Lachnospiraceae;g__Moryella;s__	0.00129607	4.2157e-05	-0.00125392		Proteobacteria	Alphaproteobacteria	0	0	0	0
	k__Bacteria;p__Actinobacteria;c__Actinobacteria;o__Bifidobacteriales;f__Bifidobacteriaceae;g__Bifidobacterium;s__adolescentis	0.026564	0.0188546	-0.00770944			Betaproteobacteria	0	0	0	0
	k__Bacteria;p__Firmicutes;c__Erysipelotrichi;o__Erysipelotrichales;f__Erysipelotrichaceae;g__Clostridium;__	0.000472166	0	-0.000472166			Deltaproteobacteria	0	0	0	0
	k__Bacteria;p__Bacteroidetes;c__Bacteroidia;o__Bacteroidales;f__Prevotellaceae;g__Prevotella;s__melaninogenica	0.00353789	0.00019413	-0.00334376			Epsilonproteobacteria	0	0	0	0
	k__Bacteria;p__Firmicutes;c__Bacilli;o__Lactobacillales;f__Streptococcaceae;g__Streptococcus;s__luteciae	0.00419023	0.000511015	-0.00367921			Gammaproteobacteria	0	0	0	0
	k__Bacteria;p__Bacteroidetes;c__Bacteroidia;o__Bacteroidales;f__Bacteroidaceae;g__Bacteroides;s__plebeius	0.00211457	0.00432695	0.00221238			Other proteobacteria	0	0	0	0
	k__Bacteria;p__OD1;c__ZB2;o__;f__;g__;s__	0	0.000141397	0.000141397			Spirochaetes	0	0	0	0
	k__Bacteria;p__Bacteroidetes;c__Bacteroidia;o__Bacteroidales;f__Barnesiellaceae;__;__	0.00589326	0.000191282	-0.00570198			Synergistetes	0	0	0	0
	k__Bacteria;p__Firmicutes;c__Clostridia;o__Clostridiales;f__Lachnospiraceae;g__Dorea;s__formicigenerans	0.0301983	0.0406431	0.0104448			Thermotogae	0	0	0	0
							Verrucomicrobia	0	0	0	0
							Other bacteria	0.000141397	0.000125686	7.06983e-05	5.49876e-05
							Total			0.0137268	-0.0130264

[truncated: 6 more sheets: CRC_1, CRC_2, CRC_3, CRC_4, CRC_5, CRC_6]
